# Supplementary material for: Diosgenin-3,6-dione: second polymorph in space group P212121
Source: IUCrdata. 2020 Sep 8;5(Pt 9):x201200. doi: 10.1107/S2414314620012006 (PMC9462274; doi:10.1107/S2414314620012006)
Supplement: Supplementary file 1 [file x-05-x201200-sup1.cif]

##############################################################################
#                                                                            #
# This CIF contains the data for a data article accepted for                 #
# publication in IUCrData. It conforms to the requirements of                #
# Notes for Authors for IUCrData, and has been                               #
# peer reviewed under the auspices of IUCrData.                              #
#                                                                            #
# Full details of the Crystallographic Information File format               #
# are given in the paper "The Crystallographic Information File (CIF):       #
# a New Standard Archive File for Crystallography" by S. R. Hall, F. H.      #
# Allen and I. D. Brown [Acta Cryst. (1991), A47, 655-685].                  #
#                                                                            #
# The current version of the core CIF dictionary is obtainable from          #
# ftp://ftp.iucr.org/pub/cif_core.dic.                                       #
#                                                                            #
# Software is freely available for graphical display of the structure(s)     #
# in this CIF. For information consult the CIF software page                 #
# http://www.iucr.org/resources/cif/software.                                #
#                                                                            #
# This file may be used for bona fide research purposes within the           #
# scientific community so long as proper attribution is given to the data    # 
# article from which it was obtained.                                        #
#                                                                            #
##############################################################################
data_I
_database_code_depnum_ccdc_archive 'CCDC 2026501'
_audit_creation_method     SHELXL-2018/3
_database_code_CSD     ?
_chemical_name_systematic
;
(25<i>R</i>)-Spirost-4-en-3,6-dione
;
_chemical_name_common     ?
_chemical_formula_moiety     'C27 H38 O4'
_chemical_formula_sum     'C27 H38 O4'
_chemical_formula_iupac     'C27 H38 O4'
_chemical_formula_weight     426.57
_chemical_melting_point     453
_chemical_absolute_configuration     syn
_space_group_crystal_system     orthorhombic
_space_group_name_H-M_alt     'P 21 21 21'
_space_group_name_Hall     'P 2ac 2ab'
loop_
    _space_group_symop_operation_xyz
    'x, y, z'
    '-x+1/2, -y, z+1/2'
    '-x, y+1/2, -z+1/2'
    'x+1/2, -y+1/2, -z'
_cell_length_a     7.4768(3)
_cell_length_b     16.2190(9)
_cell_length_c     19.4101(10)
_cell_angle_alpha     90
_cell_angle_beta     90
_cell_angle_gamma     90
_cell_volume     2353.8(2)
_cell_formula_units_Z     4
_cell_measurement_reflns_used     25730
_cell_measurement_theta_min     2.30
_cell_measurement_theta_max     24.96
_cell_measurement_temperature     295.0(10)
_exptl_crystal_description     prism
_exptl_crystal_colour     yellow
_exptl_crystal_size_max     0.500
_exptl_crystal_size_mid     0.400
_exptl_crystal_size_min     0.150
_exptl_crystal_density_diffrn     1.204
_exptl_crystal_density_meas     ?
_exptl_crystal_density_method     ?
_exptl_crystal_F_000     928
loop_
    _exptl_crystal_face_index_h
    _exptl_crystal_face_index_k
    _exptl_crystal_face_index_l
    _exptl_crystal_face_perp_dist
    6 7 -1 0.2790
    -2 3 8 0.2250
    1 -1 7 0.1810
    -1 -3 6 0.1560
    2 -3 -5 0.1260
    0 2 -1 0.0760
    0 -5 3 0.0910
    -7 -4 -1 0.2760
    -1 -4 -3 0.3090
    -3 5 7 0.2110
    -2 -3 7 0.1660
    1 0 -8 0.2090
_exptl_absorpt_coefficient_mu     0.051
_exptl_absorpt_correction_type     multi-scan
_exptl_absorpt_process_details
;
(X-AREA; Stoe & Cie, 2018)
;
_exptl_absorpt_correction_T_min     0.4712
_exptl_absorpt_correction_T_max     1.0000
_diffrn_ambient_temperature     295.0(10)
_diffrn_source     'Sealed X-ray tube'
_diffrn_source_power     0.039
_diffrn_source_voltage     65
_diffrn_source_current     0.600
_diffrn_radiation_type     AgK\a
_diffrn_radiation_wavelength     0.56083
_diffrn_radiation_monochromator     'Graded multilayer mirror'
_diffrn_measurement_device_type     'Stoe Stadivari'
_diffrn_measurement_device     'Eulerian four-circle diffractometer'
_diffrn_measurement_method     '\w scans'
_diffrn_detector     'Reverse-biased silicon diode array'
_diffrn_measurement_specimen_support     'Mitegen'
_diffrn_detector_area_resol_mean     5.81
_diffrn_reflns_number     47703
_diffrn_reflns_av_R_equivalents     0.0733
_diffrn_reflns_av_unetI/netI     0.0450
_diffrn_reflns_theta_min     2.303
_diffrn_reflns_theta_max     20.998
_diffrn_reflns_theta_full     19.664
_diffrn_measured_fraction_theta_max     0.998
_diffrn_measured_fraction_theta_full     0.998
_diffrn_reflns_limit_h_min     -9
_diffrn_reflns_limit_h_max     9
_diffrn_reflns_limit_k_min     -20
_diffrn_reflns_limit_k_max     20
_diffrn_reflns_limit_l_min     -24
_diffrn_reflns_limit_l_max     24
_diffrn_radiation_probe     x-ray
_refine_special_details
;
All H atoms were placed in calculated positions and refined as
riding to their carrier C-atoms (Sheldrick, 2015<i>b</i>).
;
_reflns_number_total     5150
_reflns_number_gt     3345
_reflns_threshold_expression     'I > 2\s(I)'
_refine_ls_structure_factor_coef     Fsqd
_refine_ls_matrix_type     full
_refine_ls_R_factor_all     0.0694
_refine_ls_R_factor_gt     0.0396
_refine_ls_wR_factor_gt     0.0825
_refine_ls_wR_factor_ref     0.0911
_refine_ls_goodness_of_fit_ref     0.884
_refine_ls_restrained_S_all     0.884
_refine_ls_number_reflns     5150
_refine_ls_number_parameters     285
_refine_ls_number_restraints     0
_refine_ls_number_constraints     0
_refine_ls_hydrogen_treatment     constr
_refine_ls_weighting_scheme     calc
_refine_ls_weighting_details
                      'w=1/[\s^2^(Fo^2^)+(0.0488P)^2^] where P=(Fo^2^+2Fc^2^)/3'
_atom_sites_solution_hydrogens     geom
_atom_sites_solution_primary     dual
_atom_sites_solution_secondary     difmap
_refine_ls_shift/su_max     0.000
_refine_ls_shift/su_mean     0.000
_refine_diff_density_max     0.230
_refine_diff_density_min     -0.206
_refine_ls_extinction_method
;
SHELXL-2018/3 (Sheldrick 2015b)
;
_refine_ls_extinction_coef     0.0162(19)
_refine_ls_extinction_expression
                                  'Fc^*^=kFc[1+0.001xFc^2^\l^3^/sin(2\q)]^-1/4^'
_refine_ls_abs_structure_details     ?
_refine_ls_abs_structure_Flack     ?
loop_
    _atom_type_symbol
    _atom_type_description
    _atom_type_scat_dispersion_real
    _atom_type_scat_dispersion_imag
    _atom_type_scat_source
    'C' 'C' 0.0015 0.0009
                         'International Tables Vol C Tables 4.2.6.8 and 6.1.1.4'
    'H' 'H' 0.0000 0.0000
                         'International Tables Vol C Tables 4.2.6.8 and 6.1.1.4'
    'O' 'O' 0.0056 0.0036
                         'International Tables Vol C Tables 4.2.6.8 and 6.1.1.4'
_computing_data_collection
;
X-AREA  (Stoe & Cie, 2018)
;
_computing_cell_refinement
;
X-AREA  (Stoe & Cie, 2018)
;
_computing_data_reduction
;
X-AREA  (Stoe & Cie, 2018)
;
_computing_structure_solution
;
<i>SHELXT2018/2</i> (Sheldrick, 2015a)
;
_computing_structure_refinement
;
<i>SHELXL2018/3</i> (Sheldrick, 2015b)
;
_computing_molecular_graphics
;
XP in SHELXTL-Plus (Sheldrick, 2008) and Mercury (Macrae <i>et al.</i>,
2020)
;
_computing_publication_material
;
publCIF (Westrip, 2010)
;
loop_
    _atom_site_type_symbol
    _atom_site_label
    _atom_site_fract_x
    _atom_site_fract_y
    _atom_site_fract_z
    _atom_site_U_iso_or_equiv
    _atom_site_adp_type
    _atom_site_calc_flag
    _atom_site_occupancy
    _atom_site_disorder_assembly
    _atom_site_disorder_group
    C C1 0.0439(3) 0.97069(16) 0.37910(14) 0.0522(7) Uani d 1 . .
    H H1A -0.071025 0.943263 0.382619 0.063 Uiso calc 1 . .
    H H1B 0.090567 0.977185 0.425417 0.063 Uiso calc 1 . .
    C C2 0.0159(4) 1.05554(17) 0.34782(16) 0.0606(7) Uani d 1 . .
    H H2A -0.060529 1.050286 0.307687 0.073 Uiso calc 1 . .
    H H2B -0.045802 1.090035 0.381014 0.073 Uiso calc 1 . .
    C C3 0.1843(4) 1.09697(19) 0.32713(19) 0.0755(9) Uani d 1 . .
    O O3 0.1874(4) 1.16980(15) 0.3114(2) 0.1337(13) Uani d 1 . .
    C C4 0.3462(4) 1.04615(18) 0.32287(16) 0.0643(8) Uani d 1 . .
    H H4 0.455697 1.072524 0.317233 0.077 Uiso calc 1 . .
    C C5 0.3444(3) 0.96390(17) 0.32668(13) 0.0479(6) Uani d 1 . .
    C C6 0.5191(3) 0.91992(17) 0.31852(13) 0.0504(7) Uani d 1 . .
    O O6 0.6482(2) 0.95624(13) 0.29488(12) 0.0731(6) Uani d 1 . .
    C C7 0.5344(3) 0.83377(17) 0.34334(15) 0.0548(7) Uani d 1 . .
    H H7A 0.585728 0.834932 0.389224 0.066 Uiso calc 1 . .
    H H7B 0.618289 0.805013 0.313743 0.066 Uiso calc 1 . .
    C C8 0.3615(3) 0.78329(14) 0.34624(13) 0.0423(6) Uani d 1 . .
    H H8 0.326505 0.768461 0.299195 0.051 Uiso calc 1 . .
    C C9 0.2114(3) 0.83575(14) 0.37883(12) 0.0406(6) Uani d 1 . .
    H H9 0.256600 0.853585 0.423812 0.049 Uiso calc 1 . .
    C C10 0.1720(3) 0.91550(15) 0.33790(12) 0.0415(6) Uani d 1 . .
    C C11 0.0418(3) 0.78446(15) 0.39364(15) 0.0518(7) Uani d 1 . .
    H H11A -0.041358 0.817845 0.419956 0.062 Uiso calc 1 . .
    H H11B -0.015180 0.770631 0.350262 0.062 Uiso calc 1 . .
    C C12 0.0794(3) 0.70518(16) 0.43324(14) 0.0513(7) Uani d 1 . .
    H H12A 0.122140 0.718791 0.479036 0.062 Uiso calc 1 . .
    H H12B -0.030678 0.674098 0.438101 0.062 Uiso calc 1 . .
    C C13 0.2181(3) 0.65227(14) 0.39675(12) 0.0394(6) Uani d 1 . .
    C C14 0.3879(3) 0.70496(15) 0.38761(13) 0.0420(6) Uani d 1 . .
    H H14 0.421477 0.722961 0.434037 0.050 Uiso calc 1 . .
    C C15 0.5293(3) 0.64196(16) 0.36631(15) 0.0549(7) Uani d 1 . .
    H H15A 0.517289 0.627142 0.318116 0.066 Uiso calc 1 . .
    H H15B 0.649095 0.662747 0.374435 0.066 Uiso calc 1 . .
    C C16 0.4875(3) 0.56896(16) 0.41304(14) 0.0499(6) Uani d 1 . .
    H H16 0.572569 0.566620 0.451408 0.060 Uiso calc 1 . .
    O O16 0.4847(2) 0.49248(10) 0.37698(9) 0.0516(5) Uani d 1 . .
    C C17 0.2937(3) 0.58071(16) 0.44046(13) 0.0450(6) Uani d 1 . .
    H H17 0.298534 0.597779 0.488857 0.054 Uiso calc 1 . .
    C C18 0.1451(3) 0.62202(17) 0.32730(13) 0.0537(7) Uani d 1 . .
    H H18A 0.033182 0.594318 0.334407 0.081 Uiso calc 1 . .
    H H18B 0.229110 0.584524 0.306835 0.081 Uiso calc 1 . .
    H H18C 0.127487 0.668280 0.297204 0.081 Uiso calc 1 . .
    C C19 0.0918(3) 0.89664(18) 0.26624(13) 0.0535(7) Uani d 1 . .
    H H19A -0.024407 0.872328 0.271690 0.080 Uiso calc 1 . .
    H H19B 0.168538 0.858988 0.242108 0.080 Uiso calc 1 . .
    H H19C 0.081458 0.946891 0.240411 0.080 Uiso calc 1 . .
    C C20 0.2104(3) 0.49410(16) 0.43591(14) 0.0498(7) Uani d 1 . .
    H H20 0.123711 0.494455 0.398032 0.060 Uiso calc 1 . .
    C C21 0.1124(4) 0.46656(19) 0.50102(16) 0.0696(9) Uani d 1 . .
    H H21A 0.192388 0.469427 0.539642 0.104 Uiso calc 1 . .
    H H21B 0.071525 0.410860 0.495363 0.104 Uiso calc 1 . .
    H H21C 0.011807 0.502070 0.508975 0.104 Uiso calc 1 . .
    C C22 0.3684(3) 0.43940(16) 0.41412(14) 0.0477(6) Uani d 1 . .
    C C23 0.3208(3) 0.36802(17) 0.36779(15) 0.0570(7) Uani d 1 . .
    H H23A 0.270637 0.388837 0.325116 0.068 Uiso calc 1 . .
    H H23B 0.230978 0.334086 0.390046 0.068 Uiso calc 1 . .
    C C24 0.4848(4) 0.31596(18) 0.35199(15) 0.0627(8) Uani d 1 . .
    H H24A 0.449256 0.267618 0.325940 0.075 Uiso calc 1 . .
    H H24B 0.567501 0.347584 0.324002 0.075 Uiso calc 1 . .
    C C25 0.5769(4) 0.28929(18) 0.41780(16) 0.0649(8) Uani d 1 . .
    H H25 0.496066 0.252466 0.442952 0.078 Uiso calc 1 . .
    C C26 0.6121(4) 0.36431(18) 0.46214(15) 0.0629(8) Uani d 1 . .
    H H26A 0.663372 0.346687 0.505617 0.076 Uiso calc 1 . .
    H H26B 0.698909 0.399318 0.439267 0.076 Uiso calc 1 . .
    O O26 0.4536(2) 0.41104(11) 0.47543(9) 0.0548(5) Uani d 1 . .
    C C27 0.7500(5) 0.2427(2) 0.4031(2) 0.0991(13) Uani d 1 . .
    H H27A 0.725690 0.197330 0.372742 0.149 Uiso calc 1 . .
    H H27B 0.798657 0.222111 0.445573 0.149 Uiso calc 1 . .
    H H27C 0.834658 0.279181 0.381880 0.149 Uiso calc 1 . .
loop_
    _atom_site_aniso_label
    _atom_site_aniso_U_11
    _atom_site_aniso_U_22
    _atom_site_aniso_U_33
    _atom_site_aniso_U_12
    _atom_site_aniso_U_13
    _atom_site_aniso_U_23
    C1 0.0547(13) 0.0515(16) 0.0503(16) 0.0115(12) 0.0024(13) -0.0007(13)
    C2 0.0636(16) 0.0550(17) 0.0631(18) 0.0144(14) 0.0016(14) 0.0002(15)
    C3 0.074(2) 0.0483(19) 0.104(3) -0.0016(15) -0.0102(19) -0.0028(18)
    O3 0.0990(19) 0.0509(15) 0.251(4) -0.0007(14) 0.004(2) 0.020(2)
    C4 0.0515(14) 0.0590(19) 0.082(2) -0.0071(13) -0.0075(14) 0.0043(17)
    C5 0.0440(12) 0.0564(16) 0.0432(16) -0.0002(11) -0.0065(11) 0.0027(13)
    C6 0.0366(12) 0.0634(18) 0.0514(16) -0.0059(12) -0.0057(11) 0.0028(13)
    O6 0.0471(10) 0.0768(14) 0.0954(16) -0.0070(10) 0.0063(10) 0.0133(13)
    C7 0.0341(11) 0.0633(18) 0.0669(18) 0.0033(11) 0.0019(12) 0.0072(15)
    C8 0.0340(11) 0.0520(15) 0.0409(14) 0.0035(10) -0.0014(10) -0.0007(12)
    C9 0.0375(11) 0.0466(15) 0.0378(14) 0.0042(10) -0.0018(10) -0.0049(12)
    C10 0.0379(11) 0.0494(15) 0.0373(14) 0.0045(10) -0.0013(10) -0.0007(12)
    C11 0.0379(11) 0.0494(15) 0.0682(18) 0.0069(11) 0.0106(12) 0.0001(14)
    C12 0.0440(13) 0.0485(16) 0.0615(18) 0.0040(11) 0.0125(12) -0.0017(14)
    C13 0.0333(10) 0.0446(14) 0.0402(14) 0.0035(10) 0.0002(10) -0.0049(12)
    C14 0.0353(11) 0.0483(15) 0.0424(15) 0.0027(10) -0.0042(10) -0.0033(12)
    C15 0.0358(11) 0.0571(17) 0.0718(19) 0.0073(11) 0.0039(12) 0.0051(15)
    C16 0.0401(12) 0.0511(16) 0.0584(16) 0.0047(12) -0.0068(12) -0.0021(14)
    O16 0.0461(9) 0.0493(11) 0.0593(11) 0.0051(8) 0.0042(8) -0.0001(9)
    C17 0.0418(11) 0.0505(15) 0.0426(14) 0.0018(11) -0.0016(11) -0.0027(12)
    C18 0.0539(14) 0.0549(16) 0.0524(17) -0.0021(13) -0.0117(12) -0.0033(13)
    C19 0.0458(13) 0.0684(18) 0.0462(16) 0.0077(12) -0.0069(12) -0.0036(14)
    C20 0.0444(13) 0.0497(16) 0.0553(17) 0.0040(12) -0.0008(12) -0.0018(14)
    C21 0.0601(16) 0.0624(19) 0.086(2) 0.0003(14) 0.0207(16) 0.0036(17)
    C22 0.0464(12) 0.0491(16) 0.0478(15) 0.0022(12) -0.0022(12) 0.0003(13)
    C23 0.0549(14) 0.0574(17) 0.0586(18) -0.0007(13) -0.0019(13) -0.0072(15)
    C24 0.0678(18) 0.0545(17) 0.0657(19) 0.0029(14) 0.0051(15) -0.0107(15)
    C25 0.0748(19) 0.0535(18) 0.066(2) 0.0132(14) 0.0097(16) 0.0111(16)
    C26 0.0606(16) 0.067(2) 0.061(2) 0.0149(15) -0.0047(14) 0.0072(16)
    O26 0.0579(10) 0.0583(11) 0.0483(11) 0.0113(9) -0.0048(9) 0.0006(9)
    C27 0.111(3) 0.092(3) 0.095(3) 0.052(2) 0.007(2) 0.011(2)
_geom_special_details     ?
loop_
    _geom_bond_atom_site_label_1
    _geom_bond_atom_site_label_2
    _geom_bond_site_symmetry_2
    _geom_bond_distance
    _geom_bond_publ_flag
    C1 C2 . 1.519(4) ?
    C1 C10 . 1.536(3) ?
    C1 H1A . 0.9700 ?
    C1 H1B . 0.9700 ?
    C2 C3 . 1.483(4) ?
    C2 H2A . 0.9700 ?
    C2 H2B . 0.9700 ?
    C3 O3 . 1.220(4) ?
    C3 C4 . 1.467(4) ?
    C4 C5 . 1.336(4) ?
    C4 H4 . 0.9300 ?
    C5 C6 . 1.497(3) ?
    C5 C10 . 1.525(3) ?
    C6 O6 . 1.220(3) ?
    C6 C7 . 1.482(4) ?
    C7 C8 . 1.531(3) ?
    C7 H7A . 0.9700 ?
    C7 H7B . 0.9700 ?
    C8 C14 . 1.516(3) ?
    C8 C9 . 1.544(3) ?
    C8 H8 . 0.9800 ?
    C9 C11 . 1.543(3) ?
    C9 C10 . 1.546(3) ?
    C9 H9 . 0.9800 ?
    C10 C19 . 1.545(3) ?
    C11 C12 . 1.524(3) ?
    C11 H11A . 0.9700 ?
    C11 H11B . 0.9700 ?
    C12 C13 . 1.521(3) ?
    C12 H12A . 0.9700 ?
    C12 H12B . 0.9700 ?
    C13 C18 . 1.535(3) ?
    C13 C14 . 1.540(3) ?
    C13 C17 . 1.545(3) ?
    C14 C15 . 1.527(3) ?
    C14 H14 . 0.9800 ?
    C15 C16 . 1.524(4) ?
    C15 H15A . 0.9700 ?
    C15 H15B . 0.9700 ?
    C16 O16 . 1.424(3) ?
    C16 C17 . 1.556(3) ?
    C16 H16 . 0.9800 ?
    O16 C22 . 1.420(3) ?
    C17 C20 . 1.539(4) ?
    C17 H17 . 0.9800 ?
    C18 H18A . 0.9600 ?
    C18 H18B . 0.9600 ?
    C18 H18C . 0.9600 ?
    C19 H19A . 0.9600 ?
    C19 H19B . 0.9600 ?
    C19 H19C . 0.9600 ?
    C20 C21 . 1.528(4) ?
    C20 C22 . 1.537(3) ?
    C20 H20 . 0.9800 ?
    C21 H21A . 0.9600 ?
    C21 H21B . 0.9600 ?
    C21 H21C . 0.9600 ?
    C22 O26 . 1.426(3) ?
    C22 C23 . 1.508(3) ?
    C23 C24 . 1.520(4) ?
    C23 H23A . 0.9700 ?
    C23 H23B . 0.9700 ?
    C24 C25 . 1.514(4) ?
    C24 H24A . 0.9700 ?
    C24 H24B . 0.9700 ?
    C25 C26 . 1.513(4) ?
    C25 C27 . 1.526(4) ?
    C25 H25 . 0.9800 ?
    C26 O26 . 1.430(3) ?
    C26 H26A . 0.9700 ?
    C26 H26B . 0.9700 ?
    C27 H27A . 0.9600 ?
    C27 H27B . 0.9600 ?
    C27 H27C . 0.9600 ?
loop_
    _geom_angle_atom_site_label_1
    _geom_angle_atom_site_label_2
    _geom_angle_atom_site_label_3
    _geom_angle_site_symmetry_1
    _geom_angle_site_symmetry_3
    _geom_angle
    _geom_angle_publ_flag
    C2 C1 C10 . . 113.9(2) ?
    C2 C1 H1A . . 108.8 ?
    C10 C1 H1A . . 108.8 ?
    C2 C1 H1B . . 108.8 ?
    C10 C1 H1B . . 108.8 ?
    H1A C1 H1B . . 107.7 ?
    C3 C2 C1 . . 113.7(2) ?
    C3 C2 H2A . . 108.8 ?
    C1 C2 H2A . . 108.8 ?
    C3 C2 H2B . . 108.8 ?
    C1 C2 H2B . . 108.8 ?
    H2A C2 H2B . . 107.7 ?
    O3 C3 C4 . . 120.9(3) ?
    O3 C3 C2 . . 121.5(3) ?
    C4 C3 C2 . . 117.5(3) ?
    C5 C4 C3 . . 123.3(3) ?
    C5 C4 H4 . . 118.3 ?
    C3 C4 H4 . . 118.3 ?
    C4 C5 C6 . . 117.4(2) ?
    C4 C5 C10 . . 122.0(2) ?
    C6 C5 C10 . . 120.5(2) ?
    O6 C6 C7 . . 121.1(2) ?
    O6 C6 C5 . . 120.0(2) ?
    C7 C6 C5 . . 118.8(2) ?
    C6 C7 C8 . . 116.8(2) ?
    C6 C7 H7A . . 108.1 ?
    C8 C7 H7A . . 108.1 ?
    C6 C7 H7B . . 108.1 ?
    C8 C7 H7B . . 108.1 ?
    H7A C7 H7B . . 107.3 ?
    C14 C8 C7 . . 110.98(19) ?
    C14 C8 C9 . . 109.83(19) ?
    C7 C8 C9 . . 109.53(19) ?
    C14 C8 H8 . . 108.8 ?
    C7 C8 H8 . . 108.8 ?
    C9 C8 H8 . . 108.8 ?
    C11 C9 C8 . . 112.12(19) ?
    C11 C9 C10 . . 112.97(17) ?
    C8 C9 C10 . . 112.89(19) ?
    C11 C9 H9 . . 106.1 ?
    C8 C9 H9 . . 106.1 ?
    C10 C9 H9 . . 106.1 ?
    C5 C10 C1 . . 107.5(2) ?
    C5 C10 C19 . . 107.54(19) ?
    C1 C10 C19 . . 110.02(19) ?
    C5 C10 C9 . . 110.05(18) ?
    C1 C10 C9 . . 109.80(19) ?
    C19 C10 C9 . . 111.8(2) ?
    C12 C11 C9 . . 113.40(19) ?
    C12 C11 H11A . . 108.9 ?
    C9 C11 H11A . . 108.9 ?
    C12 C11 H11B . . 108.9 ?
    C9 C11 H11B . . 108.9 ?
    H11A C11 H11B . . 107.7 ?
    C13 C12 C11 . . 111.5(2) ?
    C13 C12 H12A . . 109.3 ?
    C11 C12 H12A . . 109.3 ?
    C13 C12 H12B . . 109.3 ?
    C11 C12 H12B . . 109.3 ?
    H12A C12 H12B . . 108.0 ?
    C12 C13 C18 . . 110.30(19) ?
    C12 C13 C14 . . 107.60(19) ?
    C18 C13 C14 . . 111.7(2) ?
    C12 C13 C17 . . 114.7(2) ?
    C18 C13 C17 . . 111.9(2) ?
    C14 C13 C17 . . 100.30(17) ?
    C8 C14 C15 . . 120.5(2) ?
    C8 C14 C13 . . 114.77(18) ?
    C15 C14 C13 . . 103.32(19) ?
    C8 C14 H14 . . 105.7 ?
    C15 C14 H14 . . 105.7 ?
    C13 C14 H14 . . 105.7 ?
    C16 C15 C14 . . 102.52(19) ?
    C16 C15 H15A . . 111.3 ?
    C14 C15 H15A . . 111.3 ?
    C16 C15 H15B . . 111.3 ?
    C14 C15 H15B . . 111.3 ?
    H15A C15 H15B . . 109.2 ?
    O16 C16 C15 . . 112.8(2) ?
    O16 C16 C17 . . 105.13(19) ?
    C15 C16 C17 . . 107.42(19) ?
    O16 C16 H16 . . 110.4 ?
    C15 C16 H16 . . 110.4 ?
    C17 C16 H16 . . 110.4 ?
    C22 O16 C16 . . 106.70(18) ?
    C20 C17 C13 . . 120.4(2) ?
    C20 C17 C16 . . 104.2(2) ?
    C13 C17 C16 . . 104.2(2) ?
    C20 C17 H17 . . 109.1 ?
    C13 C17 H17 . . 109.1 ?
    C16 C17 H17 . . 109.1 ?
    C13 C18 H18A . . 109.5 ?
    C13 C18 H18B . . 109.5 ?
    H18A C18 H18B . . 109.5 ?
    C13 C18 H18C . . 109.5 ?
    H18A C18 H18C . . 109.5 ?
    H18B C18 H18C . . 109.5 ?
    C10 C19 H19A . . 109.5 ?
    C10 C19 H19B . . 109.5 ?
    H19A C19 H19B . . 109.5 ?
    C10 C19 H19C . . 109.5 ?
    H19A C19 H19C . . 109.5 ?
    H19B C19 H19C . . 109.5 ?
    C21 C20 C22 . . 115.3(2) ?
    C21 C20 C17 . . 114.4(2) ?
    C22 C20 C17 . . 103.40(19) ?
    C21 C20 H20 . . 107.8 ?
    C22 C20 H20 . . 107.8 ?
    C17 C20 H20 . . 107.8 ?
    C20 C21 H21A . . 109.5 ?
    C20 C21 H21B . . 109.5 ?
    H21A C21 H21B . . 109.5 ?
    C20 C21 H21C . . 109.5 ?
    H21A C21 H21C . . 109.5 ?
    H21B C21 H21C . . 109.5 ?
    O16 C22 O26 . . 110.21(18) ?
    O16 C22 C23 . . 107.9(2) ?
    O26 C22 C23 . . 110.8(2) ?
    O16 C22 C20 . . 105.09(19) ?
    O26 C22 C20 . . 107.5(2) ?
    C23 C22 C20 . . 115.2(2) ?
    C22 C23 C24 . . 110.9(2) ?
    C22 C23 H23A . . 109.5 ?
    C24 C23 H23A . . 109.5 ?
    C22 C23 H23B . . 109.5 ?
    C24 C23 H23B . . 109.5 ?
    H23A C23 H23B . . 108.0 ?
    C25 C24 C23 . . 110.8(2) ?
    C25 C24 H24A . . 109.5 ?
    C23 C24 H24A . . 109.5 ?
    C25 C24 H24B . . 109.5 ?
    C23 C24 H24B . . 109.5 ?
    H24A C24 H24B . . 108.1 ?
    C26 C25 C24 . . 109.2(2) ?
    C26 C25 C27 . . 110.9(3) ?
    C24 C25 C27 . . 111.7(3) ?
    C26 C25 H25 . . 108.3 ?
    C24 C25 H25 . . 108.3 ?
    C27 C25 H25 . . 108.3 ?
    O26 C26 C25 . . 112.6(2) ?
    O26 C26 H26A . . 109.1 ?
    C25 C26 H26A . . 109.1 ?
    O26 C26 H26B . . 109.1 ?
    C25 C26 H26B . . 109.1 ?
    H26A C26 H26B . . 107.8 ?
    C22 O26 C26 . . 113.00(19) ?
    C25 C27 H27A . . 109.5 ?
    C25 C27 H27B . . 109.5 ?
    H27A C27 H27B . . 109.5 ?
    C25 C27 H27C . . 109.5 ?
    H27A C27 H27C . . 109.5 ?
    H27B C27 H27C . . 109.5 ?
loop_
    _geom_torsion_atom_site_label_1
    _geom_torsion_atom_site_label_2
    _geom_torsion_atom_site_label_3
    _geom_torsion_atom_site_label_4
    _geom_torsion_site_symmetry_1
    _geom_torsion_site_symmetry_2
    _geom_torsion_site_symmetry_3
    _geom_torsion_site_symmetry_4
    _geom_torsion
    _geom_torsion_publ_flag
    C10 C1 C2 C3 . . . . -47.1(3) ?
    C1 C2 C3 O3 . . . . -168.3(4) ?
    C1 C2 C3 C4 . . . . 14.7(4) ?
    O3 C3 C4 C5 . . . . -166.9(4) ?
    C2 C3 C4 C5 . . . . 10.1(5) ?
    C3 C4 C5 C6 . . . . 177.4(3) ?
    C3 C4 C5 C10 . . . . -1.7(5) ?
    C4 C5 C6 O6 . . . . -15.3(4) ?
    C10 C5 C6 O6 . . . . 163.9(2) ?
    C4 C5 C6 C7 . . . . 161.2(3) ?
    C10 C5 C6 C7 . . . . -19.6(3) ?
    O6 C6 C7 C8 . . . . -157.6(3) ?
    C5 C6 C7 C8 . . . . 25.9(4) ?
    C6 C7 C8 C14 . . . . -166.6(2) ?
    C6 C7 C8 C9 . . . . -45.2(3) ?
    C14 C8 C9 C11 . . . . -49.0(3) ?
    C7 C8 C9 C11 . . . . -171.1(2) ?
    C14 C8 C9 C10 . . . . -177.97(19) ?
    C7 C8 C9 C10 . . . . 59.9(3) ?
    C4 C5 C10 C1 . . . . -29.0(3) ?
    C6 C5 C10 C1 . . . . 151.8(2) ?
    C4 C5 C10 C19 . . . . 89.4(3) ?
    C6 C5 C10 C19 . . . . -89.7(3) ?
    C4 C5 C10 C9 . . . . -148.6(3) ?
    C6 C5 C10 C9 . . . . 32.2(3) ?
    C2 C1 C10 C5 . . . . 52.6(3) ?
    C2 C1 C10 C19 . . . . -64.3(3) ?
    C2 C1 C10 C9 . . . . 172.3(2) ?
    C11 C9 C10 C5 . . . . 178.7(2) ?
    C8 C9 C10 C5 . . . . -52.8(2) ?
    C11 C9 C10 C1 . . . . 60.5(3) ?
    C8 C9 C10 C1 . . . . -171.03(19) ?
    C11 C9 C10 C19 . . . . -61.9(2) ?
    C8 C9 C10 C19 . . . . 66.6(2) ?
    C8 C9 C11 C12 . . . . 50.4(3) ?
    C10 C9 C11 C12 . . . . 179.3(2) ?
    C9 C11 C12 C13 . . . . -55.1(3) ?
    C11 C12 C13 C18 . . . . -65.2(3) ?
    C11 C12 C13 C14 . . . . 56.8(3) ?
    C11 C12 C13 C17 . . . . 167.5(2) ?
    C7 C8 C14 C15 . . . . -58.7(3) ?
    C9 C8 C14 C15 . . . . -179.9(2) ?
    C7 C8 C14 C13 . . . . 176.8(2) ?
    C9 C8 C14 C13 . . . . 55.6(3) ?
    C12 C13 C14 C8 . . . . -59.3(3) ?
    C18 C13 C14 C8 . . . . 61.8(3) ?
    C17 C13 C14 C8 . . . . -179.5(2) ?
    C12 C13 C14 C15 . . . . 167.6(2) ?
    C18 C13 C14 C15 . . . . -71.3(2) ?
    C17 C13 C14 C15 . . . . 47.4(2) ?
    C8 C14 C15 C16 . . . . -170.6(2) ?
    C13 C14 C15 C16 . . . . -40.9(2) ?
    C14 C15 C16 O16 . . . . 133.7(2) ?
    C14 C15 C16 C17 . . . . 18.3(3) ?
    C15 C16 O16 C22 . . . . -153.07(18) ?
    C17 C16 O16 C22 . . . . -36.3(2) ?
    C12 C13 C17 C20 . . . . 94.0(3) ?
    C18 C13 C17 C20 . . . . -32.6(3) ?
    C14 C13 C17 C20 . . . . -151.1(2) ?
    C12 C13 C17 C16 . . . . -149.8(2) ?
    C18 C13 C17 C16 . . . . 83.7(2) ?
    C14 C13 C17 C16 . . . . -34.9(2) ?
    O16 C16 C17 C20 . . . . 17.4(3) ?
    C15 C16 C17 C20 . . . . 137.7(2) ?
    O16 C16 C17 C13 . . . . -109.7(2) ?
    C15 C16 C17 C13 . . . . 10.7(3) ?
    C13 C17 C20 C21 . . . . -111.6(3) ?
    C16 C17 C20 C21 . . . . 132.2(2) ?
    C13 C17 C20 C22 . . . . 122.2(2) ?
    C16 C17 C20 C22 . . . . 6.0(3) ?
    C16 O16 C22 O26 . . . . -74.8(2) ?
    C16 O16 C22 C23 . . . . 164.07(18) ?
    C16 O16 C22 C20 . . . . 40.7(2) ?
    C21 C20 C22 O16 . . . . -153.3(2) ?
    C17 C20 C22 O16 . . . . -27.6(2) ?
    C21 C20 C22 O26 . . . . -35.9(3) ?
    C17 C20 C22 O26 . . . . 89.8(2) ?
    C21 C20 C22 C23 . . . . 88.2(3) ?
    C17 C20 C22 C23 . . . . -146.2(2) ?
    O16 C22 C23 C24 . . . . 65.5(3) ?
    O26 C22 C23 C24 . . . . -55.2(3) ?
    C20 C22 C23 C24 . . . . -177.5(2) ?
    C22 C23 C24 C25 . . . . 53.6(3) ?
    C23 C24 C25 C26 . . . . -52.4(3) ?
    C23 C24 C25 C27 . . . . -175.5(3) ?
    C24 C25 C26 O26 . . . . 54.8(3) ?
    C27 C25 C26 O26 . . . . 178.3(3) ?
    O16 C22 O26 C26 . . . . -61.5(3) ?
    C23 C22 O26 C26 . . . . 57.9(3) ?
    C20 C22 O26 C26 . . . . -175.5(2) ?
    C25 C26 O26 C22 . . . . -58.6(3) ?
loop_
    _geom_hbond_atom_site_label_D
    _geom_hbond_atom_site_label_H
    _geom_hbond_atom_site_label_A
    _geom_hbond_site_symmetry_A
    _geom_hbond_distance_DH
    _geom_hbond_distance_HA
    _geom_hbond_distance_DA
    _geom_hbond_angle_DHA
    _geom_hbond_publ_flag
    C23 H23A O6 3_645 0.97 2.64 3.474(4) 143.9 no
_shelx_space_group_comment     ?
_shelx_estimated_absorpt_T_min     0.975
_shelx_estimated_absorpt_T_max     0.992
_shelx_hkl_file
;
  -8  -1 -11    1.10    1.67   0
  -8   1 -12    2.01    2.34   0
  -7   4 -11    6.30    3.35   0
  -6   3  -8   26.10    3.86   0
  -6   6 -10    2.64    3.55   0
  -6   7 -11    4.66    3.78   0
  -6   8 -12   10.94    4.68   0
  -6   9 -13    1.56    4.18   0
  -6  10 -14    2.74    4.66   0
  -5   6  -8   35.86    5.10   0
  -5  11 -13    4.64    5.56   0
  -4   7  -7    0.11    3.28   0
  -4   8  -8   67.65    7.21   0
  -4   9  -9   14.82    5.27   0
  -4  10 -10   10.56    5.47   0
  -4  11 -11    7.86    4.54   0
  -4  12 -12    4.30    4.98   0
  -4  14 -15   10.08    6.63   0
  -3   6  -5   65.28    5.46   0
  -3  13 -12   -0.22    5.14   0
  -3  15 -15    4.33    6.47   0
  -2   6  -4  212.24    8.84   0
  -2  14 -12   14.75    6.43   0
  -1   7  -4  297.59   11.14   0
  -1  14 -11    1.82    5.64   0
  -1  16 -14    4.82    6.83   0
   0   9  -5   22.63    5.04   0
   0  10  -6   14.14    5.95   0
   0  12  -8   -1.36    4.25   0
   0  13  -9    2.60    5.08   0
   0  15 -12    3.25    6.65   0
   1   5  -2   10.77    3.01   0
   1   8  -4   53.10    5.84   0
   1  14 -10    9.86    6.27   0
   2  14 -10   21.88    6.76   0
   3   8  -4   52.34    5.66   0
   3   9  -5   50.06    6.67   0
   3  13  -9   33.55    7.79   0
   3  14 -10    0.14    5.01   0
   3  16 -13    3.74    6.15   0
   4   4  -2  112.23    5.10   0
   4  15 -12   -0.41    5.51   0
   5   9  -6    3.31    3.26   0
   5  10  -7    4.35    4.29   0
   5  11  -8    1.25    4.18   0
   5  12  -9   -3.08    3.80   0
   6   3  -3    0.14    1.77   0
   6   9  -7   -0.19    3.77   0
   6  10  -8    0.55    4.20   0
   6  11  -9   -0.59    4.56   0
   6  12 -10    4.24    4.46   0
   7   6  -6    4.48    3.62   0
   8   8  -9    0.08    3.61   0
  -7   5 -12    8.76    3.87   0
  -7   6 -13   10.51    4.18   0
  -7   7 -14    5.66    4.33   0
  -6   1  -7   43.84    3.09   0
  -5   7  -9   80.21    7.14   0
  -5   8 -10    5.08    4.22   0
  -5   9 -11   16.76    5.02   0
  -5  10 -12   -0.49    4.12   0
  -5  12 -15    4.51    5.81   0
  -4  12 -13   -5.87    4.99   0
  -4  13 -14   -3.08    4.53   0
  -3   4  -4   75.14    4.78   0
  -3   7  -6    0.24    3.78   0
  -3  11 -10    7.77    5.75   0
  -3  12 -11    5.81    5.02   0
  -3  14 -14   -2.07    4.90   0
  -2   4  -3 1020.06   15.17   0
  -2   7  -5   61.93    6.27   0
  -2  13 -11   19.02    6.88   0
  -2  15 -14   -0.67    5.52   0
  -1   8  -5  144.32    8.76   0
  -1  12  -9    7.69    6.36   0
  -1  13 -10   56.44    8.66   0
  -1  15 -13   -0.66    6.01   0
  -1  16 -15   -1.51    7.48   0
   0   6  -3    5.15    2.95   0
   0  11  -7    7.92    4.75   0
   0  14 -11    8.10    6.97   0
   1   3  -1  432.23    8.02   0
   1   9  -5    3.42    3.91   0
   1  10  -6   83.06    8.55   0
   1  11  -7   18.44    6.14   0
   1  12  -8    3.29    4.67   0
   1  13  -9   11.05    5.59   0
   1  15 -12   -1.68    5.12   0
   2   3  -1  269.18    6.40   0
   2   5  -2  196.53    7.32   0
   2   8  -4   25.27    4.67   0
   2   9  -5    4.53    4.81   0
   2  12  -8   17.30    5.72   0
   2  13  -9   23.85    6.84   0
   2  15 -12    8.84    5.85   0
   3  10  -6  152.32    9.94   0
   3  11  -7   25.34    5.74   0
   3  12  -8   16.06    5.34   0
   3  15 -12   -1.34    4.87   0
   4   7  -4   85.30    6.49   0
   4  13 -10    4.34    5.68   0
   4  14 -11   -0.47    4.56   0
   5   6  -4   -0.43    2.76   0
   5  14 -12    5.64    5.74   0
   6   6  -5    5.92    3.75   0
   7   7  -7    1.23    3.51   0
   8   5  -7    4.95    3.28   0
   9   0  -6    9.72    1.83   0
  -8   2 -13    2.79    2.77   0
  -7   2 -10    9.10    3.32   0
  -6   4  -9   22.56    4.12   0
  -6   9 -14    1.77    4.23   0
  -6  10 -15   -2.27    4.49   0
  -5   4  -7   -1.09    2.71   0
  -5  11 -14    1.84    5.22   0
  -4   5  -6   33.12    4.28   0
  -4  11 -12    4.30    5.46   0
  -4  13 -15    0.88    5.88   0
  -3   2  -3  217.28    5.37   0
  -3   8  -7   11.59    4.22   0
  -3   9  -8   33.25    5.73   0
  -3  10  -9   19.31    5.42   0
  -3  13 -13    0.70    4.75   0
  -2   2  -2   50.62    2.63   0
  -2   8  -6   39.25    5.53   0
  -2   9  -7   72.04    7.97   0
  -2  10  -8  122.33   10.13   0
  -2  11  -9   18.06    5.72   0
  -2  12 -10    5.85    5.24   0
  -2  14 -13    1.46    5.39   0
  -2  15 -15    4.49    6.52   0
  -1   5  -3  608.70   13.02   0
  -1   9  -6   62.19    6.84   0
  -1  10  -7    8.43    4.54   0
  -1  11  -8   17.44    5.30   0
  -1  14 -12    2.90    5.29   0
  -1  15 -14    1.39    6.66   0
   0  13 -10    0.86    5.29   0
   0  15 -13    0.89    5.48   0
   1  14 -11    5.61    5.76   0
   2  10  -6   60.55    7.08   0
   2  11  -7  139.61   10.19   0
   2  14 -11    7.54    5.70   0
   2  16 -14    3.61    6.40   0
   3   6  -3   98.96    5.99   0
   3  13 -10    0.29    5.72   0
   3  14 -11    1.50    4.87   0
   3  15 -13    3.97    6.33   0
   4   8  -5    5.52    4.05   0
   4  11  -8    7.14    5.06   0
   4  12  -9   -2.11    3.57   0
   4  14 -12   -0.27    5.59   0
   5  12 -10   -5.02    4.55   0
   5  13 -11    0.56    4.29   0
   6  12 -11    0.43    4.73   0
   7   8  -8   -0.96    3.32   0
   7   9  -9    0.80    3.53   0
   7  10 -10    2.58    4.20   0
   9   2  -7    1.59    2.27   0
  -6   5 -10    1.39    3.65   0
  -6   7 -12    3.86    3.91   0
  -6   8 -13    0.82    4.14   0
  -5  10 -13    1.29    4.43   0
  -4   6  -7  126.40    7.72   0
  -4   9 -10   -2.58    4.29   0
  -4  10 -11    1.02    3.96   0
  -4  12 -14    3.95    5.60   0
  -3  12 -12    0.08    4.81   0
  -3  14 -15    1.75    5.27   0
  -2  13 -12    0.43    5.19   0
  -1  13 -11    7.04    5.85   0
   0   4  -2  433.97    9.55   0
   0   7  -4 1340.17   22.64   0
   0  11  -8    5.67    5.39   0
   0  12  -9   16.50    5.91   0
   0  14 -12   -1.20    5.06   0
   1   6  -3   51.45    4.74   0
   1  13 -10   61.77    8.39   0
   1  15 -13    2.59    5.50   0
   2   6  -3  170.31    7.67   0
   2  13 -10   30.90    6.91   0
   2  15 -13   -7.46    5.30   0
   3   7  -4  121.84    7.50   0
   3  12  -9    4.03    4.63   0
   4   5  -3  108.34    5.95   0
   4   9  -6   14.60    4.23   0
   4  10  -7   92.03    7.96   0
   4  13 -11   -0.49    5.32   0
   5   4  -3    2.31    2.25   0
   5   7  -5    7.42    3.24   0
   5   8  -6   -2.79    3.43   0
   5   9  -7    3.47    3.97   0
   5  10  -8   12.32    4.89   0
   5  11  -9    0.17    3.39   0
   6   7  -6    5.40    3.70   0
   6   8  -7   10.46    4.24   0
   6   9  -8    6.48    4.25   0
   6  10  -9    1.11    4.36   0
   6  11 -10    0.04    3.91   0
   8   6  -8    1.46    3.27   0
   8   7  -9   -0.61    3.37   0
  -7   0  -9   10.19    2.35   0
  -7   3 -11   14.49    3.61   0
  -7   6 -14   10.96    4.66   0
  -6   6 -11   12.30    4.19   0
  -6   9 -15    0.97    4.52   0
  -5   5  -8   30.46    4.44   0
  -5   6  -9   91.55    7.07   0
  -5   7 -10   45.05    5.94   0
  -5   8 -11   14.04    4.88   0
  -5   9 -12    3.04    3.62   0
  -5  11 -15    2.95    4.45   0
  -4   3  -5  135.15    5.59   0
  -4   7  -8   60.62    6.07   0
  -4   8  -9   60.83    6.53   0
  -4  11 -13    8.86    5.84   0
  -3   5  -5   90.32    5.89   0
  -3  10 -10  144.33   10.89   0
  -3  11 -11   32.47    6.52   0
  -3  13 -14    5.06    5.25   0
  -3  14 -16   -2.70    5.70   0
  -2   5  -4  235.27    8.43   0
  -2  12 -11    2.01    5.27   0
  -2  15 -16   -3.78    5.88   0
  -1   6  -4   63.50    5.31   0
  -1  11  -9    4.17    5.42   0
  -1  12 -10    6.14    5.33   0
  -1  14 -13   -2.15    5.01   0
  -1  15 -15   -1.44    6.09   0
   0   8  -5   -6.79    3.18   0
   0   9  -6   16.85    4.75   0
   0  10  -7   27.12    5.79   0
   0  13 -11    6.62    5.80   0
   1   7  -4  288.59   10.78   0
   1  11  -8   12.32    4.89   0
   1  12  -9   11.52    5.21   0
   1  14 -12    5.12    5.34   0
   1  15 -14   -2.46    5.80   0
   2   7  -4  183.83    8.97   0
   2  11  -8   19.45    6.33   0
   2  12  -9   39.78    7.13   0
   2  14 -12   14.53    6.16   0
   2  15 -14   -2.08    6.07   0
   3   4  -2  743.97   12.35   0
   3   8  -5   68.55    6.27   0
   3   9  -6   20.07    5.45   0
   3  10  -7  114.69    8.83   0
   3  11  -8   19.97    5.41   0
   3  14 -12    2.25    4.92   0
   3  15 -14    2.35    5.99   0
   4  12 -10    6.37    5.46   0
   4  14 -13   -1.36    4.71   0
   5  12 -11    2.74    5.12   0
   5  13 -12    1.78    4.48   0
   6   4  -4   38.71    3.73   0
   6  12 -12    0.02    4.84   0
   7  10 -11    2.59    4.43   0
   8   3  -6   23.91    3.44   0
  -8   0 -12    1.39    2.21   0
  -7   4 -12    2.12    3.25   0
  -7   5 -13    0.81    3.19   0
  -6   2  -8   20.68    3.19   0
  -6   8 -14    1.70    4.05   0
  -5   2  -6   46.28    3.41   0
  -5  10 -14    4.44    4.63   0
  -5  11 -16    3.22    5.42   0
  -4  10 -12   -1.52    4.94   0
  -4  12 -15    6.35    5.15   0
  -3   6  -6   77.26    6.24   0
  -3   7  -7   18.14    4.80   0
  -3   8  -8   16.06    5.17   0
  -3   9  -9   23.33    5.28   0
  -3  12 -13    2.38    5.49   0
  -3  13 -15   -0.77    5.93   0
  -2   6  -5  146.65    7.87   0
  -2  10  -9   78.31    8.09   0
  -2  11 -10   60.19    7.82   0
  -2  13 -13   12.05    6.28   0
  -1   3  -2  219.17    6.00   0
  -1   7  -5  153.13    8.35   0
  -1   8  -6   33.78    5.84   0
  -1   9  -7    0.73    4.00   0
  -1  10  -8   43.19    6.44   0
  -1  13 -12    3.61    5.83   0
  -1  14 -14   14.43    6.49   0
  -1  15 -16    5.55    6.75   0
   0  12 -10   13.66    5.76   0
   0  14 -13   10.45    6.32   0
   1   8  -5  130.54    8.22   0
   1   9  -6   64.27    6.79   0
   1  10  -7   12.87    4.95   0
   1  13 -11    9.87    6.01   0
   2   8  -5   44.95    5.49   0
   2   9  -6   49.12    6.26   0
   2  10  -7  217.64   11.74   0
   2  13 -11   18.25    6.58   0
   3  12 -10    0.77    5.72   0
   3  13 -11    5.08    5.19   0
   3  14 -13    3.35    5.10   0
   3  15 -15    3.95    6.98   0
   4   6  -4  136.86    7.21   0
   4  11  -9    9.33    4.50   0
   4  13 -12    0.45    5.19   0
   5   0  -1   -0.04    0.55   0
   5   2  -2  139.82    4.19   0
   5  11 -10    7.56    5.04   0
   5  13 -13    2.39    5.40   0
   6  11 -11    2.95    4.12   0
   7   2  -4   -0.24    2.01   0
   7   5  -6   15.43    3.73   0
   7   6  -7   -0.94    3.17   0
   7   8  -9   11.28    4.85   0
   7   9 -10    3.77    3.92   0
  -6   7 -13   -3.23    3.65   0
  -6   9 -16   10.56    5.32   0
  -5   9 -13    0.57    4.09   0
  -4   9 -11   60.23    7.51   0
  -4  11 -14    3.23    5.54   0
  -4  12 -16    2.60    5.87   0
  -3  11 -12    9.06    5.46   0
  -2   7  -6  122.40    7.70   0
  -2   8  -7   26.51    5.01   0
  -2   9  -8   23.10    5.32   0
  -2  12 -12    6.53    5.64   0
  -2  13 -14    2.38    5.20   0
  -1  12 -11    4.58    4.97   0
  -1  13 -13   -0.72    6.08   0
   0   5  -3   31.65    3.55   0
   0  11  -9    4.69    4.31   0
   0  13 -12    4.81    5.76   0
   0  14 -14    0.91    6.00   0
   0  15 -16    7.12    6.73   0
   1   4  -2  448.11    9.59   0
   1  12 -10    6.58    4.91   0
   1  14 -13    1.76    5.20   0
   2   4  -2   23.97    2.95   0
   2  12 -10    2.90    4.70   0
   2  14 -13    0.71    5.11   0
   3  11  -9   28.86    6.58   0
   3  13 -12   -0.04    5.69   0
   4   3  -2  209.47    5.90   0
   4   7  -5   39.12    5.18   0
   4   8  -6   69.13    6.67   0
   4   9  -7   71.11    6.81   0
   4  10  -8   16.31    4.73   0
   4  12 -11    1.52    5.18   0
   4  14 -14    1.30    5.44   0
   5   5  -4   40.62    4.12   0
   5  10  -9    0.01    4.06   0
   5  12 -12   -1.00    4.70   0
   6   5  -5   57.21    5.12   0
   6   9  -9   -1.76    3.81   0
   6  10 -10   -1.17    3.04   0
   7   7  -8    4.86    3.38   0
   8   4  -7    3.36    2.76   0
  -8   1 -13   -0.29    2.40   0
  -7   6 -15    1.55    4.07   0
  -6   3  -9    6.41    3.23   0
  -6   4 -10   15.01    4.03   0
  -6   5 -11    4.59    4.14   0
  -6   6 -12   13.36    4.22   0
  -6   8 -15    2.12    4.23   0
  -5   3  -7   27.32    3.45   0
  -5   7 -11    6.10    4.03   0
  -5   8 -12   14.23    4.17   0
  -5  10 -15    1.96    4.15   0
  -4   4  -6   48.44    4.27   0
  -4   5  -7   15.46    3.74   0
  -4   7  -9   78.64    7.20   0
  -4   8 -10   29.27    5.15   0
  -4  10 -13    0.04    4.93   0
  -3   3  -4   77.13    4.19   0
  -3  10 -11    4.72    4.53   0
  -3  12 -14   14.08    6.09   0
  -2  11 -11   34.20    6.62   0
  -2  12 -13   10.56    6.80   0
  -2  14 -17    1.65    6.58   0
  -1  11 -10   27.32    6.01   0
  -1  14 -15    2.50    5.44   0
   0   6  -4  666.34   14.89   0
   0   9  -7   34.92    5.79   0
   0  10  -8    2.10    4.06   0
   0  12 -11    4.60    4.84   0
   0  15 -17    5.57    7.14   0
   1  11  -9   -3.32    3.76   0
   1  13 -12    4.70    5.69   0
   1  14 -14   17.70    6.45   0
   2  11  -9   15.18    5.29   0
   2  13 -12   -1.27    4.98   0
   2  14 -14    9.70    5.76   0
   3   2  -1   75.84    2.89   0
   3   5  -3  402.09   10.34   0
   3  10  -8    2.43    4.04   0
   4  11 -10    0.93    5.14   0
   4  13 -13    1.36    4.62   0
   4  14 -15    5.85    5.88   0
   5   6  -5  132.99    7.32   0
   5   7  -6   85.72    6.75   0
   5   8  -7   37.66    5.55   0
   5   9  -8   19.61    4.52   0
   5  13 -14   -3.80    4.69   0
   6   2  -3    5.36    1.80   0
   6   6  -6    7.41    3.50   0
   6   7  -7   15.88    4.30   0
   6   8  -8    8.52    4.14   0
   6  11 -12    1.07    4.71   0
   7   0  -3   38.25    1.98   0
   8   1  -5    1.45    1.92   0
   8   5  -8   -0.72    3.04   0
   8   6  -9   -2.13    3.01   0
   8   7 -10    1.37    3.64   0
  -7   1 -10    1.87    2.75   0
  -7   4 -13   -0.52    3.19   0
  -7   5 -14   10.98    4.06   0
  -5   0  -5    2.96    1.22   0
  -5   4  -8    3.15    3.15   0
  -5   5  -9   49.25    5.62   0
  -5   6 -10    7.89    4.04   0
  -5   9 -14   18.95    5.95   0
  -5  10 -16    5.39    5.50   0
  -4   1  -4   29.24    2.01   0
  -4   6  -8   83.86    6.43   0
  -4   9 -12   26.91    6.18   0
  -4  11 -15    5.22    4.86   0
  -3   9 -10   25.28    5.36   0
  -3  11 -13    2.11    4.24   0
  -3  12 -15   -1.46    4.75   0
  -2   3  -3  276.65    6.96   0
  -2  10 -10   78.43    8.24   0
  -2  13 -15   -0.21    5.02   0
  -1   4  -3  514.69   10.61   0
  -1  10  -9   39.63    6.43   0
  -1  12 -12    2.63    5.22   0
  -1  13 -14    6.49    5.39   0
   0   7  -5  255.15   10.46   0
   0   8  -6   15.31    4.40   0
   0  11 -10    3.84    4.36   0
   0  13 -13    2.47    5.20   0
   1   5  -3  587.11   12.47   0
   1   9  -7    0.06    3.87   0
   1  10  -8   43.07    6.36   0
   1  12 -11    3.56    4.72   0
   1  14 -15    9.36    6.78   0
   2   5  -3   51.95    4.46   0
   2   9  -7   68.12    7.53   0
   2  10  -8   92.54    8.41   0
   2  12 -11    5.74    5.47   0
   3   6  -4   99.82    6.12   0
   3   7  -5   48.05    5.49   0
   3   8  -6    2.77    3.49   0
   3   9  -7   94.29    7.68   0
   3  12 -11   12.33    5.68   0
   3  13 -13    3.36    4.91   0
   4  10  -9   41.71    6.66   0
   4  12 -12   -3.56    5.00   0
   5  11 -11    2.22    4.12   0
   5  12 -13   -0.97    4.91   0
   6  10 -11    3.53    4.67   0
   7   3  -5   10.49    2.99   0
   7   8 -10   -0.22    3.72   0
   7   9 -11    4.61    4.02   0
  -7   2 -11   18.52    3.67   0
  -7   3 -12   13.40    3.68   0
  -6   7 -14    5.41    4.35   0
  -6   8 -16    8.49    4.94   0
  -5   8 -13    0.26    4.38   0
  -4  10 -14   -0.69    4.96   0
  -4  11 -16    1.09    5.40   0
  -3   4  -5  443.37   10.71   0
  -3   7  -8    4.33    4.30   0
  -3   8  -9   20.51    4.69   0
  -3  10 -12   -1.48    3.99   0
  -3  12 -16   17.69    7.06   0
  -2   8  -8  107.81    8.53   0
  -2   9  -9   21.42    5.23   0
  -2  11 -12   21.08    6.38   0
  -2  12 -14   10.93    5.81   0
  -2  13 -16    3.36    5.49   0
  -1   5  -4  116.89    6.12   0
  -1   8  -7   10.89    4.31   0
  -1   9  -8   14.08    4.90   0
  -1  11 -11    1.97    4.40   0
  -1  12 -13   -0.60    6.09   0
  -1  13 -15    3.88    6.09   0
   0  10  -9   10.51    5.57   0
   0  12 -12    2.28    5.25   0
   0  13 -14    5.24    5.29   0
   1   6  -4   57.25    5.03   0
   1   7  -5  149.23    8.12   0
   1   8  -6   29.55    4.98   0
   1  11 -10   18.14    5.35   0
   2   6  -4  196.51    8.28   0
   2   7  -5   57.02    5.52   0
   2   8  -6   33.46    5.10   0
   2  11 -10   61.84    7.63   0
   2  13 -13   11.18    5.83   0
   2  14 -15    0.67    5.20   0
   3  11 -10    1.59    4.32   0
   3  12 -12    4.05    5.90   0
   3  14 -16    6.58    7.11   0
   4   4  -3   51.38    4.01   0
   4   9  -8   19.61    5.21   0
   4  13 -14   -0.63    4.59   0
   5  10 -10    2.84    3.54   0
   6   9 -10    6.01    4.47   0
   6  11 -13    0.94    4.28   0
   7   4  -6   30.10    4.20   0
   7   7  -9    0.04    3.30   0
   9   1  -7    2.65    2.12   0
  -8  -2 -11    4.25    1.79   0
  -7   5 -15    1.56    3.82   0
  -6   0  -7   10.19    1.96   0
  -6   6 -13    0.17    3.52   0
  -5   7 -12    0.42    3.69   0
  -5   9 -15   -0.66    3.98   0
  -5  10 -17    0.17    4.62   0
  -4   8 -11   37.19    5.60   0
  -3   5  -6   46.00    4.53   0
  -3   6  -7  235.87    9.79   0
  -3   9 -11    0.29    4.65   0
  -3  11 -14    9.45    5.46   0
  -2   4  -4  947.18   14.83   0
  -2   5  -5  668.47   14.28   0
  -2   6  -6   78.38    6.35   0
  -2   7  -7   14.85    4.07   0
  -2  10 -11   51.68    7.26   0
  -2  13 -17    0.87    5.87   0
  -1   6  -5  817.09   16.83   0
  -1   7  -6  270.78   10.93   0
  -1  10 -10    2.04    4.13   0
   0   9  -8   83.88    8.34   0
   0  11 -11   -0.91    5.13   0
   1   2  -1  106.00    3.33   0
   1  10  -9   43.85    6.40   0
   1  12 -12   -0.74    5.01   0
   1  14 -16   -1.48    5.77   0
   2  10  -9   85.26    8.68   0
   2  12 -12    0.68    5.24   0
   2  13 -14    3.57    5.19   0
   2  14 -16    0.41    6.04   0
   3  10  -9   24.94    5.46   0
   3  13 -14    5.29    5.21   0
   4   5  -4  103.96    5.88   0
   4   7  -6   90.89    6.99   0
   4   8  -7   16.84    4.14   0
   4  11 -11   14.38    4.80   0
   4  12 -13    3.76    4.55   0
   4  13 -15    2.43    5.57   0
   5   3  -3   35.80    3.04   0
   5   8  -8    7.55    4.05   0
   5   9  -9    7.61    3.87   0
   5  11 -12    5.18    4.49   0
   5  12 -14   -0.14    4.79   0
   6   3  -4   75.95    4.43   0
   6   8  -9   -0.79    3.62   0
   6  10 -12    0.21    4.58   0
   6  11 -14   -3.89    4.68   0
   7   5  -7    7.07    3.14   0
   7   6  -8    8.77    3.50   0
   7   9 -12    4.08    4.41   0
   8   2  -6    5.38    2.64   0
   8   6 -10    3.52    3.66   0
  -7   4 -14   -0.71    3.36   0
  -6   5 -12    7.97    3.69   0
  -6   7 -15    1.49    3.83   0
  -5   6 -11    5.78    3.88   0
  -5   8 -14   12.58    5.38   0
  -5   9 -16    0.88    4.87   0
  -4   6  -9   72.04    6.60   0
  -4   7 -10   16.96    4.34   0
  -4   9 -13    7.59    4.20   0
  -4  10 -15    0.04    4.46   0
  -4  11 -17    5.23    5.16   0
  -3   8 -10   12.14    4.97   0
  -3  10 -13    8.75    4.84   0
  -3  11 -15   12.10    5.78   0
  -3  12 -17    2.23    5.30   0
  -2   9 -10    6.65    5.26   0
  -2  11 -13   41.16    7.20   0
  -2  13 -18    3.25    6.16   0
  -1   9  -9   82.29    7.72   0
  -1  11 -12    5.06    4.84   0
  -1  12 -14    2.40    5.15   0
   0   3  -2  535.62    9.14   0
   0   8  -7   16.53    4.57   0
   0  12 -13    2.01    5.31   0
   0  13 -15    3.28    5.15   0
   0  14 -18   -8.31    5.66   0
   1   9  -8   13.44    5.53   0
   1  11 -11    6.48    4.65   0
   1  13 -15    2.39    5.94   0
   1  14 -17    6.37    6.52   0
   2   2  -1  205.29    4.52   0
   2  11 -11   34.73    7.26   0
   2  13 -15    2.94    6.17   0
   3   9  -8   40.35    5.82   0
   3  11 -11   37.49    6.85   0
   3  12 -13    4.31    5.15   0
   4   1  -1    7.44    1.02   0
   4   6  -5   47.94    4.72   0
   4  10 -10    9.28    4.50   0
   4  11 -12    8.52    5.20   0
   4  13 -16   -1.84    5.36   0
   5   4  -4   52.11    4.21   0
   5   7  -7   34.07    5.17   0
   5  10 -11    5.46    4.20   0
   5  11 -13   10.07    5.47   0
   5  12 -15    0.16    5.65   0
   6   4  -5    2.88    2.82   0
   6   6  -7    6.68    3.67   0
   6   7  -8   36.40    5.33   0
   6   9 -11    7.98    4.79   0
   7   8 -11    0.94    3.68   0
   8  -1  -4    3.09    1.36   0
   8   3  -7    7.62    2.97   0
   8   4  -8    8.14    3.32   0
   8   5  -9    1.85    3.33   0
  -8  -1 -12    0.43    1.98   0
  -6   1  -8  123.10    5.11   0
  -6   3 -10    2.04    3.21   0
  -6   4 -11    6.12    3.38   0
  -6   6 -14    2.95    3.86   0
  -5   5 -10   44.07    5.28   0
  -4   2  -5  100.57    4.31   0
  -4   5  -8   74.31    5.98   0
  -4   8 -12    5.78    3.96   0
  -4   9 -14   -4.07    4.54   0
  -4  10 -16    1.90    5.29   0
  -3  11 -16    2.95    5.76   0
  -3  12 -18    1.86    5.92   0
  -2   8  -9    9.54    5.03   0
  -2  10 -12   32.16    6.47   0
  -2  11 -14    5.86    5.43   0
  -1   8  -8   -2.63    4.51   0
  -1  10 -11   44.31    7.32   0
   0   4  -3  208.32    6.85   0
   0   7  -6  249.87   10.51   0
   0  10 -10   38.84    6.19   0
   0  11 -12    1.16    5.38   0
   0  12 -14    0.34    6.12   0
   1   8  -7    8.01    4.74   0
   1  12 -13    7.27    5.56   0
   1  14 -18    7.15    6.81   0
   2   9  -8   19.35    4.91   0
   2  12 -13    7.81    5.58   0
   3   3  -2  948.38   12.17   0
   3   7  -6    6.13    3.96   0
   3   8  -7    3.81    3.70   0
   3  10 -10  141.35   10.07   0
   4   9  -9   19.10    4.71   0
   5   5  -5   29.73    3.99   0
   5   6  -6   95.10    6.66   0
   5   9 -10    2.99    4.25   0
   6   5  -6   28.06    4.20   0
   6  10 -13    3.60    4.84   0
   7   7 -10    0.41    3.46   0
   7   9 -13   13.50    5.22   0
  -8   0 -13    0.60    2.25   0
  -7   2 -12    1.83    3.01   0
  -7   3 -13    0.64    2.88   0
  -6   2  -9   51.83    4.41   0
  -6   7 -16    7.67    4.47   0
  -5   1  -6  256.24    6.14   0
  -5   4  -9   -1.17    2.82   0
  -5   7 -13   16.12    4.22   0
  -5   8 -15   19.14    5.90   0
  -5   9 -17    0.05    4.26   0
  -4   3  -6   35.29    3.44   0
  -4   4  -7   39.36    4.22   0
  -4   7 -11   68.18    7.12   0
  -3   1  -3  193.30    4.11   0
  -3   7  -9   16.37    4.29   0
  -3   9 -12    7.03    4.44   0
  -3  10 -14    1.28    4.57   0
  -1   7  -7  100.75    7.73   0
  -1  11 -13    9.39    5.62   0
   0   5  -4   -0.32    2.25   0
   0   6  -5  602.16   14.48   0
   0   9  -9    8.69    4.39   0
   1   7  -6  264.07   10.70   0
   1  10 -10    1.37    4.04   0
   1  11 -12    5.03    4.76   0
   1  12 -14    1.96    5.07   0
   1  13 -16   -1.29    5.00   0
   2   7  -6   99.64    7.31   0
   2   8  -7   24.02    4.79   0
   2  10 -10   84.85    8.25   0
   2  11 -12   21.94    6.31   0
   2  12 -14    0.46    4.91   0
   2  13 -16    7.85    5.68   0
   3   4  -3  261.77    7.77   0
   3   5  -4   10.88    3.18   0
   3   6  -5   57.11    5.04   0
   3   9  -9   20.62    5.58   0
   3  11 -12    6.71    5.28   0
   3  12 -14   12.18    5.57   0
   3  13 -17    7.28    6.33   0
   4   8  -8   63.32    6.75   0
   4  10 -11    2.62    4.01   0
   4  11 -13    6.39    4.87   0
   5   8  -9   20.41    4.94   0
   5  10 -12    2.81    4.05   0
   5  11 -14   -0.62    4.08   0
   6   0  -2  147.07    3.01   0
   6   8 -10    5.30    3.27   0
   6   9 -12    0.30    4.45   0
   7   6  -9   11.31    3.79   0
   7   8 -12    4.66    4.24   0
   8   6 -11    5.34    4.06   0
  -7  -1  -9   16.31    2.31   0
  -7   1 -11   -3.81    2.78   0
  -7   4 -15    3.31    3.60   0
  -6   5 -13   -1.69    3.16   0
  -6   6 -15    3.51    3.97   0
  -6   7 -17    0.89    4.40   0
  -5   2  -7   48.21    3.74   0
  -5   3  -8    2.04    2.42   0
  -5   6 -12    4.83    3.85   0
  -5   9 -18    8.73    5.16   0
  -4   8 -13    8.49    4.95   0
  -4   9 -15    3.99    5.31   0
  -4  10 -17    3.97    4.70   0
  -3   6  -8   28.42    4.50   0
  -3   8 -11   31.50    5.45   0
  -3   9 -13   -0.34    4.88   0
  -3  10 -15   -1.38    5.36   0
  -3  11 -17   13.76    5.89   0
  -2   1  -2  148.02    3.20   0
  -2   7  -8   28.72    4.87   0
  -2   9 -11   94.61    8.50   0
  -2  10 -13   38.62    6.85   0
  -2  11 -15    4.75    5.39   0
  -1   6  -6  131.11    7.77   0
  -1   9 -10    1.62    4.07   0
  -1  10 -12   22.96    6.53   0
  -1  11 -14    5.51    5.40   0
   0   8  -8  166.81   10.07   0
   0  10 -11    2.84    4.13   0
   0  11 -13   -2.01    4.27   0
   1   3  -2  219.54    5.93   0
   1   6  -5  808.29   16.60   0
   1   9  -9   79.04    7.51   0
   1  12 -15    4.89    5.84   0
   1  13 -17   -2.54    5.65   0
   2   3  -2  719.30   10.60   0
   2   6  -5  136.11    7.25   0
   2   9  -9   19.76    5.04   0
   2  12 -15    8.25    6.35   0
   2  13 -17    1.88    5.92   0
   3  10 -11    3.25    5.33   0
   3  12 -15    1.93    5.02   0
   4   7  -7    3.15    3.91   0
   4   9 -10    1.98    4.54   0
   4  12 -16   -1.97    5.19   0
   5   9 -11   10.19    4.65   0
   5  11 -15    1.78    5.15   0
   6   7  -9    8.26    4.11   0
   6  10 -14    7.74    4.69   0
   7   1  -4   17.37    2.49   0
   7   5  -8   10.02    3.76   0
   8   5 -10   34.56    5.29   0
  -7   0 -10   -2.42    2.18   0
  -7   3 -14    0.89    3.27   0
  -6   4 -12    7.68    3.58   0
  -5   7 -14    2.28    3.34   0
  -5   8 -16    3.74    4.40   0
  -4   6 -10   26.49    4.65   0
  -4  10 -18    4.81    5.33   0
  -3   4  -6  536.40   12.27   0
  -3   5  -7  175.66    8.07   0
  -3  11 -18    4.43    5.41   0
  -2   6  -7  113.88    7.17   0
  -2   8 -10    8.21    4.14   0
  -2  11 -16    3.81    5.08   0
  -2  12 -19    1.74    6.06   0
  -1   5  -5  656.52   14.03   0
  -1   8  -9  119.59    8.71   0
   1   4  -3  516.82   10.58   0
   1   5  -4  105.39    5.84   0
   1  10 -11   41.91    6.57   0
   1  11 -13    7.24    5.36   0
   1  13 -19    0.74    6.53   0
   1  13 -18    1.05    6.10   0
   2   4  -3  988.97   14.56   0
   2   5  -4  242.05    8.42   0
   2  10 -11   49.98    7.06   0
   2  11 -13   42.12    7.44   0
   2  13 -18   -3.80    5.75   0
   3   8  -8   18.28    4.49   0
   3  12 -16   12.31    5.92   0
   4   6  -6   38.15    4.96   0
   4  10 -12    1.81    3.84   0
   4  11 -14    0.96    4.49   0
   4  12 -17   -0.59    5.41   0
   5   7  -8    7.13    3.44   0
   5  10 -13    1.80    4.23   0
   6   6  -8   27.33    4.79   0
   6   8 -11    0.41    4.25   0
   6   9 -13    0.89    4.49   0
   6  10 -15   -5.28    4.63   0
   7   2  -5   24.24    3.22   0
   7   3  -6   18.08    3.68   0
   7   4  -7   26.98    4.25   0
   7   7 -11    2.01    3.65   0
   7   8 -13   10.66    4.89   0
   8   4  -9   38.74    4.94   0
   9  -1  -6   -1.21    1.71   0
  -7   4 -16    1.45    3.76   0
  -6   3 -11   23.68    4.34   0
  -6   5 -14    2.57    3.66   0
  -6   6 -16    3.16    3.99   0
  -5   5 -11   -0.07    2.74   0
  -5   6 -13   33.37    5.54   0
  -5   7 -15    9.11    5.08   0
  -5   8 -17   -0.34    4.06   0
  -4   5  -9   13.14    4.05   0
  -4   7 -12   10.25    4.09   0
  -4   8 -14    2.00    3.64   0
  -4   9 -16    2.94    4.52   0
  -4  10 -19    4.26    5.51   0
  -3   2  -4   61.17    3.27   0
  -3   3  -5   52.79    3.89   0
  -3   7 -10    1.72    3.55   0
  -3   8 -12   17.60    5.49   0
  -3   9 -14    8.93    4.79   0
  -3  11 -19   13.18    6.53   0
  -2   5  -6   65.13    5.22   0
  -2   9 -12   21.40    5.46   0
  -2  10 -14   15.39    5.63   0
  -2  11 -17   16.77    6.16   0
  -1   3  -3  280.10    7.01   0
  -1   4  -4  153.61    6.23   0
  -1   9 -11   20.46    5.20   0
  -1  10 -13    1.40    4.60   0
   0   7  -7    4.17    3.70   0
   0   9 -10   -1.38    3.77   0
   0  10 -12    1.01    4.23   0
   1   8  -8    0.05    3.71   0
   1   9 -10    8.31    5.23   0
   1  11 -14    1.18    5.17   0
   1  12 -16   -1.25    4.73   0
   2   8  -8   98.25    7.73   0
   2  11 -14   -2.82    5.89   0
   2  12 -16    2.10    5.17   0
   3   7  -7   17.65    4.13   0
   3   9 -10   28.36    5.44   0
   3  10 -12   -1.80    3.95   0
   3  12 -17    4.39    6.05   0
   4   2  -2  115.91    3.91   0
   4   5  -5  170.03    7.55   0
   4   8  -9   41.84    5.60   0
   4  11 -15    6.25    4.93   0
   5   6  -7    2.59    3.45   0
   5   8 -10    1.40    3.39   0
   5   9 -12    7.70    5.05   0
   5  10 -14   -4.79    4.51   0
   5  11 -16    1.47    5.06   0
   6   5  -7   44.76    5.03   0
   7   6 -10    1.84    3.48   0
   8   3  -8   15.71    3.69   0
  -7   2 -13   14.54    3.77   0
  -6   6 -17    6.03    4.50   0
  -5   4 -10    2.31    3.18   0
  -5   8 -18    2.43    5.17   0
  -4   4  -8   12.72    3.42   0
  -4   9 -17    2.29    4.40   0
  -3   6  -9   11.11    4.48   0
  -2   2  -3   23.96    2.16   0
  -2   3  -4  175.85    6.03   0
  -2   4  -5  382.29    9.96   0
  -2   7  -9   23.26    4.86   0
  -2   8 -11   13.71    5.39   0
  -2   9 -13   11.07    5.91   0
  -2  10 -15    7.11    5.39   0
  -1   7  -8   37.98    5.43   0
  -1  12 -20    6.15    7.37   0
   0   6  -6    8.32    3.54   0
   0   8  -9    8.00    4.41   0
   1   7  -7   93.69    7.07   0
   1  10 -12   14.45    5.24   0
   1  12 -18    4.46    6.85   0
   1  12 -17    2.92    5.34   0
   2   7  -7   12.50    3.94   0
   2   9 -10    8.92    4.46   0
   2  10 -12   22.76    5.94   0
   2  12 -17    8.49    5.72   0
   3   6  -6   68.27    5.94   0
   3  11 -15   12.24    5.52   0
   3  12 -18    4.98    6.27   0
   4   3  -3   89.97    4.31   0
   4   4  -4   -0.04    2.17   0
   4   7  -8   68.67    6.71   0
   4   9 -11   53.43    6.73   0
   4  10 -13   -0.23    4.14   0
   4  11 -16   -1.73    4.54   0
   5   5  -6   23.67    3.99   0
   5  10 -15    2.29    5.14   0
   6   4  -6   -0.45    3.08   0
   6   7 -10   -0.04    2.67   0
   6   8 -12    8.03    4.91   0
   6   9 -14    7.87    5.11   0
   7   7 -12    3.08    3.80   0
   8   0  -5    2.41    1.99   0
   8   1  -6   22.47    3.17   0
   8   2  -7    3.58    2.77   0
   8   5 -11    2.01    3.85   0
   9   0  -7    0.14    2.06   0
   9   1  -8   -0.47    2.26   0
  -8  -1 -13   -0.26    2.37   0
  -7   3 -15    0.89    3.27   0
  -6   2 -10   54.33    4.84   0
  -6   4 -13   -1.09    3.10   0
  -6   5 -15    1.49    3.76   0
  -5   5 -12    5.32    3.82   0
  -5   6 -14    0.89    4.25   0
  -5   7 -16    8.27    5.26   0
  -4   6 -11   51.05    5.80   0
  -4   7 -13    5.12    3.88   0
  -4   8 -15    3.69    3.96   0
  -4   9 -18    2.76    4.97   0
  -3   7 -11   11.94    4.25   0
  -3   8 -13    3.28    4.02   0
  -3   9 -15    2.11    4.55   0
  -3  10 -18    3.35    5.12   0
  -2   6  -8   93.97    7.28   0
  -2  10 -16    3.17    5.10   0
  -1   6  -7  117.57    7.72   0
  -1   8 -10    2.86    4.14   0
  -1   9 -12   23.26    5.62   0
  -1  10 -14   -1.47    4.97   0
   0   5  -5  385.69   10.87   0
   0   9 -11   -0.44    3.95   0
   0  10 -13   42.99    6.94   0
   0  11 -16    3.25    4.96   0
   0  12 -20   -8.10    5.88   0
   1   6  -6  136.23    7.84   0
   1   8  -9  113.28    8.46   0
   1  10 -13    0.16    4.86   0
   1  11 -15    0.48    5.27   0
   1  12 -19    5.21    6.34   0
   2   8  -9    5.84    4.78   0
   2  10 -13   41.74    7.99   0
   2  12 -19    3.20    7.38   0
   2  12 -18    0.84    6.16   0
   3   8  -9   17.52    4.54   0
   3   9 -11    1.57    3.90   0
   3  10 -13    1.22    4.25   0
   3  11 -16    5.68    5.29   0
   4   8 -10   28.33    5.75   0
   4   9 -12   27.08    6.19   0
   4  10 -14    6.02    4.83   0
   4  11 -17   13.47    7.04   0
   5   1  -2    5.97    1.33   0
   5   3  -4   16.42    2.77   0
   5   4  -5   33.75    3.76   0
   5   7  -9   76.23    6.66   0
   5   8 -11   13.47    4.90   0
   5   9 -13   -0.01    4.09   0
   6   1  -3   12.02    1.92   0
   6   2  -4   43.36    3.36   0
   6   3  -5   10.75    2.80   0
   6   6  -9    0.53    3.52   0
   6   9 -15   -0.19    4.94   0
   7   5  -9    2.93    3.20   0
  -7   1 -12    6.19    2.99   0
  -6   1  -9   35.13    3.75   0
  -5   3  -9   64.96    5.09   0
  -5   7 -17    2.92    4.86   0
  -4   3  -7    1.33    2.31   0
  -4   5 -10   12.32    4.21   0
  -4   8 -16    5.17    4.54   0
  -4   9 -19    8.14    5.50   0
  -3   5  -8   22.49    3.97   0
  -3   9 -16    5.10    4.88   0
  -3  10 -20    3.09    5.99   0
  -3  10 -19    5.96    5.39   0
  -2   7 -10   48.10    6.63   0
  -2   9 -14    1.94    4.53   0
  -2  10 -17    5.50    5.11   0
  -1  10 -15    5.99    5.61   0
   0   7  -8  211.87   10.28   0
   0  10 -14    6.24    4.93   0
   1   9 -11   20.96    5.30   0
   1  12 -20    4.52    6.42   0
   2   6  -6   68.65    5.68   0
   2   9 -11   92.83    8.36   0
   3   5  -5   80.43    5.39   0
   3   7  -8    0.85    4.14   0
   3  10 -14    4.73    4.87   0
   3  11 -17    6.33    5.64   0
   4   6  -7  114.07    7.46   0
   4  10 -15   -0.14    5.09   0
   4  11 -18    2.18    5.74   0
   5   2  -3   26.70    2.50   0
   5   6  -8   30.91    5.02   0
   5  10 -16    2.44    4.59   0
   6   7 -11    9.41    4.54   0
   6   8 -13    1.79    4.11   0
   7   4  -8   26.55    4.45   0
   7   6 -11    4.60    3.95   0
   7   7 -13    1.79    4.07   0
   8   4 -10    0.37    3.18   0
  -8  -2 -12    4.64    2.16   0
  -7   2 -14   -1.12    3.05   0
  -7   3 -16    4.69    3.77   0
  -6   3 -12   14.88    3.82   0
  -6   4 -14    7.54    3.83   0
  -6   5 -16    2.20    3.57   0
  -5   2  -8   15.94    3.15   0
  -5   4 -11   40.52    5.11   0
  -5   6 -15   15.77    5.24   0
  -5   7 -18    6.81    5.30   0
  -4   2  -6   21.16    2.82   0
  -4   6 -12   21.53    4.55   0
  -4   7 -14   17.20    4.77   0
  -4   8 -17    5.33    4.81   0
  -3   6 -10   47.63    5.72   0
  -3   7 -12    6.27    4.59   0
  -3   8 -14   10.56    4.73   0
  -3   9 -17    1.65    4.84   0
  -2   5  -7  182.21    8.31   0
  -2   8 -12   67.15    7.30   0
  -2   9 -15   39.22    7.84   0
  -2  10 -18   -1.28    4.77   0
  -1   5  -6  256.45    9.35   0
  -1   7  -9   55.70    6.30   0
  -1   8 -11   17.86    5.04   0
  -1   9 -13   98.48    9.09   0
  -1  10 -16   -0.09    4.93   0
  -1  11 -20   -0.71    5.81   0
   0   4  -4  219.85    7.34   0
   0   8 -10   13.59    4.91   0
   0   9 -12   -0.45    3.99   0
   0  10 -15    2.79    5.27   0
   1   5  -5  624.18   13.67   0
   1   7  -8   35.18    5.25   0
   1   9 -12   26.99    5.83   0
   1  10 -14   -1.87    4.87   0
   2   5  -5  658.21   14.05   0
   2   7  -8   21.50    4.53   0
   2   9 -12   24.10    6.43   0
   2  10 -14   20.29    6.35   0
   3   4  -4   77.27    4.89   0
   3   8 -10   11.34    4.18   0
   3   9 -12    6.04    4.76   0
   3  10 -15    3.87    5.79   0
   3  11 -18    7.77    6.28   0
   4   7  -9   64.06    6.77   0
   4   8 -11   31.60    6.09   0
   4   9 -13    4.32    4.23   0
   4  10 -16    6.16    5.69   0
   5   7 -10   37.43    5.83   0
   5   8 -12   15.85    5.20   0
   5   9 -14   13.77    5.17   0
   5  10 -17   -1.96    4.89   0
   6   5  -8   16.68    4.16   0
   6   8 -14    5.03    4.85   0
   6   9 -16    3.57    4.77   0
   8   5 -12    3.80    4.11   0
  -7   0 -11    4.67    2.95   0
  -6   0  -8   15.73    2.60   0
  -6   5 -17   -0.18    3.87   0
  -5   5 -13    1.15    2.97   0
  -5   7 -19   12.25    5.84   0
  -4   4  -9   11.54    3.66   0
  -4   7 -15   11.04    4.99   0
  -4   8 -18   -1.60    4.12   0
  -3   4  -7  180.80    7.65   0
  -3   8 -15    6.91    4.70   0
  -2   6  -9   44.26    5.99   0
  -2   8 -13    1.36    4.16   0
  -2  10 -19    4.11    5.86   0
  -1   9 -14   28.74    6.30   0
   0   3  -3  826.57   11.93   0
   0   6  -7   18.99    4.18   0
   0   9 -13   -0.54    4.71   0
   0  10 -16    5.73    5.57   0
   0  11 -20   11.40    6.74   0
   1   8 -10    5.59    4.20   0
   1  10 -15    6.62    5.18   0
   1  11 -18    4.66    5.38   0
   2   8 -10    1.54    3.70   0
   2  10 -15    2.74    5.41   0
   2  11 -19    3.57    6.19   0
   2  11 -18    2.40    5.42   0
   3   3  -3  624.87   10.64   0
   3   6  -7  217.23    9.74   0
   3   9 -13    2.33    5.16   0
   3  10 -16   17.58    6.62   0
   3  11 -19   13.09    6.87   0
   4   5  -6   27.84    3.85   0
   4   9 -14   -1.81    4.91   0
   4  10 -17    0.31    5.52   0
   5   5  -7   19.14    4.09   0
   5   9 -15   -1.54    4.00   0
   6   6 -10    1.97    3.82   0
   6   7 -12    6.49    4.62   0
   7   3  -7    3.96    2.85   0
   7   5 -10   22.84    4.56   0
   7   6 -12   -2.83    3.39   0
   7   7 -14    2.95    3.86   0
   8   3  -9    4.90    3.13   0
  -8  -3 -11    6.78    1.90   0
  -7   1 -13    6.88    3.21   0
  -7   2 -15    2.19    3.28   0
  -6  -1  -7   45.00    2.71   0
  -6   2 -11   -1.28    2.78   0
  -6   3 -13    1.94    3.62   0
  -6   4 -15    8.23    4.01   0
  -6   5 -18    2.33    4.29   0
  -5   1  -7  240.43    6.79   0
  -5   6 -16    6.94    4.40   0
  -4   1  -5   27.41    2.35   0
  -4   5 -11   87.50    7.26   0
  -4   6 -13   11.75    4.16   0
  -4   7 -16    2.92    5.00   0
  -4   8 -19    1.07    4.45   0
  -3   3  -6  278.80    8.37   0
  -3   5  -9   45.14    5.54   0
  -3   6 -11   -3.63    4.02   0
  -3   7 -13    2.79    3.88   0
  -3   8 -16   10.70    5.81   0
  -3   9 -20    3.00    5.95   0
  -2   4  -6  175.81    7.30   0
  -2   7 -11   10.97    4.35   0
  -2   9 -16   11.45    5.70   0
  -2  10 -21    3.57    6.09   0
  -2  10 -20    4.30    6.05   0
  -1   4  -5   44.15    3.91   0
  -1   6  -8  375.29   12.73   0
  -1   7 -10   21.04    5.09   0
  -1   8 -12   12.84    4.75   0
  -1   9 -15   16.19    6.65   0
   0   7  -9   77.96    7.06   0
   0   8 -11   -2.22    3.73   0
   0  10 -17    0.82    4.81   0
   0  11 -21    1.50    6.26   0
   1   4  -4  143.55    6.06   0
   1   6  -7  128.91    7.61   0
   1   9 -13   89.87    8.78   0
   2   4  -4  942.82   14.92   0
   2   6  -7  110.83    7.12   0
   2   9 -13   14.65    5.34   0
   2  11 -20   -8.61    5.46   0
   3   2  -2   57.29    2.95   0
   3   7  -9   11.92    4.06   0
   3   8 -11   41.53    5.98   0
   3  10 -17    5.08    6.02   0
   4   4  -5    0.33    2.45   0
   4   6  -8   70.64    6.52   0
   4   8 -12    5.99    4.98   0
   4  10 -18    0.68    5.51   0
   5   6  -9   95.08    7.47   0
   5   7 -11   11.19    4.76   0
   5   8 -13    3.70    4.17   0
   5   9 -16   -2.91    3.93   0
   6   4  -7   27.27    4.23   0
   6   8 -15   10.41    5.07   0
   7   2  -6   12.92    3.33   0
   8   2  -8    1.68    2.90   0
   8   4 -11    9.62    4.00   0
  -7  -1 -10    2.55    2.49   0
  -6   4 -16   -0.24    3.41   0
  -5   3 -10    0.50    2.96   0
  -5   4 -12    0.80    3.41   0
  -5   5 -14   16.51    4.51   0
  -5   6 -17    1.19    3.53   0
  -4   0  -4  514.11    6.19   0
  -4   8 -20    5.56    4.98   0
  -3   8 -17    5.48    5.73   0
  -2   8 -14    8.16    4.83   0
  -2   9 -18    3.28    5.95   0
  -2   9 -17    2.73    5.14   0
  -1   9 -16   53.29    8.96   0
  -1  10 -20    2.62    5.86   0
   0   5  -6   78.90    5.65   0
   0   9 -14   54.50    7.84   0
   1   7  -9   56.51    6.30   0
   1   8 -11   21.60    5.16   0
   1   9 -14   21.90    6.05   0
   2   7  -9   22.96    4.78   0
   2   8 -11   19.49    5.13   0
   2   9 -14    1.97    5.12   0
   3   1  -1  382.09    4.98   0
   3   5  -6   45.20    4.95   0
   3   9 -14    8.19    4.84   0
   3  10 -18    0.76    4.96   0
   4   7 -10   11.32    4.06   0
   4  10 -19    4.87    6.00   0
   5   4  -6   44.46    4.46   0
   5   8 -14   12.70    5.64   0
   5   9 -17    2.32    5.08   0
   6   3  -6   35.11    4.18   0
   6   5  -9   10.43    4.13   0
   6   6 -11    8.18    4.27   0
   6   7 -13   -0.09    3.17   0
   6   8 -16    4.85    4.74   0
   7   4  -9    9.07    3.56   0
   7   5 -11    6.40    3.93   0
   7   6 -13   16.53    4.91   0
  -8  -4 -10    0.08    1.47   0
  -7   2 -16    3.49    3.53   0
  -6  -2  -6    4.31    1.17   0
  -6   1 -10   42.19    4.42   0
  -6   3 -14    2.41    3.38   0
  -5   0  -6   19.74    2.25   0
  -5   5 -15   -1.51    4.03   0
  -5   6 -18    0.07    3.95   0
  -4   3  -8    0.81    2.56   0
  -4   5 -12   20.16    5.01   0
  -4   6 -14    7.62    4.11   0
  -4   7 -18    3.12    5.22   0
  -4   7 -17    6.17    4.71   0
  -3   7 -14   17.95    5.02   0
  -3   8 -18   -0.58    5.40   0
  -2   3  -5  208.99    7.01   0
  -2   5  -8  192.44    8.87   0
  -2   6 -10   87.95    7.31   0
  -2   7 -12   36.76    5.88   0
  -2   8 -15   26.70    6.45   0
  -1   3  -4  311.13    7.88   0
  -1   5  -7   49.90    5.00   0
  -1   7 -11  109.05    8.97   0
  -1   8 -13   66.27    7.61   0
  -1   9 -17   20.39    7.51   0
  -1  10 -21    6.22    6.38   0
   0   6  -8  440.62   13.72   0
   0   7 -10   17.79    4.96   0
   0   8 -12   76.19    7.83   0
   0   9 -15    5.57    5.49   0
   0  10 -20    7.99    6.35   0
   1   3  -3  275.61    7.03   0
   1   5  -6  268.38    9.74   0
   1   8 -12   11.99    4.79   0
   1   9 -15    5.77    6.20   0
   1  10 -19    3.69    5.48   0
   2   3  -3  266.57    6.97   0
   2   5  -6   58.77    5.42   0
   2   8 -12   59.81    7.65   0
   2   9 -15   26.18    7.52   0
   2  10 -19   12.47    6.99   0
   3   6  -8   20.03    4.81   0
   3   7 -10    0.05    4.17   0
   3   8 -12    9.83    4.42   0
   3   9 -15    4.33    5.27   0
   3  10 -20    1.99    6.42   0
   3  10 -19    8.29    6.26   0
   4   3  -4   94.10    4.93   0
   4   5  -7   18.01    4.11   0
   4   8 -13    3.97    4.20   0
   5   5  -8   30.98    4.80   0
   5   6 -10    8.97    4.25   0
   5   7 -12    4.81    4.56   0
   5   8 -15   16.99    6.09   0
   5   9 -18    4.11    5.39   0
   6   7 -14    3.96    4.80   0
   7   1  -5  100.26    4.86   0
   7   6 -14    8.48    4.75   0
   8   1  -7    2.91    2.89   0
   8   3 -10    4.01    3.25   0
   8   4 -12    3.12    3.92   0
   9   0  -8    0.69    2.40   0
  -8  -2 -13    2.76    2.45   0
  -7  -2  -9   28.40    2.74   0
  -7   0 -12    3.71    2.85   0
  -7   1 -14   -0.63    2.79   0
  -6   2 -12   10.31    3.54   0
  -6   4 -17    2.18    3.82   0
  -5   2  -9   24.10    3.99   0
  -5   4 -13    4.78    3.73   0
  -5   5 -16    2.17    4.55   0
  -5   6 -19    4.24    4.42   0
  -4  -1  -3   50.41    1.16   0
  -4   4 -10   12.03    3.53   0
  -4   6 -15   41.94    6.13   0
  -4   7 -19    7.06    5.46   0
  -3   2  -5   30.06    2.83   0
  -3   4  -8    6.94    2.94   0
  -3   5 -10  156.25    8.67   0
  -3   6 -12   -0.30    3.59   0
  -3   7 -15   -1.63    3.88   0
  -2   7 -13   26.78    6.18   0
  -2   8 -16   21.55    6.05   0
  -2   9 -21    2.82    5.93   0
  -1   8 -14    7.20    4.94   0
   0   8 -13   95.27    8.69   0
   0   9 -16   -3.73    5.00   0
   0  10 -21   -0.37    5.91   0
   1   6  -8  350.33   12.32   0
   1   7 -10   16.89    4.93   0
   1   9 -16   65.34    9.43   0
   1  10 -21    5.10    6.57   0
   1  10 -20    9.03    6.44   0
   2   6  -8   93.08    6.97   0
   2   7 -10   42.20    5.82   0
   2   9 -16    8.22    6.61   0
   2  10 -21    2.30    7.08   0
   2  10 -20    4.51    6.36   0
   3   8 -13    1.98    4.14   0
   3   9 -16    1.81    5.32   0
   4   6  -9   69.72    6.36   0
   4   7 -11   76.94    7.26   0
   4   8 -14    3.64    4.46   0
   4   9 -18    0.75    5.53   0
   4   9 -17   -2.63    4.27   0
   5   3  -5    7.18    2.49   0
   5   8 -16    0.54    5.08   0
   6   4  -8   28.91    4.61   0
   6   5 -10    2.13    3.81   0
   6   6 -12   10.83    4.70   0
   6   7 -15    4.10    4.89   0
   7   3  -8    6.14    3.18   0
   7   4 -10    1.66    3.63   0
   7   5 -12    8.85    4.26   0
  -6   3 -15    6.49    3.86   0
  -6   4 -18    3.16    4.03   0
  -5   3 -11    7.05    3.53   0
  -5   5 -17   -1.18    4.55   0
  -4   2  -7   74.91    4.73   0
  -4   5 -13   12.50    4.62   0
  -4   6 -16    2.07    4.51   0
  -4   7 -20    3.39    4.66   0
  -3   6 -13   80.35    7.93   0
  -3   7 -16    4.02    4.90   0
  -3   8 -21    3.31    5.50   0
  -2   4  -7   70.47    5.53   0
  -2   6 -11   29.99    6.05   0
  -2   8 -17   18.04    6.04   0
  -1   7 -12   56.61    6.93   0
  -1   8 -15   62.07    7.91   0
  -1   9 -20    8.52    5.83   0
   0   7 -11    4.02    4.37   0
   0   8 -14   13.62    5.34   0
   0   9 -18   27.61    6.85   0
   0   9 -17   28.21    7.18   0
   1   2  -2  316.97    6.08   0
   1   8 -13   54.56    7.15   0
   1   9 -17   13.60    6.01   0
   2   2  -2   59.89    2.91   0
   2   8 -13   -0.11    4.15   0
   2   9 -17    6.43    5.38   0
   3   4  -5  438.50   10.91   0
   3   7 -11    8.85    4.01   0
   3   8 -14    7.98    5.58   0
   3   9 -18   -0.30    5.66   0
   3   9 -17    1.89    4.76   0
   4   7 -12   12.03    5.16   0
   4   8 -15    6.12    5.55   0
   4   9 -19    2.68    5.43   0
   5   7 -13   19.20    5.01   0
   5   8 -17   -6.96    4.72   0
   6   2  -5   26.60    3.25   0
   6   7 -16    7.91    5.41   0
   7   0  -4    1.95    1.96   0
   7   6 -15    4.00    4.15   0
   8   0  -6    0.43    2.40   0
   8   2  -9    6.52    3.53   0
   8   3 -11    6.50    3.75   0
   9  -1  -7    1.26    2.10   0
  -7   1 -15    0.41    3.03   0
  -6   0  -9   -0.38    2.59   0
  -6   2 -13    5.19    3.88   0
  -6   3 -16    4.85    4.09   0
  -5   4 -14   15.80    4.91   0
  -5   5 -18   -3.42    4.22   0
  -4   3  -9    0.85    2.90   0
  -4   4 -11  102.43    7.36   0
  -4   6 -17   14.51    5.80   0
  -3   3  -7   22.20    3.51   0
  -3   5 -11    5.61    4.55   0
  -3   7 -17   45.94    7.29   0
  -2   2  -4  184.44    5.53   0
  -2   5  -9   93.81    6.85   0
  -2   7 -14   82.87    8.18   0
  -2   8 -19    6.49    5.94   0
  -2   8 -18   12.29    5.72   0
  -1   2  -3   44.14    2.70   0
  -1   4  -6   50.70    4.37   0
  -1   5  -8    7.29    4.09   0
  -1   6 -10  133.09    8.70   0
  -1   8 -16   19.85    6.51   0
  -1   9 -22    5.96    6.38   0
  -1   9 -21   -1.89    5.73   0
   0   5  -7  141.27    7.50   0
   0   6  -9  126.88    8.17   0
   0   8 -15   60.66    8.54   0
   0   9 -20   10.05    6.68   0
   0   9 -19   11.22    6.43   0
   1   4  -5   46.29    4.03   0
   1   7 -11  117.45    8.72   0
   1   8 -14    8.20    5.50   0
   2   4  -5  377.84   10.13   0
   2   7 -11   18.14    4.93   0
   2   8 -14    6.25    5.20   0
   3   5  -7  182.97    8.47   0
   3   6  -9   14.67    4.23   0
   3   9 -20    1.73    6.63   0
   3   9 -19   -1.12    4.92   0
   4   2  -3   28.30    2.63   0
   4   4  -6   54.01    4.83   0
   4   6 -10   20.67    5.15   0
   4   8 -16    9.52    5.23   0
   5   2  -4    2.06    2.02   0
   5   4  -7   -1.81    2.80   0
   5   5  -9   53.75    5.87   0
   5   6 -11    2.78    3.41   0
   5   7 -14   -0.46    3.95   0
   5   8 -18    3.06    5.18   0
   6   6 -13    1.30    3.79   0
   6   7 -17   -5.22    4.84   0
   7   2  -7   24.97    4.08   0
   7   5 -13    2.25    3.90   0
  -8  -5  -9    0.40    1.32   0
  -8  -3 -12    1.64    2.22   0
  -7  -1 -11   -1.30    2.72   0
  -7   0 -13   -0.11    2.89   0
  -7   1 -16   -0.22    3.60   0
  -6   1 -11   15.65    3.85   0
  -5  -1  -5   74.41    2.54   0
  -5   1  -8   37.76    3.76   0
  -5   3 -12    1.40    3.43   0
  -5   4 -15    1.72    4.17   0
  -5   5 -20    0.32    4.89   0
  -5   5 -19   10.10    5.29   0
  -4   5 -14   29.37    5.20   0
  -4   6 -19    0.83    4.90   0
  -4   6 -18    3.29    4.57   0
  -3   1  -4   11.88    1.70   0
  -3   4  -9   23.14    3.96   0
  -3   6 -14   25.02    5.29   0
  -3   7 -19    2.03    5.50   0
  -3   7 -18   -3.05    4.56   0
  -2   6 -12   70.99    7.14   0
  -2   7 -15    2.88    4.55   0
  -2   8 -22   -1.46    5.88   0
  -2   8 -21    4.25    5.83   0
  -2   8 -20    7.72    5.50   0
  -1   7 -13   47.77    6.61   0
  -1   8 -17   47.79    8.00   0
   0   7 -12   -0.13    4.05   0
   0   8 -16   20.97    7.35   0
   0   9 -21   -2.71    5.61   0
   1   5  -7   45.71    4.89   0
   1   6  -9  325.00   12.38   0
   1   8 -15   49.71    7.49   0
   1   9 -21   11.68    6.70   0
   1   9 -20   14.25    6.77   0
   2   5  -7  193.89    8.70   0
   2   6  -9   47.61    5.84   0
   2   8 -15   27.35    6.76   0
   2   9 -21    4.08    6.29   0
   2   9 -20   -4.23    5.57   0
   3   3  -4   82.20    4.62   0
   3   7 -12    3.88    3.96   0
   3   8 -16    4.89    6.02   0
   3   8 -15    8.18    5.04   0
   4   5  -8   63.76    5.73   0
   4   7 -13    7.08    4.27   0
   4   8 -17    6.24    4.96   0
   5   6 -12    4.26    4.44   0
   5   7 -15    1.95    4.35   0
   6   1  -4  178.20    5.77   0
   6   3  -7   50.46    4.92   0
   6   4  -9   23.84    4.42   0
   6   5 -11    4.41    3.06   0
   6   6 -14    6.13    4.37   0
   7  -1  -3   15.54    1.92   0
   7   3  -9    6.76    3.40   0
   7   4 -11    4.16    3.66   0
   7   5 -14    8.12    4.66   0
   8   3 -12    0.94    3.75   0
   9  -2  -6    2.11    2.03   0
  -6   2 -14    3.68    3.36   0
  -6   3 -18    2.09    4.25   0
  -6   3 -17   -2.36    3.75   0
  -5   2 -10   77.56    5.80   0
  -5   4 -16    7.93    4.78   0
  -4   4 -12   15.85    4.55   0
  -4   5 -15    5.34    4.73   0
  -4   6 -21    1.67    5.38   0
  -4   6 -20   -1.95    4.12   0
  -3   5 -12   23.35    5.38   0
  -3   6 -15   -1.18    3.77   0
  -3   7 -22    3.18    6.36   0
  -3   7 -21    0.01    5.25   0
  -3   7 -20   -0.27    4.53   0
  -2   5 -10   41.05    5.96   0
  -2   7 -16    8.74    5.44   0
  -1   6 -11   79.57    7.44   0
  -1   7 -14   45.96    6.80   0
  -1   8 -20    3.07    6.09   0
  -1   8 -19    6.63    5.31   0
  -1   8 -18   14.73    6.09   0
   0   3  -4   39.22    3.22   0
   0   6 -10    2.17    3.84   0
   0   7 -13  149.77   10.15   0
   0   8 -17   10.00    6.04   0
   1   7 -12   57.67    6.99   0
   1   9 -22    3.57    6.32   0
   2   7 -12   45.78    6.39   0
   3   6 -10   46.10    5.76   0
   3   7 -13   11.54    4.68   0
   3   8 -17    2.84    4.90   0
   4   6 -11   41.45    5.68   0
   4   7 -14   19.33    5.30   0
   4   8 -19    4.02    5.67   0
   4   8 -18    1.80    4.76   0
   5   5 -10   39.90    5.55   0
   5   7 -16    8.61    4.87   0
   6   5 -12    5.73    4.34   0
   6   6 -15   -2.07    4.49   0
   7   4 -12    2.30    3.67   0
   7   5 -15    2.63    4.52   0
   8  -1  -5    2.27    2.08   0
   8   1  -8    1.24    2.60   0
   8   2 -10   17.75    4.16   0
  -7  -3  -8    5.83    1.73   0
  -7   0 -14   -2.41    2.91   0
  -5   3 -13   37.65    5.58   0
  -5   4 -17    5.88    4.86   0
  -4   1  -6   47.27    3.33   0
  -4   3 -10    1.73    3.30   0
  -4   5 -16   12.82    5.18   0
  -3   4 -10   62.72    6.18   0
  -2   3  -6   58.14    4.24   0
  -2   6 -13   26.17    5.39   0
  -2   7 -18   10.45    5.52   0
  -2   7 -17   16.07    5.61   0
  -1   3  -5  450.51   10.19   0
  -1   5  -9  161.57    8.66   0
  -1   7 -15   67.69    7.93   0
  -1   8 -22    0.21    5.91   0
  -1   8 -21   11.61    6.47   0
   0   4  -6  564.88   12.83   0
   0   5  -8  177.13    8.64   0
   0   7 -14    5.56    4.64   0
   0   8 -19   21.88    6.55   0
   0   8 -18   -2.02    5.10   0
   1   1  -1 2086.28   10.80   0
   1   6 -10  149.13    9.20   0
   1   7 -13   44.51    6.56   0
   1   8 -18   15.59    6.08   0
   2   1  -1  532.91    5.74   0
   2   6 -10   83.55    7.28   0
   2   7 -13   27.52    5.76   0
   3   4  -6  515.03   12.51   0
   3   5  -8   19.39    4.07   0
   3   7 -14   14.14    5.85   0
   3   8 -19    9.36    5.62   0
   3   8 -18   -3.84    4.42   0
   4   3  -5  144.34    6.29   0
   4   5  -9   10.93    4.30   0
   4   7 -15    5.01    4.22   0
   4   8 -20    6.09    5.98   0
   5   3  -6   -0.13    2.45   0
   5   4  -8    5.20    3.47   0
   5   6 -13   36.31    5.82   0
   5   7 -18    3.83    5.56   0
   5   7 -17    6.20    4.79   0
   6   4 -10   13.11    4.26   0
   6   6 -16    0.43    4.18   0
   7   1  -6   13.90    3.16   0
   7   3 -10   20.73    4.62   0
   8   3 -13   15.29    4.81   0
  -7  -1 -12    7.05    3.08   0
  -6  -1  -8  118.92    4.81   0
  -6   1 -12   14.38    3.70   0
  -6   2 -15    1.90    3.56   0
  -5   2 -11   69.64    5.83   0
  -5   3 -14   12.81    4.68   0
  -5   4 -18    7.83    5.12   0
  -4   2  -8   61.28    4.63   0
  -4   4 -13    4.98    4.21   0
  -4   5 -17    4.29    4.51   0
  -3   2  -6   95.68    4.86   0
  -3   3  -8   66.60    5.27   0
  -3   5 -13    5.48    4.02   0
  -3   6 -18    0.19    5.34   0
  -2   5 -11  337.33   13.22   0
  -2   6 -14   59.62    7.04   0
  -2   7 -22   -3.52    6.18   0
  -2   7 -21    2.25    6.05   0
  -2   7 -20    0.80    4.80   0
  -2   7 -19   -3.45    4.37   0
  -1   4  -7   29.22    3.90   0
  -1   6 -12   44.71    6.19   0
  -1   7 -17   22.97    7.29   0
  -1   7 -16   13.17    5.91   0
   0   6 -11   -0.43    4.06   0
   0   7 -15   -1.74    4.36   0
   0   8 -22    0.25    5.93   0
   0   8 -21    6.53    6.24   0
   0   8 -20    8.94    5.79   0
   1   3  -4  294.16    7.79   0
   1   4  -6   48.47    4.67   0
   1   5  -8    3.34    3.28   0
   1   7 -14   43.26    6.76   0
   1   8 -21    8.31    6.85   0
   1   8 -20   13.66    6.24   0
   1   8 -19    8.85    5.72   0
   2   3  -4  177.72    6.22   0
   2   4  -6  173.70    7.69   0
   2   5  -8  185.84    8.97   0
   2   7 -14   69.11    7.89   0
   2   8 -21   -0.84    6.18   0
   2   8 -20    7.02    5.84   0
   2   8 -19    2.59    5.38   0
   3   6 -11   -3.13    3.35   0
   3   7 -15    0.33    5.73   0
   3   8 -21    0.99    5.86   0
   3   8 -20    1.37    5.67   0
   4   1  -2   91.54    3.23   0
   4   4  -7   41.43    4.41   0
   4   6 -12   21.05    4.93   0
   5   1  -3   75.59    3.54   0
   5   5 -11    6.86    4.12   0
   5   6 -14   -1.00    3.48   0
   5   7 -19   12.26    6.09   0
   6   2  -6    5.31    2.75   0
   6   3  -8   25.23    4.35   0
   6   5 -13   -2.02    2.84   0
   6   6 -17    3.98    4.66   0
   7   2  -8   18.47    3.71   0
   7   4 -13    5.08    4.02   0
   8   2 -11    2.80    3.57   0
   9  -3  -5    0.12    1.76   0
   9  -1  -8   -0.81    2.29   0
  -8  -3 -13   12.75    2.96   0
  -7  -2 -10   11.11    2.82   0
  -7   0 -15   -1.28    2.92   0
  -6   0 -10    9.98    3.10   0
  -6   2 -16    3.44    3.84   0
  -5   0  -7    2.22    2.16   0
  -5   1  -9  105.17    5.91   0
  -5   4 -20    8.87    5.43   0
  -5   4 -19   -3.03    3.80   0
  -4   4 -14    8.98    4.65   0
  -4   5 -20    5.63    5.48   0
  -4   5 -19    5.61    4.59   0
  -4   5 -18    3.42    4.52   0
  -3   5 -14   59.50    6.75   0
  -3   6 -22    2.81    6.18   0
  -3   6 -21    6.57    5.93   0
  -3   6 -20   -4.04    4.11   0
  -3   6 -19    4.93    4.94   0
  -2   1  -3  341.14    5.82   0
  -2   6 -15   20.81    5.47   0
  -1   5 -10   32.45    5.68   0
  -1   6 -13   33.86    5.96   0
  -1   7 -19   11.81    6.41   0
  -1   7 -18    0.46    5.07   0
   0   5  -9   72.75    6.31   0
   0   6 -12  276.70   12.71   0
   1   6 -11   72.21    7.29   0
   1   7 -15   66.73    8.30   0
   1   8 -22   -0.72    6.04   0
   2   6 -11   27.94    5.48   0
   2   7 -15    4.95    4.94   0
   2   8 -22   -4.83    5.64   0
   3   2  -3  225.74    6.07   0
   3   5  -9   41.32    5.26   0
   3   6 -12    5.46    4.84   0
   3   7 -16    1.19    5.18   0
   4   5 -10   10.39    4.50   0
   4   6 -13    2.58    4.02   0
   4   7 -19    0.21    5.63   0
   4   7 -18    3.90    4.91   0
   5   4  -9   -0.38    3.43   0
   5   6 -15   12.00    4.97   0
   6   0  -3  289.85    6.12   0
   6   4 -11    9.43    4.25   0
   6   5 -14    4.10    4.06   0
   7   3 -11   10.52    4.09   0
   7   4 -14    0.66    3.89   0
   8   0  -7    0.73    2.55   0
   8   1  -9   -1.31    2.87   0
  -8  -4 -11    5.18    2.27   0
  -7   0 -16   -0.05    3.18   0
  -6   1 -13    2.14    3.22   0
  -6   2 -18   -0.33    3.70   0
  -6   2 -17    3.38    3.78   0
  -5   2 -12    9.28    4.34   0
  -5   3 -15   14.56    3.95   0
  -4   3 -11   25.19    4.26   0
  -4   4 -15   39.20    6.35   0
  -4   5 -21    8.79    5.16   0
  -3   4 -11    5.53    3.59   0
  -3   5 -15   -5.17    3.44   0
  -2   4  -9  188.57    8.80   0
  -2   5 -12   46.69    6.16   0
  -2   6 -17    7.50    6.17   0
  -2   6 -16   -0.09    4.28   0
  -1   6 -14  150.09   10.16   0
  -1   7 -23    4.40    6.03   0
  -1   7 -22   -2.09    5.43   0
  -1   7 -21   -1.55    4.82   0
  -1   7 -20   -1.77    4.76   0
   1   5  -9  148.17    8.45   0
   1   6 -12   46.75    6.38   0
   1   7 -17   22.95    6.73   0
   1   7 -16   10.31    5.44   0
   2   5  -9   92.57    7.08   0
   2   6 -12   62.04    6.99   0
   2   7 -17   16.15    6.37   0
   2   7 -16    1.87    5.34   0
   3   4  -7  178.75    8.28   0
   3   6 -13   87.95    8.60   0
   3   7 -18   -2.18    4.63   0
   3   7 -17   59.74    8.31   0
   4   4  -8   15.46    4.11   0
   4   6 -14   11.31    4.77   0
   4   7 -20   -0.94    5.28   0
   5   2  -5   42.59    3.87   0
   5   3  -7   31.10    4.18   0
   5   5 -12    3.00    3.49   0
   5   6 -17    2.76    5.24   0
   5   6 -16    0.39    4.35   0
   6   5 -15    0.21    4.09   0
   7   4 -15    4.85    4.46   0
   8  -2  -4    1.76    1.77   0
   8   2 -12    5.79    3.94   0
  -7  -1 -13    4.82    3.15   0
  -6   1 -14    5.95    3.45   0
  -6   2 -19    3.01    4.37   0
  -5   3 -17    2.52    4.65   0
  -5   3 -16   19.71    4.90   0
  -4   2  -9    8.02    3.09   0
  -4   4 -16    1.36    4.52   0
  -3   3  -9    7.82    3.57   0
  -3   4 -12   25.09    5.42   0
  -3   5 -17    4.99    5.36   0
  -3   5 -16   19.18    5.29   0
  -2   2  -5  189.31    6.19   0
  -2   3  -7   20.63    3.25   0
  -2   5 -13   34.42    5.74   0
  -2   6 -20    6.86    5.88   0
  -2   6 -19   -4.19    4.51   0
  -2   6 -18    2.71    4.93   0
  -1   4  -8   84.55    6.00   0
  -1   5 -11   56.61    6.33   0
  -1   6 -15   39.27    6.46   0
   0   3  -5   21.28    2.88   0
   0   4  -7    4.65    2.80   0
   0   5 -10   31.28    5.09   0
   0   6 -13   14.84    5.03   0
   0   7 -23    4.01    6.16   0
   0   7 -22   -0.66    5.73   0
   0   7 -21   15.83    6.28   0
   0   7 -20    2.08    5.12   0
   1   6 -13   29.53    5.92   0
   1   7 -20    5.76    6.37   0
   1   7 -19    4.89    5.27   0
   1   7 -18    1.69    5.54   0
   2   6 -13   26.92    5.58   0
   2   7 -21    2.93    6.77   0
   2   7 -20    4.78    6.26   0
   2   7 -19    2.45    5.10   0
   2   7 -18    1.46    5.28   0
   3   3  -5   54.33    4.09   0
   3   5 -10  148.31    8.90   0
   3   6 -14   24.74    6.37   0
   3   7 -22   -1.50    5.75   0
   3   7 -21   -0.03    5.67   0
   3   7 -20   10.06    5.76   0
   3   7 -19    2.81    4.98   0
   4   2  -4  160.62    5.84   0
   4   3  -6   32.73    3.95   0
   4   5 -11   74.77    6.94   0
   4   6 -15   44.84    6.81   0
   5   4 -10   -1.95    3.47   0
   5   5 -13    2.01    3.63   0
   5   6 -19    7.90    5.61   0
   5   6 -18   -1.05    4.27   0
   6   3  -9    7.70    3.60   0
   6   4 -12    5.52    3.67   0
   6   5 -17    1.44    5.09   0
   6   5 -16    1.30    4.15   0
   7   0  -5    9.79    2.74   0
   7   1  -7    4.28    3.22   0
   7   2  -9   26.70    4.38   0
   7   3 -12   15.87    4.62   0
   7   4 -16    1.07    4.58   0
   8   1 -10   -0.56    3.11   0
   8   2 -13    0.91    3.98   0
  -6   0 -11   20.51    3.63   0
  -6   1 -15    8.65    4.48   0
  -5   1 -10   81.95    5.92   0
  -5   2 -13   53.24    6.01   0
  -5   3 -20    7.76    5.38   0
  -5   3 -19   -1.11    4.52   0
  -5   3 -18    2.34    4.75   0
  -4   3 -12   19.27    4.12   0
  -4   4 -18   13.27    5.42   0
  -4   4 -17    2.96    4.17   0
  -3   0  -3   24.60    1.45   0
  -3   5 -20    9.74    5.90   0
  -2   4 -10   39.50    5.16   0
  -2   5 -14   42.22    6.20   0
  -2   6 -23   -6.87    5.08   0
  -2   6 -22    2.89    5.69   0
  -2   6 -21    1.05    4.89   0
  -1   2  -4  280.01    6.94   0
  -1   3  -6   21.53    3.11   0
  -1   6 -17   17.08    5.91   0
  -1   6 -16    3.91    4.98   0
   0   6 -15    3.47    5.36   0
   1   4  -7   36.60    4.24   0
   1   5 -10   27.41    5.02   0
   1   6 -14  140.29   10.16   0
   1   7 -23    4.13    6.31   0
   1   7 -22   -4.10    5.48   0
   1   7 -21    0.99    5.25   0
   2   2  -3   24.07    2.37   0
   2   4  -7   79.97    5.71   0
   2   5 -10   32.84    5.37   0
   2   6 -14   46.74    6.79   0
   2   7 -22   -1.76    5.86   0
   3   6 -15   -1.60    4.20   0
   4   5 -12   21.39    5.43   0
   4   6 -18    3.75    5.58   0
   4   6 -17   10.67    5.58   0
   4   6 -16   -2.13    4.42   0
   5   5 -14   18.25    4.99   0
   6   1  -5   53.41    4.05   0
   6   2  -7   12.79    3.50   0
   6   4 -13   -3.75    3.85   0
   6   5 -18    0.75    4.57   0
   7   3 -13    2.47    3.93   0
   8   0  -8    1.20    2.81   0
   9  -2  -7    1.07    2.29   0
  -7  -2 -11   24.21    3.65   0
  -7  -1 -14    1.26    3.11   0
  -6  -1  -9   34.79    3.71   0
  -6   1 -16    5.75    3.86   0
  -5   2 -14    5.98    4.20   0
  -4   0  -5   78.42    3.33   0
  -4   1  -7   12.27    2.45   0
  -4   3 -13   34.92    5.51   0
  -4   4 -22    2.87    5.58   0
  -4   4 -21    7.14    4.96   0
  -4   4 -20    8.75    4.94   0
  -4   4 -19   -0.88    4.35   0
  -3   2  -7  113.22    5.71   0
  -3   4 -13  113.79    8.25   0
  -3   5 -22   -2.87    4.95   0
  -3   5 -21    2.18    4.79   0
  -2   5 -15   61.48    7.24   0
  -1   4  -9   77.53    6.16   0
  -1   5 -12    7.60    4.49   0
  -1   6 -23   -0.85    5.50   0
  -1   6 -22   -1.11    5.35   0
  -1   6 -21    5.54    5.24   0
  -1   6 -20    1.01    4.70   0
  -1   6 -19    6.17    5.26   0
  -1   6 -18   12.96    5.82   0
   0   4  -8    0.63    2.83   0
   0   5 -11   46.68    6.00   0
   0   6 -16   60.50    7.67   0
   1   2  -3   43.79    2.79   0
   1   3  -5  440.47   10.20   0
   1   6 -15   39.76    6.70   0
   2   3  -5  203.39    7.16   0
   2   6 -15   26.47    6.00   0
   3   4  -8    5.22    3.19   0
   3   5 -11    5.86    3.89   0
   3   6 -17    2.48    5.92   0
   3   6 -16    8.61    5.10   0
   4   4  -9   11.57    3.69   0
   4   5 -13   14.43    5.31   0
   4   6 -21    0.73    5.67   0
   4   6 -20    0.94    5.39   0
   4   6 -19    2.26    4.85   0
   5   3  -8    1.92    3.25   0
   5   4 -11   43.19    5.86   0
   5   5 -16   -0.45    4.95   0
   5   5 -15   -3.80    3.70   0
   6   3 -10    2.91    3.57   0
   6   4 -14    7.70    4.90   0
   7   2 -10    9.16    3.70   0
   7   3 -14    2.81    4.08   0
   8  -1  -6   26.77    3.37   0
   8   1 -11   -0.17    3.24   0
  -8  -4 -12    2.27    2.55   0
  -7  -1 -15   -0.75    3.13   0
  -6   0 -12    4.03    3.12   0
  -6   1 -18    1.21    3.83   0
  -6   1 -17    3.24    3.70   0
  -5   2 -15   13.58    4.67   0
  -4   2 -10   57.58    5.31   0
  -4   3 -14   28.80    5.38   0
  -3   1  -5   65.35    3.45   0
  -3   3 -10  137.24    7.64   0
  -3   4 -15    3.73    4.78   0
  -3   4 -14   31.97    5.42   0
  -2   3  -8   72.96    5.36   0
  -2   4 -11   87.55    7.07   0
  -2   5 -17    8.94    5.32   0
  -2   5 -16   11.40    5.01   0
  -1   5 -13  138.41    9.33   0
   0   5 -12   94.17    7.96   0
   0   6 -23    3.78    6.19   0
   0   6 -22   -0.67    5.69   0
   0   6 -21    4.89    5.30   0
   0   6 -20    0.72    4.79   0
   0   6 -19   -0.38    4.91   0
   1   4  -8   78.70    5.98   0
   1   5 -11   64.55    6.77   0
   1   6 -18   17.30    7.17   0
   1   6 -17   10.47    5.42   0
   1   6 -16    6.56    4.97   0
   2   4  -8  145.77    7.78   0
   2   5 -11  300.49   12.68   0
   2   6 -18   11.48    6.77   0
   2   6 -17   13.71    5.98   0
   2   6 -16   -1.38    4.40   0
   3   5 -12   22.56    5.02   0
   3   6 -22    4.77    6.19   0
   3   6 -21    8.31    6.24   0
   3   6 -20   -2.64    4.67   0
   3   6 -19    4.98    5.58   0
   3   6 -18    1.30    5.08   0
   4   3  -7    3.07    2.99   0
   4   4 -10   10.71    4.39   0
   4   5 -14   24.10    5.43   0
   5   0  -2   49.52    2.43   0
   5   2  -6   46.37    4.47   0
   5   4 -12    6.24    4.26   0
   5   5 -20    5.55    6.21   0
   5   5 -19    5.43    5.63   0
   5   5 -18    0.12    4.26   0
   5   5 -17   -0.50    4.14   0
   6   2  -8   22.86    4.41   0
   6   3 -11   25.44    4.83   0
   6   4 -16    0.40    4.75   0
   6   4 -15    3.34    3.69   0
   7   1  -8   10.72    3.60   0
   7   2 -11   23.94    4.72   0
   7   3 -15    1.57    4.23   0
  -7  -3  -9    7.82    2.42   0
  -7  -1 -16    0.58    3.27   0
  -6  -2  -7    8.89    2.01   0
  -6   0 -13    2.51    3.54   0
  -6   1 -19    7.81    4.91   0
  -5   0  -8   87.77    4.81   0
  -5   1 -11   30.80    4.46   0
  -5   2 -17    2.05    4.44   0
  -5   2 -16    8.24    4.58   0
  -4   3 -16   16.04    5.28   0
  -4   3 -15   16.54    4.46   0
  -3   3 -11    7.51    4.17   0
  -3   4 -17   26.50    6.50   0
  -3   4 -16    5.69    4.34   0
  -2   4 -12  107.82    8.04   0
  -2   5 -23   -5.34    5.08   0
  -2   5 -22   -4.66    4.39   0
  -2   5 -21   -0.57    5.11   0
  -2   5 -20    0.37    4.97   0
  -1   3  -7   81.29    5.56   0
  -1   4 -10  116.79    7.58   0
  -1   5 -15    9.91    4.64   0
  -1   5 -14    0.44    4.13   0
   0   3  -6   32.74    3.58   0
   0   4  -9   49.44    5.72   0
   0   5 -13   20.16    5.09   0
   1   5 -12    1.82    4.32   0
   1   6 -21   -2.14    4.78   0
   1   6 -20   -3.15    4.62   0
   1   6 -19    4.29    5.22   0
   2   5 -12   41.01    6.00   0
   2   6 -23    2.51    6.07   0
   2   6 -22    3.89    5.90   0
   2   6 -21   -1.62    4.89   0
   2   6 -20    2.21    5.09   0
   2   6 -19   -3.07    4.55   0
   3   3  -6  274.83    8.90   0
   3   4  -9   20.66    4.19   0
   3   5 -13    1.62    3.84   0
   4   5 -16   12.99    6.07   0
   4   5 -15    7.81    4.69   0
   5   1  -4   -0.14    1.88   0
   5   3  -9   62.85    5.94   0
   5   4 -13    9.29    4.68   0
   6   4 -18    1.20    5.18   0
   6   4 -17    1.54    4.49   0
   7   3 -16    1.47    3.93   0
   8   0  -9    3.26    3.23   0
   8   1 -12    0.48    3.57   0
  -7  -2 -12    1.09    2.68   0
  -5   1 -12   38.75    5.30   0
  -5   2 -21    2.90    5.16   0
  -5   2 -20   -0.05    4.72   0
  -5   2 -19    7.27    4.98   0
  -5   2 -18    0.04    4.54   0
  -4   1  -8   26.32    3.57   0
  -4   2 -11   -1.86    3.26   0
  -4   3 -22    9.24    6.50   0
  -4   3 -21    8.36    5.88   0
  -4   3 -20   10.05    5.69   0
  -4   3 -19    9.90    5.86   0
  -4   3 -18   13.42    5.71   0
  -4   3 -17   25.60    5.27   0
  -3   2  -8   22.68    3.59   0
  -3   4 -23   -3.99    5.04   0
  -3   4 -22   -0.04    5.28   0
  -3   4 -21    9.59    5.33   0
  -3   4 -20    2.84    4.69   0
  -3   4 -19    7.21    5.14   0
  -3   4 -18    4.72    4.40   0
  -2   2  -6   61.87    4.28   0
  -2   3  -9    4.47    3.57   0
  -2   4 -13   18.70    4.72   0
  -1   5 -23   -3.01    5.34   0
  -1   5 -22    4.15    6.02   0
  -1   5 -18   11.06    6.48   0
  -1   5 -17   16.89    5.42   0
  -1   5 -16   -3.10    3.91   0
   0   5 -14    7.16    4.56   0
   1   4  -9   71.75    6.12   0
   1   5 -13  132.04    9.38   0
   2   3  -6   53.84    4.63   0
   2   4  -9  175.00    8.88   0
   2   5 -13   34.28    5.97   0
   3   1  -2   13.55    1.57   0
   3   2  -4   61.43    3.80   0
   3   5 -15    2.18    5.30   0
   3   5 -14   60.48    7.17   0
   4   2  -5   93.89    5.02   0
   4   4 -11   94.43    7.40   0
   4   5 -21    4.71    6.00   0
   4   5 -20    6.65    5.39   0
   4   5 -19    4.16    4.96   0
   4   5 -18    0.00    4.61   0
   4   5 -17   16.38    5.73   0
   5   4 -14   16.16    5.33   0
   6   1  -6   67.81    4.96   0
   6   3 -13   -0.85    4.04   0
   6   3 -12    8.98    3.46   0
   7  -1  -4   14.99    2.51   0
   7   0  -6    0.62    2.61   0
   7   2 -12    2.63    3.82   0
   8   1 -13   -0.66    3.79   0
  -7  -2 -13   14.05    3.49   0
  -6  -1 -10   44.21    4.32   0
  -6   0 -15    5.62    4.15   0
  -6   0 -14    0.28    3.03   0
  -5  -1  -6  253.50    5.71   0
  -4   2 -12   40.09    5.32   0
  -3   3 -12   -1.08    3.08   0
  -2   4 -15  204.39   11.73   0
  -2   4 -14   19.49    5.05   0
  -1   4 -11   84.58    7.03   0
  -1   5 -21    1.16    4.82   0
  -1   5 -20    2.85    4.95   0
  -1   5 -19    2.41    5.04   0
   0   2  -4  845.48   11.92   0
   0   4 -10  165.39    8.88   0
   0   5 -23   -7.38    4.99   0
   0   5 -22   -0.13    5.87   0
   0   5 -17   -0.51    5.22   0
   0   5 -15    8.74    4.53   0
   1   3  -6   20.85    3.18   0
   1   5 -15   12.31    4.95   0
   1   5 -14    0.11    4.11   0
   2   5 -15   66.61    7.75   0
   2   5 -14   45.12    6.57   0
   3   3  -7   21.28    3.92   0
   3   4 -10   58.97    6.05   0
   3   5 -22   -0.84    5.70   0
   3   5 -21   -2.02    6.34   0
   3   5 -20    5.97    6.26   0
   3   5 -19    4.07    6.06   0
   3   5 -18    9.35    6.44   0
   3   5 -17   14.32    5.94   0
   3   5 -16   23.54    6.23   0
   4   1  -3   63.06    3.29   0
   4   3  -8    1.92    2.71   0
   4   4 -12   12.33    4.14   0
   5   3 -10    2.36    3.72   0
   5   4 -17    8.31    5.49   0
   5   4 -16    7.99    5.40   0
   5   4 -15    8.58    4.61   0
   6   0  -4  148.20    5.40   0
   6   2  -9   49.21    5.61   0
   6   3 -14    8.62    4.83   0
   7   1  -9   15.98    3.82   0
   7   2 -14   -0.08    3.78   0
   7   2 -13   12.74    4.62   0
   8  -1  -7    1.80    2.61   0
   8   0 -10   -0.18    3.10   0
  -6   0 -17    2.84    3.56   0
  -6   0 -16    1.22    3.47   0
  -5   0  -9   10.62    3.19   0
  -5   1 -13   -1.57    3.29   0
  -4   2 -13   14.69    4.39   0
  -3   2  -9   91.48    6.07   0
  -3   3 -14   49.85    6.52   0
  -3   3 -13   35.10    5.18   0
  -2   3 -10   15.56    3.81   0
  -2   4 -23    2.68    5.58   0
  -2   4 -22    3.51    4.96   0
  -2   4 -21    6.21    5.02   0
  -2   4 -20    4.42    5.88   0
  -2   4 -19   32.65    7.41   0
  -2   4 -18   14.40    6.58   0
  -2   4 -17   55.32    7.31   0
  -2   4 -16   27.29    5.85   0
  -1   2  -5  737.54   11.98   0
  -1   3  -8  139.33    7.07   0
  -1   4 -12  117.33    8.29   0
   0   3  -7  770.48   14.98   0
   0   4 -11  343.10   13.07   0
   0   5 -21   -1.06    4.75   0
   0   5 -20   -0.36    4.70   0
   0   5 -19   -1.74    5.04   0
   0   5 -18   18.05    6.00   0
   1   4 -10  119.77    7.86   0
   1   5 -23    9.63    6.48   0
   1   5 -22   -2.24    4.94   0
   1   5 -21    2.49    5.11   0
   1   5 -20    2.50    4.93   0
   1   5 -19   -0.91    5.03   0
   1   5 -18   15.05    6.09   0
   1   5 -17   15.76    5.59   0
   1   5 -16    3.48    4.99   0
   2   4 -10   34.59    5.19   0
   2   5 -21    4.13    5.82   0
   2   5 -20    4.96    5.22   0
   2   5 -19   -2.76    4.63   0
   2   5 -18   25.07    6.78   0
   2   5 -17    6.30    5.53   0
   2   5 -16    8.48    5.15   0
   3   4 -11   -0.09    3.41   0
   4   4 -14    9.97    5.21   0
   4   4 -13    5.68    3.91   0
   5   2  -7   49.26    4.77   0
   5   3 -11    5.80    4.01   0
   5   4 -20    4.21    5.37   0
   5   4 -19    0.37    4.48   0
   5   4 -18    7.32    4.77   0
   6   2 -10   51.54    5.71   0
   6   3 -17   -0.68    4.77   0
   6   3 -16    4.08    4.91   0
   6   3 -15    4.47    3.68   0
   7   1 -10    4.35    3.62   0
   7   2 -16    2.47    4.45   0
   7   2 -15    4.49    4.42   0
  -7  -2 -14   -1.47    2.72   0
  -6   0 -19    2.10    3.94   0
  -6   0 -18    1.80    3.60   0
  -5   1 -15   22.51    5.09   0
  -5   1 -14   20.43    4.06   0
  -4   1  -9   10.98    3.07   0
  -4   2 -14    5.41    4.02   0
  -3   1  -6  241.80    6.92   0
  -3   3 -23    3.25    5.65   0
  -3   3 -22    7.45    5.34   0
  -3   3 -21   13.39    6.24   0
  -3   3 -16   17.43    5.57   0
  -3   3 -15   22.37    4.96   0
  -2   1  -4   43.22    2.69   0
  -2   3 -11    5.59    4.25   0
  -1   4 -14   95.82    8.16   0
  -1   4 -13   20.41    5.10   0
   0   4 -12   -4.05    4.56   0
   1   2  -4  263.48    6.91   0
   1   3  -7   84.75    5.82   0
   1   4 -11   71.53    6.80   0
   2   2  -4  171.19    5.74   0
   2   3  -7   17.40    3.32   0
   2   4 -11   83.16    7.29   0
   3   4 -12   20.33    4.74   0
   4   3  -9   -1.81    2.64   0
   4   4 -20    5.51    6.12   0
   4   4 -17   -2.28    5.11   0
   4   4 -16   -1.84    5.20   0
   4   4 -15   33.74    6.08   0
   5   3 -12   -0.64    3.81   0
   6   2 -11    0.34    3.44   0
   6   3 -18   -0.30    4.30   0
   8   0 -11   -0.04    3.18   0
  -5   1 -21   -1.45    4.14   0
  -5   1 -20    8.48    4.66   0
  -5   1 -16    3.27    3.19   0
  -4   2 -22    3.16    4.96   0
  -4   2 -21    1.54    4.41   0
  -4   2 -16   15.00    4.44   0
  -4   2 -15   23.26    4.70   0
  -3   3 -20    7.01    5.09   0
  -3   3 -19    4.91    4.74   0
  -3   3 -18   14.80    5.26   0
  -3   3 -17   26.05    5.90   0
  -2   2  -7  328.27    9.28   0
  -1   3  -9   64.39    5.51   0
  -1   4 -22    5.45    5.23   0
  -1   4 -19    7.52    5.39   0
  -1   4 -18    3.07    4.97   0
  -1   4 -17    3.37    4.37   0
  -1   4 -16   -1.20    3.93   0
  -1   4 -15   35.85    5.98   0
   0   4 -24    0.83    6.07   0
   0   4 -23    0.86    5.84   0
   0   4 -13   17.09    4.93   0
   1   4 -24    1.72    6.27   0
   1   4 -12  128.48    8.88   0
   2   4 -12  103.54    8.27   0
   3   3  -8   59.14    5.21   0
   3   4 -23   -5.51    5.57   0
   3   4 -22    1.14    5.95   0
   3   4 -14   26.91    5.60   0
   3   4 -13  101.95    8.25   0
   4   2  -6   20.18    2.99   0
   4   4 -19    3.10    4.92   0
   4   4 -18   16.78    5.87   0
   5   3 -13   31.74    5.34   0
  -3  -6 -21    8.24    3.45   0
  -3  -5 -18   15.99    3.48   0
  -3  -5 -17    8.57    3.40   0
  -3  -5  -9   38.43    1.89   0
  -2  -3 -22   -1.60    3.47   0
  -2  -2 -19   21.50    4.03   0
  -2  -2 -18    2.46    3.38   0
  -2  -2  -8  655.75    9.15   0
  -1  -1 -24    2.89    4.22   0
  -1   0 -21   12.13    4.22   0
  -1   1 -15   12.24    3.66   0
  -1   1 -14   81.31    6.28   0
  -1   1 -13   23.90    4.09   0
  -1   1 -12   25.76    3.97   0
   0   1 -24    1.35    4.24   0
   0   2 -21    7.10    4.68   0
   0   3 -15    1.20    3.43   0
   0   3 -14   -1.99    3.04   0
   0   3 -13   12.07    3.97   0
   0   3 -12   31.44    4.67   0
   1   3 -23    4.00    5.42   0
   1   4 -20    9.36    5.05   0
   1   4 -19    5.88    4.90   0
   1   4  -7   31.43    3.85   0
   2   4  -2   27.55    2.61   0
   2   5 -21    4.02    5.16   0
   2   5  -6   59.92    5.39   0
   3   6 -22   -1.80    5.16   0
   3   6 -21    4.92    5.62   0
   4   6  -2   18.86    3.18   0
   4   7 -20    1.70    5.74   0
   4   7  -6   93.14    6.65   0
   5   6   0    2.00    2.01   0
   5   7  -3   52.14    4.75   0
   5   8  -9   21.27    5.30   0
   5   8  -8    3.02    3.45   0
   7   6   2   10.88    2.83   0
   7   8  -4   -0.76    3.02   0
   7   9 -13   19.09    6.63   0
   7   9 -12    1.71    4.71   0
   7   9 -11    7.35    4.98   0
   7   9 -10    1.79    3.93   0
   8   8  -4   -1.84    3.35   0
  -4 -10 -18    3.96    2.14   0
  -3  -7 -22    1.28    3.11   0
  -3  -6 -20   -0.80    2.80   0
  -3  -5 -16   19.69    3.68   0
  -2  -3 -21    6.02    3.98   0
  -2  -2 -17   10.22    3.68   0
  -1  -1 -23    2.11    3.95   0
  -1   0 -20   33.08    5.52   0
  -1   0 -19   13.74    4.90   0
  -1   0  -6   91.40    3.68   0
   0   1 -23    4.90    4.35   0
   0   2  -6  622.28   11.13   0
   1   3 -22   -0.50    4.16   0
   1   4 -16   -4.83    4.27   0
   1   4  -9   75.20    5.84   0
   1   4  -8   83.32    5.73   0
   2   4 -23   -0.88    5.05   0
   2   5 -20   -1.83    4.21   0
   2   5  -7  201.19    8.81   0
   3   5  -2  280.78    7.85   0
   3   6 -20    1.34    4.65   0
   3   6 -19   -0.14    4.46   0
   3   6  -6   74.63    5.80   0
   4   7 -19    4.22    5.37   0
   4   7 -18    5.16    4.80   0
   4   7  -7    0.33    3.08   0
   5   7  -4    0.82    3.19   0
   5   8 -17   -8.23    4.29   0
   5   8 -16    4.22    4.64   0
   5   8 -15   14.38    5.24   0
   5   8 -14   13.37    5.08   0
   5   8 -13    2.19    4.39   0
   5   8 -12   18.96    5.19   0
   5   8 -11   17.19    5.11   0
   5   8 -10    3.37    3.80   0
   6   6   1   76.29    4.54   0
   6   7  -2   86.62    5.91   0
   6   8  -7   11.92    4.25   0
   6   8  -6    2.47    2.99   0
   7   5   4   35.64    2.75   0
   7   7  -1    3.35    2.76   0
   7   8  -5    0.52    3.30   0
   8   6   2    4.99    2.53   0
   9   4   6   11.95    1.90   0
   9   6   2    3.80    2.48   0
  -4 -10 -17   -0.59    1.90   0
  -3  -6 -19    0.83    2.83   0
  -3  -5 -15    4.17    2.59   0
  -3  -5 -14   56.65    4.12   0
  -3  -5 -11    2.91    1.71   0
  -3  -5 -10  136.20    3.86   0
  -2  -4 -23   -0.58    3.32   0
  -2  -3 -20    1.21    3.66   0
  -2  -2 -16   22.13    3.73   0
  -2  -2 -15    9.22    3.49   0
  -2  -2  -9   51.82    3.25   0
  -1  -2 -24    6.05    4.70   0
  -1  -1 -22    1.57    3.72   0
  -1   0 -18   39.95    5.36   0
   0   1 -22    1.60    3.98   0
   0   2 -18   -0.13    3.52   0
   0   2 -17    0.05    4.27   0
   0   2  -7    6.64    2.35   0
   1   2 -24    0.86    4.88   0
   1   3 -21    1.33    4.25   0
   1   3 -20   -2.45    4.98   0
   1   3  -4  309.91    7.64   0
   1   4 -15   33.85    5.49   0
   1   4 -14   85.17    7.35   0
   1   4 -13   20.05    4.63   0
   1   4 -12  110.41    7.74   0
   1   4 -11   76.04    6.47   0
   1   4 -10  118.28    7.32   0
   2   4 -22    9.62    5.19   0
   2   5 -17   10.60    4.89   0
   2   5 -16   13.39    5.80   0
   2   5  -8  193.30    8.80   0
   3   5 -22   -0.07    5.28   0
   3   6 -18   -5.52    4.00   0
   3   6  -8   20.46    4.98   0
   3   6  -7  238.76    9.87   0
   4   6  -3   42.64    4.37   0
   4   7 -17    2.53    4.49   0
   4   7 -16    3.32    4.42   0
   4   7 -15    5.56    4.71   0
   4   7 -10   14.63    5.11   0
   4   7  -9   66.17    6.49   0
   4   7  -8   67.14    6.33   0
   5   5   2   65.01    3.43   0
   5   7  -5    7.20    3.78   0
   6   8 -16   11.55    6.35   0
   6   8  -9   -0.14    4.01   0
   6   8  -8    5.72    3.36   0
   7   8  -6   -0.93    3.44   0
   8   7  -1    9.36    3.16   0
   8   8  -6    2.64    3.55   0
   8   8  -5    3.65    3.69   0
   9   5   4    4.51    2.05   0
  -3  -7 -21   -0.27    2.84   0
  -3  -6 -18   -0.20    2.95   0
  -3  -5 -13    3.57    2.29   0
  -3  -5 -12   17.73    2.35   0
  -2  -4 -22    2.62    3.09   0
  -2  -3 -19   34.45    5.12   0
  -2  -2 -14   31.13    3.79   0
  -2  -2 -13   71.64    5.05   0
  -2  -2 -12   65.52    4.58   0
  -2  -2 -11   74.05    4.45   0
  -2  -2 -10  165.44    5.74   0
  -1  -2 -23   -0.38    4.19   0
  -1  -1 -21   11.58    4.30   0
  -1   0 -17   10.96    3.74   0
  -1   0 -16   57.58    6.09   0
  -1   0  -7  440.37    8.51   0
   0   0 -24   -0.63    3.87   0
   0   1 -21    8.06    4.58   0
   0   2 -16   48.78    5.81   0
   0   2 -15   26.41    5.26   0
   0   2  -8   92.45    5.30   0
   1   2 -23    1.08    4.38   0
   1   3 -19   14.17    5.27   0
   2   4 -21    0.44    4.47   0
   2   4 -20    7.22    5.61   0
   2   4  -3 1043.69   14.35   0
   2   5 -15   58.97    6.99   0
   2   5 -14   42.19    6.09   0
   2   5 -13   42.44    5.92   0
   2   5 -12   38.47    5.63   0
   2   5  -9   95.07    6.87   0
   3   5 -21    3.00    5.31   0
   3   6 -15    1.52    4.13   0
   3   6 -14   28.91    5.92   0
   3   6 -13  106.45    8.44   0
   3   6 -12    7.05    4.79   0
   3   6 -11    0.69    4.32   0
   3   6 -10   47.02    5.72   0
   3   6  -9    8.45    4.01   0
   4   5   0   16.01    2.35   0
   4   7 -12    9.19    4.41   0
   4   7 -11   79.38    7.58   0
   5   6  -1   11.84    2.80   0
   5   7 -19   14.29    6.21   0
   5   7 -18    5.31    5.52   0
   5   7  -6   78.76    6.68   0
   6   5   3   14.52    2.18   0
   6   7  -3   12.78    3.63   0
   6   8 -15    6.93    4.82   0
   6   8 -14   -0.94    4.08   0
   6   8 -13    5.04    4.66   0
   6   8 -12    7.12    4.49   0
   6   8 -11    7.11    3.94   0
   6   8 -10    4.84    3.89   0
   7   7  -2    9.39    3.33   0
   7   8  -8    0.60    4.13   0
   7   8  -7   -2.66    2.49   0
   8   5   4   -0.48    1.87   0
   8   7  -2    0.88    3.22   0
   8   8  -7    3.37    3.96   0
  -4 -11 -18    2.63    2.40   0
  -4 -10 -16   10.82    2.45   0
  -3  -7 -20    1.79    3.09   0
  -3  -6 -17   -1.02    3.00   0
  -2  -5 -23    0.96    3.49   0
  -2  -4 -21    5.59    3.91   0
  -2  -3 -18    7.17    3.51   0
  -1  -2 -22    2.37    4.42   0
  -1  -1 -20    2.26    3.31   0
  -1   0 -15   21.91    4.15   0
  -1   0 -14    2.19    3.63   0
  -1   0  -8  175.65    5.99   0
   0   0 -23   -1.15    3.73   0
   0   2 -14    4.19    3.45   0
   0   2 -13    7.23    3.57   0
   0   2 -12    1.11    3.07   0
   0   2 -11   19.77    3.85   0
   0   2 -10    4.57    2.98   0
   0   2  -9  620.55   13.34   0
   1   1 -24    0.48    5.50   0
   1   2 -22    2.80    4.38   0
   1   2  -1  110.33    3.06   0
   1   3 -18    2.55    4.06   0
   1   3 -17    3.10    4.78   0
   1   3  -5  451.04    9.88   0
   2   3 -23   11.74    5.98   0
   2   3   0 1276.63   10.97   0
   2   4 -19   38.78    6.87   0
   3   4 -23    4.72    5.67   0
   3   5 -20    7.08    5.03   0
   3   5 -19    6.28    4.88   0
   4   6 -19   -2.77    4.30   0
   4   6 -18    6.84    5.65   0
   4   6  -4  128.20    6.76   0
   5   7 -17    3.54    4.62   0
   5   7 -16   10.68    5.12   0
   5   7 -15    2.23    5.02   0
   5   7  -7   29.77    5.15   0
   6   6   0    2.25    2.64   0
   6   7  -4   44.88    5.10   0
   7   6   1   11.75    3.08   0
   7   7  -3    1.04    2.93   0
   7   8 -13   10.11    5.13   0
   7   8 -12    1.16    4.30   0
   7   8 -11    4.22    3.95   0
   7   8 -10    4.45    4.15   0
   7   8  -9    9.97    4.39   0
   8   4   6    6.81    1.69   0
   8   6   1   10.77    3.06   0
   8   8  -9    1.70    4.24   0
   8   8  -8    0.09    3.48   0
   9   6   1    9.37    3.06   0
  -4 -10 -15    1.35    1.98   0
  -3  -8 -21    1.31    3.03   0
  -3  -7 -19   -0.93    3.02   0
  -3  -6 -16    8.22    3.10   0
  -2  -5 -22    0.71    3.32   0
  -2  -4 -20    2.66    3.61   0
  -2  -3 -17   -1.14    3.01   0
  -1  -3 -24    2.55    3.96   0
  -1  -1 -19   28.17    4.89   0
  -1  -1 -18    6.94    4.20   0
  -1   0 -13    9.89    3.19   0
  -1   0 -12   -1.12    2.44   0
  -1   0 -11   71.61    5.00   0
  -1   0 -10  186.33    7.08   0
  -1   0  -9   19.39    2.81   0
   0  -1 -24    1.79    4.09   0
   0   0 -22    4.99    4.36   0
   0   1 -18   -3.43    4.19   0
   1   1 -23   -0.68    4.90   0
   1   3 -16   11.21    4.37   0
   1   3  -6   20.97    3.10   0
   2   2 -24    9.27    6.29   0
   2   3 -22   -1.20    4.43   0
   2   4 -18   13.08    5.59   0
   2   4 -17   60.40    8.12   0
   2   4  -4  977.97   14.92   0
   3   4 -22   -2.26    5.12   0
   3   4   0   51.22    3.10   0
   3   5 -18   12.62    5.19   0
   3   5  -4   11.62    2.92   0
   4   6 -17   10.85    5.52   0
   4   6 -16   -3.84    5.19   0
   4   6  -5   56.06    5.19   0
   5   6  -2   20.58    3.50   0
   5   7 -14   -0.14    4.28   0
   5   7 -13   19.38    5.28   0
   5   7 -12    3.54    4.48   0
   5   7 -11   12.85    4.63   0
   5   7 -10   45.00    6.09   0
   5   7  -9   76.05    7.01   0
   5   7  -8    3.60    3.44   0
   6   7 -17    4.54    5.38   0
   6   7 -16    4.56    5.92   0
   6   7  -5    7.17    3.62   0
   7   7  -4   16.45    4.10   0
   8   7  -3    1.35    2.79   0
  -2  -4 -19   35.73    5.07   0
  -2  -3 -16   38.61    4.76   0
  -1  -3 -23    0.56    4.20   0
  -1  -2 -21    9.85    4.08   0
  -1  -1 -17   40.19    5.51   0
   0  -1 -23   12.67    5.26   0
   0   0 -21   -2.62    3.30   0
   0   1 -17   99.37    7.85   0
   1   1 -22   -0.88    4.80   0
   1   3 -15   20.47    4.85   0
   1   3 -14   78.00    7.02   0
   1   3 -13    3.39    4.53   0
   1   3  -7   80.57    5.21   0
   2   2 -23   19.63    6.68   0
   2   3 -21    3.51    4.68   0
   2   4 -16   23.86    5.66   0
   2   4 -15  203.87   11.63   0
   2   4  -5  390.17   10.26   0
   3   4 -21    6.77    5.11   0
   3   5  -5   86.37    5.69   0
   4   5 -20    7.92    5.74   0
   4   5  -1   94.13    4.87   0
   4   6 -15   47.54    7.18   0
   4   6 -14    8.78    4.69   0
   4   6 -13    2.23    4.91   0
   4   6  -7  126.60    8.10   0
   4   6  -6   42.85    4.99   0
   5   4   4   53.44    2.28   0
   5   6 -19    4.22    5.41   0
   5   6 -18   -2.21    4.75   0
   5   6  -3   14.92    3.61   0
   6   6  -1   78.13    5.50   0
   6   7 -15   -2.38    4.54   0
   6   7 -14    6.10    4.54   0
   6   7 -13    1.85    4.84   0
   6   7  -7   14.99    4.53   0
   6   7  -6    7.69    3.32   0
   7   6   0   13.63    3.57   0
   7   7  -5    4.12    3.67   0
   8   7  -4    1.30    3.09   0
   9   6   0    2.78    2.85   0
  -4 -11 -17   11.80    2.53   0
  -3  -8 -20    1.14    3.05   0
  -3  -7 -18    1.40    3.26   0
  -3  -6 -15   -0.58    2.61   0
  -2  -6 -23    1.20    3.60   0
  -2  -3 -15   31.04    4.39   0
  -1  -4 -24    0.87    4.29   0
  -1  -3 -22   -1.55    4.06   0
  -1  -2 -20    1.84    3.11   0
  -1  -1 -16    3.27    3.82   0
   0  -1 -22   -0.08    4.60   0
   0   0 -20   18.88    5.04   0
   0   1 -16   54.31    6.01   0
   0   1 -15    2.01    4.06   0
   1   0 -24    0.45    4.76   0
   1   2 -18   24.17    5.45   0
   1   3 -12   27.39    4.83   0
   1   3  -9   72.48    5.68   0
   1   3  -8  118.34    6.45   0
   2   2 -22   -0.49    5.35   0
   2   4 -14   21.57    5.09   0
   2   4 -13   18.84    5.50   0
   2   4  -6  170.77    7.46   0
   3   3 -23    6.86    5.80   0
   3   4 -20    1.70    4.74   0
   3   4 -19    6.24    4.94   0
   3   5 -15    5.92    4.54   0
   3   5 -14   63.11    7.16   0
   3   5 -13    3.96    4.06   0
   3   5  -6   51.75    5.01   0
   4   4 -22    3.11    5.75   0
   4   5 -19    8.35    5.17   0
   4   5 -18    2.43    5.50   0
   4   6 -12   20.48    5.02   0
   4   6 -11   49.79    6.27   0
   4   6 -10   19.99    4.67   0
   4   6  -9   65.27    6.49   0
   4   6  -8   67.22    6.23   0
   5   5   1   45.69    3.41   0
   5   6 -17    1.43    4.56   0
   5   6 -16    2.76    5.29   0
   6   4   5    0.30    1.20   0
   6   7 -12    0.18    4.07   0
   6   7 -11    8.72    4.09   0
   6   7 -10    0.63    3.69   0
   6   7  -9    7.14    3.69   0
   6   7  -8   30.92    5.05   0
   7   5   3   21.63    3.08   0
   7   7 -14    9.39    5.30   0
   7   7 -13    4.54    5.05   0
   7   7  -7    2.88    4.07   0
   7   7  -6   -2.23    3.49   0
   8   6   0   -0.06    2.89   0
   8   7  -6    1.99    3.72   0
   8   7  -5    4.31    3.51   0
   9   5   3   10.69    2.69   0
  -4 -10 -14    1.02    1.83   0
  -3  -6 -14   26.62    3.31   0
  -2  -6 -22   -0.15    3.11   0
  -2  -4 -18    7.84    3.09   0
  -1  -2 -19   11.86    3.96   0
  -1  -1 -15   13.94    4.29   0
   0  -2 -24    5.86    4.29   0
   0   0 -19   -1.63    3.59   0
   0   1 -14   11.51    3.88   0
   1   0 -23   -3.46    3.94   0
   1   2 -17    7.22    4.25   0
   2   1 -24    0.79    5.24   0
   2   2 -21    7.29    5.59   0
   2   4 -12  113.92    8.27   0
   2   4  -9  170.01    8.63   0
   2   4  -8  141.87    7.65   0
   2   4  -7   68.45    5.38   0
   3   3 -22    4.80    5.74   0
   3   4  -1 1287.63   15.08   0
   3   5 -12   19.49    4.80   0
   3   5 -11    7.19    4.13   0
   3   5 -10  136.91    8.71   0
   3   5  -9   50.45    5.84   0
   3   5  -8   24.06    4.51   0
   3   5  -7  187.13    8.73   0
   4   4 -21    5.16    5.91   0
   4   4   2  121.89    3.92   0
   4   5 -17   14.52    5.39   0
   4   5  -2   65.34    4.64   0
   5   5 -20   -3.39    5.02   0
   5   6 -15   20.18    5.66   0
   5   6 -14    3.63    5.33   0
   5   6  -5  132.34    7.90   0
   5   6  -4    0.64    2.78   0
   6   5   2    6.72    2.30   0
   6   6 -17    5.58    5.42   0
   6   6  -2   26.12    3.97   0
   7   6  -1    8.38    3.77   0
   7   7 -12    1.39    3.94   0
   7   7 -11    3.01    3.91   0
   7   7 -10    0.57    4.15   0
   7   7  -9   -0.92    3.46   0
   7   7  -8   -2.14    2.81   0
   8   5   3    3.76    2.59   0
   8   7 -10    0.80    4.53   0
   8   7  -9   -1.17    4.20   0
   8   7  -8    8.72    4.67   0
   8   7  -7    8.00    4.34   0
   9   6  -1    7.53    3.53   0
  -3  -7 -17   47.77    4.67   0
  -3  -6 -13   94.01    4.78   0
  -2  -4 -17   49.61    5.35   0
  -2  -3 -12   71.79    4.69   0
  -1  -4 -23    1.67    3.67   0
  -1  -3 -21    3.29    3.64   0
  -1  -2 -18   23.46    4.98   0
  -1  -1 -14   71.81    5.85   0
   0  -2 -23    9.32    4.62   0
   0  -1 -21    7.08    4.36   0
   0   0 -18   26.66    5.15   0
   0   1 -13   -0.73    3.07   0
   0   1 -12    3.09    3.09   0
   0   1  -5  419.13    8.27   0
   1  -1 -24    3.85    5.72   0
   1   2 -16   40.73    5.83   0
   1   2 -15   14.79    5.22   0
   1   2  -2  317.74    6.04   0
   2   1 -23   10.65    5.86   0
   2   3  -1  277.45    6.07   0
   3   2 -23    4.36    5.84   0
   3   4 -16    5.71    5.89   0
   4   4 -20    6.84    5.75   0
   5   5 -19    6.96    5.65   0
   5   5 -18   -1.19    4.47   0
   5   6 -13   40.22    6.65   0
   5   6 -12    2.61    4.15   0
   5   6 -11    7.75    4.99   0
   5   6 -10   14.94    5.28   0
   5   6  -8   31.52    5.51   0
   5   6  -7    2.23    3.97   0
   5   6  -6  101.01    7.45   0
   6   6 -16   -0.89    4.41   0
   6   6 -15    0.63    4.29   0
   6   6  -3    2.18    3.13   0
   8   6  -1   10.66    3.68   0
   9   6  -2    5.03    3.78   0
  -4 -11 -16    1.25    2.07   0
  -3  -7 -16    2.44    2.99   0
  -2  -6 -21    3.52    3.48   0
  -2  -4 -16   19.62    4.24   0
  -2  -3 -11    5.22    2.30   0
  -2  -3  -6   51.98    2.05   0
  -1  -3 -20    2.30    3.11   0
  -1  -2 -17   10.71    4.30   0
   0  -1 -20    2.73    4.13   0
   0   0 -17   -1.23    3.40   0
   0   1  -9   20.59    3.79   0
   0   1  -8   69.53    4.91   0
   0   1  -7   -1.89    1.83   0
   0   1  -6   51.01    3.56   0
   1   2 -14   22.94    4.86   0
   2   0 -24   -0.82    5.42   0
   2   1 -22   11.83    5.43   0
   3   2 -22   16.44    6.65   0
   3   3 -19    6.39    5.87   0
   3   4 -15    3.19    4.43   0
   4   3 -22    4.81    6.11   0
   4   4 -19   -5.99    4.78   0
   4   5 -14   21.01    5.53   0
   4   5 -13   14.57    5.72   0
   4   5  -3  104.18    5.87   0
   5   5 -17    1.24    4.52   0
   5   5   0    1.12    2.00   0
   5   6  -9   90.78    7.55   0
   6   5 -18    1.07    6.17   0
   6   6 -14    2.64    4.26   0
   6   6 -13   -1.02    4.12   0
   6   6  -4   18.67    4.18   0
   7   6 -15    3.14    5.41   0
   7   6 -14    1.69    5.34   0
   7   6  -2    6.69    3.45   0
   8   6  -2    2.73    3.08   0
   9   4   5    1.97    2.14   0
   9   5   2   14.03    3.28   0
   9   6  -3   10.30    4.11   0
  -4 -10 -13    0.58    1.61   0
  -3  -9 -20   -2.09    2.65   0
  -3  -6 -12    4.29    1.97   0
  -2  -7 -22   -2.21    3.37   0
  -2  -4 -15  193.16    8.61   0
  -2  -3 -10   14.78    2.45   0
  -2  -3  -9   10.33    2.20   0
  -2  -3  -8   66.54    3.23   0
  -2  -3  -7   14.14    1.67   0
  -1  -3 -19    7.27    4.16   0
  -1  -2 -16   36.50    5.34   0
  -1  -1 -11  335.91   10.12   0
   0  -1 -19   26.07    5.32   0
   0   0 -16    5.54    3.66   0
   1  -1 -23    0.43    4.33   0
   1   2 -13   51.54    6.11   0
   1   2  -3   40.15    2.79   0
   2   1 -21    2.15    4.70   0
   2   3 -14   18.14    5.06   0
   2   3  -2  726.83   11.03   0
   3   2 -21    8.75    5.47   0
   3   4 -14   21.45    5.37   0
   3   4  -2  768.93   12.87   0
   4   3 -21    8.51    6.33   0
   4   4 -18   10.02    6.16   0
   4   5 -12   20.10    5.16   0
   4   5 -11   68.65    7.26   0
   4   5  -5  170.68    8.46   0
   4   5  -4  120.14    6.71   0
   5   4 -20    0.17    5.52   0
   5   4 -19   -1.02    5.76   0
   5   5 -16    2.34    4.44   0
   5   5 -15   -3.33    5.04   0
   6   5 -17   -2.79    5.05   0
   6   5   1   11.83    2.92   0
   6   6 -12   12.19    5.03   0
   6   6 -11    8.31    4.25   0
   6   6 -10    1.02    3.50   0
   6   6  -9   -2.29    4.14   0
   6   6  -8   20.81    5.20   0
   6   6  -7    7.73    4.23   0
   6   6  -6    4.21    3.81   0
   6   6  -5    3.77    3.17   0
   7   5   2    8.34    2.81   0
   7   6 -13   14.48    5.63   0
   7   6 -12   -0.46    4.74   0
   7   6  -4    7.45    3.97   0
   7   6  -3   36.19    5.12   0
   8   5   2    2.20    2.91   0
   8   6  -4    4.07    4.02   0
   8   6  -3    3.68    3.46   0
   9   6  -4    0.05    3.94   0
  -4 -12 -17    1.62    2.24   0
  -3  -7 -15    1.63    2.94   0
  -3  -6 -11   -0.23    1.67   0
  -1  -1 -10  117.69    5.91   0
  -1  -1  -9  244.95    7.75   0
  -1  -1  -5 2056.31   14.30   0
   0  -1 -18    0.79    3.73   0
   1  -2 -24    1.12    5.02   0
   1  -1 -22   -5.52    3.80   0
   1   2 -12   18.61    4.53   0
   1   2 -11  232.95   10.27   0
   2   0 -23   -1.68    5.04   0
   2   3 -13    7.97    4.22   0
   2   3 -12   77.56    7.27   0
   3   1 -23    1.50    5.76   0
   3   2 -20   13.36    6.47   0
   3   4 -12   21.86    5.18   0
   3   4 -11   -1.15    4.55   0
   3   4  -3  271.52    8.47   0
   4   2 -22    2.63    6.51   0
   4   3 -20    8.08    5.87   0
   4   5 -10   13.62    4.42   0
   4   5  -9   10.61    4.00   0
   4   5  -8   64.71    6.35   0
   4   5  -7   21.95    4.48   0
   4   5  -6   32.90    4.68   0
   5   4 -18    3.78    5.05   0
   5   5 -14   10.84    5.23   0
   5   5  -1   45.34    4.14   0
   6   5 -16    4.23    5.37   0
   7   4   5   10.75    2.35   0
   7   6 -11    4.45    4.32   0
   7   6 -10    3.20    4.21   0
   7   6  -9   15.83    5.44   0
   7   6  -8    7.88    4.74   0
   7   6  -7    3.70    3.98   0
   7   6  -6   10.61    4.49   0
   7   6  -5   10.37    4.34   0
   8   6 -11    8.29    5.32   0
   8   6 -10    2.93    4.37   0
   8   6  -9    6.56    5.03   0
   8   6  -8    5.05    4.68   0
   8   6  -7    4.63    4.36   0
   8   6  -6    7.30    4.37   0
   8   6  -5    5.18    4.15   0
   9   5   1    1.05    3.07   0
  -4 -11 -15    6.36    2.39   0
  -3  -9 -19   -1.06    2.61   0
  -2  -7 -21    1.09    3.32   0
  -2  -5 -17    8.56    3.95   0
  -2  -4 -14   14.20    3.70   0
  -1  -4 -20    4.93    4.03   0
  -1  -3 -18    6.58    3.57   0
  -1  -2 -15   18.73    4.00   0
  -1  -1  -8   15.58    2.48   0
  -1  -1  -7  406.93    8.37   0
  -1  -1  -6  594.28    9.00   0
   0  -4 -24    4.44    4.47   0
   0  -2 -20   27.88    5.44   0
   0  -1 -17   89.02    8.10   0
   1  -2 -23    2.03    5.25   0
   1   0 -19   16.80    5.63   0
   1   1 -15   10.49    5.06   0
   1   2 -10  329.26   11.50   0
   1   2  -9  301.58   10.67   0
   1   2  -8  486.78   12.64   0
   1   2  -5  750.00   12.87   0
   1   2  -4  274.32    7.24   0
   2  -1 -24   -3.11    5.13   0
   2   0 -22    0.23    4.57   0
   2   3 -11    5.84    4.01   0
   2   3 -10   12.06    4.13   0
   2   3  -3  277.46    7.68   0
   3   1 -22    6.99    6.08   0
   3   3 -16   19.06    5.68   0
   3   4 -10   53.98    6.34   0
   3   4  -9   19.26    4.62   0
   3   4  -8    3.26    4.26   0
   3   4  -5  445.64   12.30   0
   3   4  -4   88.75    5.62   0
   4   2 -21    4.98    7.13   0
   4   3 -19    9.44    5.62   0
   4   4 -15   32.43    6.41   0
   4   4   1  184.39    5.53   0
   5   4 -17    1.73    4.87   0
   5   4   3    2.32    1.67   0
   5   5 -11   13.54    5.48   0
   5   5  -2   56.17    4.92   0
   6   5 -15    0.40    4.43   0
   6   5 -14    1.54    4.34   0
   6   5   0   48.07    4.56   0
   7   5 -15    3.39    5.52   0
   7   5   1   31.55    4.25   0
   8   4   5    6.75    2.53   0
   8   5   1    5.08    3.21   0
   9   5   0    5.05    3.47   0
  -4 -10 -12    1.98    1.71   0
  -3 -10 -20   -1.21    3.12   0
  -3  -7 -14   13.95    3.22   0
  -3  -6 -10   42.96    2.71   0
  -2  -4 -13   19.67    3.60   0
   0  -4 -23    0.91    4.70   0
   0  -2 -19   -1.91    4.38   0
   0   0 -13   -1.35    3.23   0
   1  -3 -24    8.73    6.24   0
   1   0 -18   43.15    6.65   0
   1   2  -7  510.47   12.23   0
   1   2  -6 1167.35   17.13   0
   2  -1 -23    9.94    6.04   0
   2   0 -21    3.33    4.82   0
   2   2 -15    8.71    4.52   0
   2   3  -9    7.69    3.67   0
   2   3  -8   64.16    5.73   0
   2   3  -7   15.24    3.61   0
   2   3  -6   53.80    5.08   0
   2   3  -5  203.58    7.75   0
   2   3  -4  179.44    6.83   0
   3   0 -23   -6.01    5.20   0
   3   1 -21    2.92    5.18   0
   3   3 -15   22.21    5.74   0
   3   3   2  963.60    8.69   0
   3   4  -7  158.32    8.37   0
   3   4  -6  499.87   13.48   0
   4   3 -18   15.70    5.86   0
   4   4 -14    9.24    4.87   0
   4   4 -13    3.72    4.35   0
   5   4 -16   12.08    5.92   0
   5   5 -10   36.30    5.88   0
   5   5  -9   43.73    6.47   0
   5   5  -4   46.43    5.40   0
   5   5  -3   15.39    3.88   0
   6   5 -13    4.46    4.74   0
   6   5 -12    0.24    5.16   0
   7   5 -14   13.57    6.00   0
   7   5 -13   -4.52    4.91   0
   9   4   4   10.41    3.05   0
   9   5  -1   -0.42    3.61   0
  -4 -12 -16    3.54    2.55   0
  -3  -9 -18   -1.36    3.04   0
  -2  -7 -20    0.48    3.53   0
  -2  -6 -18    7.87    3.81   0
  -2  -5 -16    8.49    3.77   0
  -1  -4 -19    5.44    3.56   0
   0  -5 -24    2.38    4.50   0
   0  -1 -16   54.47    6.30   0
   1  -2 -22    6.59    4.86   0
   2  -2 -24    9.46    6.31   0
   2  -1 -22   12.42    6.41   0
   2   1 -18   -2.86    4.69   0
   2   2 -14   34.55    5.96   0
   3   1 -20    7.06    5.15   0
   3   3 -14   51.08    6.88   0
   4   1 -22    3.02    6.14   0
   4   2 -20   10.70    5.88   0
   4   3 -17   32.39    7.07   0
   4   4 -12    4.40    4.33   0
   4   4   0   12.58    2.45   0
   5   2 -21    1.51    6.22   0
   5   3 -18   -0.51    4.93   0
   5   4 -15    9.38    5.34   0
   5   5  -8   25.14    4.84   0
   5   5  -7   18.91    4.41   0
   5   5  -6   19.47    4.38   0
   5   5  -5   20.38    4.15   0
   6   4 -16   -0.40    4.67   0
   6   4   4   43.80    3.06   0
   6   5 -11    6.74    4.25   0
   6   5 -10    3.33    5.10   0
   6   5  -1   11.10    3.33   0
   7   5 -12    9.33    5.12   0
   7   5 -11    3.76    5.48   0
   7   5   0   28.94    4.19   0
   8   5 -12    3.69    5.36   0
   8   5 -11    4.53    5.85   0
   8   5   0    7.21    3.55   0
   9   5  -2   14.27    4.80   0
  -4 -11 -14    1.87    2.22   0
  -3 -10 -19    0.40    3.11   0
  -3  -7 -13    7.30    2.74   0
  -3  -6  -9   15.48    1.79   0
  -2  -8 -21    0.85    3.42   0
  -2  -4 -12  107.61    5.85   0
  -1  -7 -23    1.04    4.46   0
  -1  -5 -20   -0.35    4.24   0
  -1  -4 -18   -4.06    3.59   0
   0  -4 -22    2.74    4.30   0
   0  -3 -20    2.28    3.73   0
   0  -2 -18   -0.71    3.53   0
   0  -1 -15    4.38    3.69   0
   1  -3 -23   -1.52    4.85   0
   1  -2 -21    6.66    5.25   0
   1  -1 -19   34.76    6.54   0
   2   1 -17    5.32    4.54   0
   2   2 -13   73.05    7.37   0
   3   3 -13   32.80    5.83   0
   3   3 -12    0.62    3.96   0
   4   1 -21    4.49    6.10   0
   4   2 -19   21.58    6.43   0
   4   4 -11  101.36    8.38   0
   4   4 -10   12.53    4.60   0
   5   2 -20    3.26    6.02   0
   5   3 -17   -0.05    4.85   0
   5   4 -14   21.71    6.21   0
   5   4 -13    7.82    5.33   0
   6   4 -15    8.83    5.77   0
   6   5  -9   13.65    4.74   0
   6   5  -8   15.11    5.31   0
   6   5  -7   43.64    6.37   0
   6   5  -6   30.20    5.52   0
   6   5  -4   30.99    5.11   0
   6   5  -3   13.26    4.02   0
   6   5  -2    6.98    3.47   0
   7   4 -16    5.33    5.96   0
   7   4 -15    4.80    6.05   0
   7   5 -10   18.55    5.68   0
   7   5  -9    5.10    5.17   0
   7   5  -1   28.79    4.60   0
   8   5 -10   38.99    7.12   0
   8   5  -9    6.96    5.53   0
   8   5  -2   -1.90    3.86   0
   8   5  -1   -0.39    2.94   0
   9   3   7    0.48    2.00   0
   9   5  -5    2.40    4.22   0
   9   5  -4   -2.13    4.23   0
   9   5  -3    8.91    4.59   0
  -3  -9 -17    4.80    3.41   0
  -2  -7 -19    0.56    3.55   0
   0  -5 -23    1.33    4.38   0
   0  -4 -21    1.27    4.90   0
   0  -3 -19    0.64    4.61   0
   0  -2 -17   -0.04    3.61   0
   0  -1 -14   11.20    4.22   0
   1  -4 -24    2.37    5.11   0
   1  -3 -22    9.52    5.80   0
   1  -1 -18    6.33    5.58   0
   2  -2 -23    8.03    5.60   0
   2  -1 -21    9.69    5.33   0
   2   1 -16    8.77    4.76   0
   2   2 -12   75.84    7.49   0
   3  -1 -23   -0.12    5.91   0
   4   1 -20   -0.82    6.06   0
   4   2 -18   -3.79    4.58   0
   4   3 -14   29.27    7.03   0
   4   4  -9    9.33    4.07   0
   4   4  -8   15.27    4.50   0
   4   4  -2  109.59    6.08   0
   4   4  -1  198.21    7.24   0
   5   2 -19    6.70    6.36   0
   5   3 -16   15.90    6.00   0
   5   4 -12    1.80    4.38   0
   5   4   2   42.98    3.37   0
   6   4 -14    3.44    4.91   0
   6   4 -13    0.88    5.62   0
   6   5  -5   48.53    5.71   0
   7   4 -14    1.58    4.80   0
   7   4   4    2.20    2.73   0
   7   5  -8    7.60    4.17   0
   7   5  -7    1.49    4.28   0
   7   5  -6   14.11    4.81   0
   7   5  -5    3.56    4.06   0
   7   5  -4   28.85    5.50   0
   7   5  -3   21.78    4.92   0
   7   5  -2    4.61    3.78   0
   8   4   4   16.76    3.39   0
   8   5  -8    3.85    4.46   0
   8   5  -7   -0.39    3.93   0
   8   5  -6   20.24    5.73   0
   8   5  -5    9.63    4.85   0
   8   5  -4   -1.70    3.77   0
   8   5  -3    8.39    4.09   0
   9   4   3   10.25    3.48   0
  -3  -8 -15   13.53    3.49   0
  -2  -8 -20    3.13    3.63   0
  -1  -7 -22   -1.39    4.22   0
  -1  -5 -19    0.99    3.93   0
  -1  -4 -17    0.03    3.85   0
  -1  -2 -11  237.51    8.92   0
   0  -5 -22    1.35    4.93   0
   1  -4 -23   -1.70    5.23   0
   1  -2 -20   -0.04    4.66   0
   1   0 -15   21.65    5.20   0
   2  -2 -22    1.63    5.15   0
   2  -1 -20    4.19    5.33   0
   2   0 -18   41.26    7.03   0
   2   1 -15   32.43    5.96   0
   3  -1 -22    8.39    6.50   0
   3   0 -20    3.09    5.10   0
   3   3   1  475.40    7.76   0
   4   2 -17   11.41    6.21   0
   4   3 -13   32.81    6.34   0
   4   4  -7   40.10    5.42   0
   4   4  -6   50.26    5.59   0
   4   4  -5    1.40    3.64   0
   4   4  -4   -0.14    3.23   0
   4   4  -3   56.32    5.16   0
   5   2 -18    0.95    5.27   0
   5   3 -15   24.16    6.79   0
   5   4 -10    4.86    4.97   0
   6   3 -16    1.35    5.22   0
   6   4 -12    4.15    4.83   0
   7   4 -13    0.03    5.23   0
   8   4 -12    1.70    5.93   0
  -4 -12 -15    6.01    2.86   0
  -3 -10 -18   11.26    3.81   0
  -3  -7 -12    7.41    2.54   0
  -3  -6  -8   20.74    1.69   0
  -2  -9 -21    1.60    3.93   0
   0  -6 -23   -5.27    4.79   0
   0  -4 -20    4.31    4.38   0
   0  -3 -18   -1.70    4.57   0
   0  -2 -16   45.45    6.13   0
   1  -3 -21    9.83    5.51   0
   1  -2 -19   20.92    5.87   0
   1  -1 -17   37.25    6.31   0
   2   0 -17   11.21    5.21   0
   2   2   2   51.93    1.43   0
   3  -2 -23    5.21    6.53   0
   3  -1 -21    4.52    6.52   0
   3   1 -17   -1.79    4.45   0
   3   2 -14    5.08    4.38   0
   3   3  -8   67.25    6.49   0
   4   1 -19    3.76    5.41   0
   4   2 -16   15.35    6.01   0
   4   3 -12   15.21    5.20   0
   5   3 -14   12.49    6.16   0
   5   4  -9    2.63    3.80   0
   5   4   1    4.49    2.39   0
   6   3 -15   12.71    5.91   0
   6   4 -11    0.68    4.50   0
   6   4   3   38.16    3.45   0
   7   3 -16    0.70    5.95   0
   7   3 -15   -0.38    6.34   0
   7   4 -12   -2.22    4.44   0
   7   4 -11    8.75    6.06   0
   8   4 -11    5.79    5.25   0
   8   4   3    8.05    3.53   0
   9   4   2   22.27    4.21   0
  -4 -10 -11   -0.13    1.62   0
  -3  -8 -14    7.56    3.38   0
  -1  -5 -18   10.50    4.03   0
  -1  -4 -16    1.20    3.35   0
   1  -4 -22    2.93    4.87   0
   1  -1 -16    2.13    4.16   0
   2  -2 -21    5.35    5.32   0
   2  -1 -19    0.26    5.30   0
   3   2 -13    5.64    4.54   0
   3   3  -7   26.61    4.76   0
   3   3   0    5.69    2.22   0
   4  -1 -22    3.63    6.51   0
   4   0 -20    0.79    5.45   0
   4   1 -18    3.64    5.35   0
   4   2 -15   16.44    5.94   0
   4   3 -11   30.01    5.78   0
   5   0 -21   -2.05    6.47   0
   5   1 -19    4.45    6.46   0
   5   3 -13   34.34    6.85   0
   5   4  -8    1.66    3.69   0
   5   4  -7    1.52    4.55   0
   5   4   0    3.52    2.81   0
   6   2 -17    6.00    6.25   0
   6   3 -14    0.01    4.93   0
   6   4 -10    9.00    5.24   0
   6   4  -9   24.86    6.43   0
   7   3 -14    4.37    6.22   0
   7   4 -10    1.96    4.77   0
   7   4   3    4.83    3.15   0
   8   4 -10   -3.30    4.39   0
   8   4  -9   49.95    8.26   0
   9   4   0    1.22    3.69   0
   9   4   1    1.65    3.44   0
  -4 -13 -16   -0.18    2.54   0
  -4 -11 -13    6.17    2.33   0
  -2  -6 -15   25.57    4.75   0
  -1  -8 -22   -6.02    3.42   0
   0  -7 -23   -0.45    5.23   0
   0  -6 -22    2.36    4.60   0
   0  -4 -19   16.85    5.18   0
   0  -3 -17   34.00    5.88   0
   1  -5 -23    0.88    4.79   0
   1  -3 -20    0.25    4.70   0
   1  -2 -18   25.42    5.96   0
   2  -3 -22    1.15    5.28   0
   2  -2 -20    2.55    5.44   0
   2  -1 -18    1.51    5.30   0
   2   0 -16   14.09    5.21   0
   3  -2 -22   26.40    7.85   0
   3  -1 -20    5.60    6.03   0
   3   2 -12   13.49    4.85   0
   3   3  -6  275.61   10.69   0
   3   3  -5   45.47    4.96   0
   3   3  -4   81.19    6.08   0
   3   3  -1  477.00   10.08   0
   4  -1 -21   -0.93    6.67   0
   4   0 -19   -0.58    6.02   0
   4   1 -17    0.15    5.56   0
   4   2 -14    4.52    5.01   0
   4   3 -10    2.12    4.05   0
   5   0 -20    6.72    7.28   0
   5   4  -6   40.88    5.63   0
   5   4  -5   32.53    5.19   0
   5   4  -4   55.98    6.18   0
   5   4  -3    1.38    3.61   0
   5   4  -2   43.37    4.91   0
   5   4  -1    3.20    2.85   0
   6   1 -19    9.81    7.14   0
   6   2 -16   -3.49    6.01   0
   6   3 -13    3.69    5.30   0
   6   4  -8   30.03    5.86   0
   6   4  -7   18.50    5.61   0
   6   4   2   11.78    2.93   0
   7   3 -13   -3.96    5.68   0
   7   4  -9   10.37    5.17   0
   7   4  -8   22.31    6.13   0
   8   3 -13   10.99    6.51   0
   8   3   7    9.26    2.50   0
   8   4  -8    4.82    4.83   0
   8   4  -7    6.35    5.59   0
   8   4   2    6.24    3.69   0
   9   3   6    2.76    2.75   0
   9   4  -6    9.45    5.41   0
   9   4  -5    5.21    4.95   0
   9   4  -4    7.99    4.71   0
   9   4  -3    8.19    5.08   0
   9   4  -2   26.43    5.67   0
   9   4  -1    3.57    3.97   0
  -3 -10 -17    4.30    3.25   0
  -3  -7 -11    9.94    2.41   0
  -2  -4  -9  178.48    6.03   0
  -1  -5 -17   15.50    4.34   0
  -1  -4 -15   42.15    5.54   0
   1  -5 -22    5.72    5.83   0
   1  -3 -19   17.44    6.14   0
   1  -2 -17   11.90    5.09   0
   1  -1 -15   11.44    4.75   0
   2  -3 -21   -1.82    5.82   0
   2   0 -15    1.01    4.21   0
   3  -2 -21    6.27    6.04   0
   3   0 -17   -0.27    4.87   0
   3   3  -3  652.59   13.68   0
   3   3  -2 1010.99   15.90   0
   4  -2 -22    0.10    7.05   0
   4   1 -16    4.98    5.81   0
   4   2 -13    8.02    5.01   0
   4   3  -9   -1.82    3.77   0
   4   3   4   89.25    2.77   0
   5   2 -15   13.10    6.61   0
   6   1 -18   -1.06    6.37   0
   6   2 -15   -2.16    5.93   0
   6   3 -12   10.75    5.87   0
   6   4  -6    4.54    3.85   0
   6   4  -5    0.01    4.21   0
   6   4   1   12.76    3.33   0
   7   2 -16    6.42    6.56   0
   7   3 -12   19.73    7.32   0
   7   4  -7   26.32    5.66   0
   7   4  -6   22.30    5.95   0
   7   4   2    5.96    3.44   0
   8   3 -12    1.50    5.70   0
   8   4  -6    3.87    4.71   0
   8   4  -5    2.17    4.93   0
   8   4  -4   14.01    5.24   0
   8   4  -1    5.98    4.53   0
   8   4   0   14.78    4.74   0
   8   4   1    1.64    3.60   0
  -1  -8 -21    3.75    4.85   0
   0  -6 -21   -2.11    4.21   0
   1  -6 -23   -0.31    4.82   0
   1  -1 -14   92.31    8.32   0
   2  -4 -22    8.00    5.85   0
   2  -1 -17    3.03    5.30   0
   2   0 -14    0.50    4.39   0
   3   1 -14    1.67    4.30   0
   4  -1 -20    3.04    5.81   0
   4   0 -18    2.54    5.33   0
   4   2 -12   44.13    7.55   0
   4   3  -8    0.71    3.99   0
   5  -1 -21   -2.13    6.62   0
   5   0 -19   -4.52    5.37   0
   5   2 -14   -0.76    5.70   0
   5   3 -10    1.88    4.31   0
   6   0 -19   -2.09    6.79   0
   6   1 -17    0.71    6.43   0
   6   2 -14    1.28    6.44   0
   6   3 -11   25.18    6.51   0
   6   4  -4   44.51    5.79   0
   6   4  -3   34.16    5.49   0
   6   4  -2   15.41    4.37   0
   6   4  -1   13.27    3.89   0
   6   4   0    1.44    2.89   0
   7   2 -15    1.87    6.30   0
   7   3 -11    5.63    5.67   0
   7   4  -5    2.74    3.77   0
   7   4  -4    2.42    4.15   0
   7   4  -3    5.79    4.58   0
   7   4  -2    7.80    4.44   0
   7   4  -1   29.44    5.64   0
   7   4   0   19.24    4.80   0
   7   4   1   26.10    4.37   0
   8   3 -11    1.13    5.06   0
   8   3 -10   -1.46    5.61   0
   8   4  -3   10.96    5.14   0
   8   4  -2    2.54    3.88   0
   9   3   5   -0.29    2.83   0
  -4 -12 -14    1.00    2.61   0
  -2  -4  -8  140.37    5.14   0
  -1  -4 -14   97.73    7.46   0
   0  -5 -19    2.72    3.99   0
   1  -3 -18    5.53    4.85   0
   1  -2 -16   42.00    6.74   0
   2  -5 -23   -1.29    5.89   0
   2  -3 -20    0.32    5.56   0
   2  -1 -16   12.89    5.47   0
   2   2  -3   21.57    3.23   0
   2   2   1  213.74    4.15   0
   3  -4 -23    7.33    6.83   0
   3  -2 -20   15.41    6.52   0
   3   0 -16    1.93    4.94   0
   3   1 -13   12.12    5.13   0
   4  -2 -21    2.04    6.87   0
   4  -1 -19    7.01    6.17   0
   4   0 -17   12.28    6.79   0
   4   1 -15    9.81    5.94   0
   4   3  -7    1.48    3.79   0
   4   3  -6   35.84    5.94   0
   5  -1 -20    4.74    6.85   0
   5   0 -18    5.98    6.25   0
   5   1 -16    6.81    6.09   0
   5   2 -13   45.85    8.14   0
   5   3  -9   59.29    7.30   0
   5   3   6    0.93    1.07   0
   6   1 -16    3.28    6.78   0
   6   3 -10    1.30    4.73   0
   6   3   7   48.34    2.41   0
   7   1 -16   -5.01    7.07   0
   7   2 -14   -0.72    5.36   0
   7   3 -10   23.85    6.76   0
   8   2 -13    4.74    7.34   0
   8   3  -9    4.29    5.87   0
   9   3  -7    1.92    5.59   0
  -3 -10 -16    5.65    3.89   0
  -3  -6  -7  214.26    3.64   0
  -2  -8 -17    9.48    4.55   0
   0  -6 -20   -0.50    4.41   0
   0  -1  -9   21.64    3.86   0
   1  -6 -22   -1.63    4.66   0
   1  -1 -13   23.54    5.63   0
   2  -4 -21    3.66    6.05   0
   2   2  -2   60.47    3.80   0
   2   2  -1  219.53    6.10   0
   2   2   0  137.89    4.24   0
   3  -3 -21   17.70    7.05   0
   3  -2 -19    2.75    5.78   0
   3   0 -15   -1.13    4.63   0
   3   1 -12    8.48    4.88   0
   4  -3 -22   17.44    8.03   0
   4  -2 -20   14.42    8.12   0
   4   1 -14    5.72    5.25   0
   4   2 -11    5.09    4.80   0
   4   3  -5  150.03    8.72   0
   5  -1 -19    5.69    7.48   0
   5   0 -17   12.25    7.49   0
   5   1 -15   26.31    7.84   0
   5   2 -12    7.78    5.58   0
   5   3  -8    0.14    4.03   0
   6   0 -18   -3.25    6.51   0
   6   2 -13   -0.93    5.39   0
   6   3  -9    2.29    5.06   0
   7   2 -13    8.38    5.95   0
   7   3  -9    5.67    4.96   0
   7   3   7    3.41    2.15   0
   8   2 -12   -2.11    6.68   0
   8   3  -8   16.20    6.20   0
   8   3   6   24.33    3.71   0
   9   3  -6    4.75    5.54   0
   9   3  -5   -0.84    4.73   0
   9   3   4    0.78    3.22   0
  -3 -11 -17    7.36    3.74   0
  -3  -7 -10    2.85    2.13   0
  -2  -9 -18    4.32    4.06   0
  -1  -9 -21    7.40    4.56   0
  -1  -6 -17   12.02    4.31   0
   0  -8 -22    5.75    5.32   0
   0  -5 -18   20.36    5.52   0
   0  -4 -16   24.55    6.09   0
   1  -3 -17    1.99    4.55   0
   1  -2 -15   18.01    5.44   0
   2  -5 -22    3.73    5.76   0
   3  -3 -20   22.74    8.16   0
   3   0 -14   63.50    8.85   0
   4  -3 -21    8.44    8.70   0
   4  -1 -18    3.90    5.72   0
   4   0 -16    3.37    5.96   0
   4   1 -13   46.06    7.53   0
   4   2 -10   54.02    7.23   0
   4   3  -4   99.08    7.03   0
   4   3   3  101.79    3.84   0
   5   1 -14   26.36    7.62   0
   5   2 -11   60.36    8.33   0
   5   3  -7   27.45    5.45   0
   5   3  -6    2.93    4.91   0
   6   1 -15    7.89    6.14   0
   6   2 -12   13.33    6.54   0
   6   3  -8   17.21    5.48   0
   6   3  -7   42.56    7.32   0
   7   2 -12   -1.28    5.17   0
   7   3  -8    1.60    4.77   0
   7   3  -7    1.69    5.21   0
   8   2 -11    4.15    6.62   0
   8   3  -7    3.42    4.48   0
   8   3  -6   24.35    6.90   0
   9   3  -4    0.49    4.66   0
   9   3  -3    1.85    4.38   0
   9   3   3    5.01    3.88   0
  -4 -11 -12    3.94    2.40   0
  -1  -7 -18    5.84    3.94   0
  -1  -3 -10  314.68   10.35   0
  -1  -2  -6 1238.35   14.32   0
   0  -6 -19   -0.04    3.96   0
   0  -1  -8   81.80    5.65   0
   1  -6 -21   -2.24    4.64   0
   1  -4 -18   -2.48    4.42   0
   3  -2 -18    0.20    6.10   0
   4  -2 -19   17.52    7.92   0
   4  -1 -17   -3.06    5.75   0
   4   0 -15   -1.32    5.62   0
   4   2  -9    7.17    5.01   0
   4   3  -3   92.89    6.45   0
   4   3  -2  218.73    9.05   0
   5  -1 -18   -4.94    5.61   0
   5   0 -16    9.05    6.49   0
   5   1 -13    2.88    6.93   0
   5   2 -10   63.70    8.87   0
   5   3  -5    8.79    5.04   0
   6  -1 -18   -0.04    8.01   0
   6   1 -14   16.32    6.99   0
   6   2 -11   -5.08    5.39   0
   6   3  -6   27.78    6.44   0
   7   2 -11   22.15    7.12   0
   7   3  -6   18.68    6.26   0
   8   1 -13    1.31    7.50   0
   8   2 -10   14.57    6.45   0
   8   3  -5    4.13    5.43   0
   8   3   5    3.29    3.45   0
   9   3  -2    5.91    4.79   0
   9   3  -1   13.43    5.23   0
   9   3   0    0.52    4.07   0
   9   3   1    6.25    4.07   0
   9   3   2    1.28    3.43   0
  -4 -10 -10   12.88    2.26   0
  -3 -10 -15    1.54    4.10   0
  -2  -8 -16   22.10    5.28   0
  -2  -4  -7   71.78    3.51   0
   0  -7 -20    1.47    4.83   0
   0  -5 -17    2.48    4.12   0
   1  -3 -16   10.22    5.02   0
   1   0  -8  191.45    9.06   0
   2  -6 -22    2.95    6.41   0
   2  -2 -16   22.09    6.21   0
   3  -5 -22    5.74    6.97   0
   3  -3 -19    1.32    5.84   0
   3   0 -13   39.72    7.17   0
   4   1 -12    1.37    4.61   0
   4   2  -8   61.28    7.35   0
   4   3  -1  372.45   10.80   0
   4   3   0   11.59    2.99   0
   4   3   1  365.58    8.99   0
   4   3   2  220.62    6.29   0
   5  -2 -19    7.14    7.56   0
   5  -1 -17    0.52    5.93   0
   5   0 -15    0.04    6.31   0
   5   2  -9   25.71    7.04   0
   5   3  -4   15.58    5.08   0
   6  -2 -19    5.16    8.39   0
   6   1 -13    3.12    6.11   0
   6   2 -10   61.16    8.67   0
   6   3  -5   11.94    5.49   0
   7   1 -13   10.98    6.63   0
   7   2 -10    9.38    6.17   0
   7   3  -5    6.04    5.21   0
   8   1 -12   -3.88    6.29   0
   8   2  -9    9.51    5.93   0
   8   3  -4    5.19    4.57   0
   8   3  -3   -2.11    4.41   0
   9   2  -7    4.36    6.13   0
  -4 -12 -13    1.44    2.82   0
  -3 -11 -16    9.29    4.09   0
  -2  -9 -17    0.75    3.99   0
  -2  -7 -14   75.21    6.89   0
  -2  -5 -10   35.70    3.83   0
  -1  -7 -17   19.64    5.67   0
  -1  -5 -14    0.03    3.65   0
  -1  -3  -9   73.82    5.42   0
   0  -4 -15   22.44    5.34   0
   0  -3 -13   11.80    4.52   0
   0  -1  -7    0.54    2.38   0
   1  -6 -20    0.15    4.81   0
   1  -4 -17    4.55    4.99   0
   2   1  -7  232.78   10.30   0
   3  -4 -20   -2.23    6.45   0
   3  -1 -15   -1.79    4.81   0
   4  -2 -18   -0.85    5.81   0
   4  -1 -16   -1.15    6.03   0
   4   1 -11    4.50    5.09   0
   4   2  -7   67.83    7.89   0
   5   1 -12   38.09    7.99   0
   5   3  -3   42.70    5.88   0
   6  -1 -17    6.31    6.81   0
   6   0 -15    3.81    6.07   0
   6   1 -12   21.38    8.43   0
   6   2  -9   49.73    8.01   0
   6   3  -4   77.97    8.09   0
   7   1 -12    4.10    6.01   0
   7   2  -9   30.15    6.91   0
   7   3  -4   17.86    4.96   0
   7   3  -3    4.12    4.50   0
   7   3   6   21.52    3.31   0
   8   1 -11    0.07    6.51   0
   8   2  -8    6.35    5.72   0
   8   3  -2   -0.76    4.27   0
   8   3  -1    3.61    4.21   0
   8   3   0   24.89    5.92   0
   8   3   1    1.46    4.02   0
   8   3   2    1.72    4.14   0
   8   3   3   -0.14    3.65   0
   8   3   4    3.10    3.74   0
   9   2  -6    2.16    5.82   0
  -3  -9 -13    0.33    3.52   0
  -1  -8 -18   13.12    5.81   0
   0  -7 -19    1.55    4.30   0
   0  -5 -16    8.45    5.39   0
   0  -2 -10    3.69    3.43   0
   1  -8 -22    2.21    5.48   0
   1  -3 -15   25.12    6.09   0
   1   0  -7  469.29   13.12   0
   2  -7 -22    1.98    6.35   0
   2  -6 -21   -2.74    5.90   0
   2   0 -10   32.18    5.81   0
   2   1  -6    8.42    3.54   0
   3  -6 -22    0.58    6.92   0
   3  -3 -18   10.29    7.05   0
   3  -1 -14    1.77    4.91   0
   3   1  -9  108.96    8.88   0
   3   2  -4   59.65    5.78   0
   4  -3 -19    2.18    6.45   0
   4  -2 -17   19.37    7.87   0
   4   1 -10   19.06    6.58   0
   5  -3 -19    1.11    7.80   0
   5  -2 -18    6.20    6.62   0
   5  -1 -16    9.63    6.67   0
   5   0 -14   32.65    8.33   0
   5   1 -11   33.34    7.35   0
   5   2  -8   12.58    5.40   0
   5   3  -2  106.21    7.24   0
   5   3  -1    0.89    3.24   0
   5   3   5    4.82    1.71   0
   6  -2 -18   -5.05    6.85   0
   6  -1 -16    1.86    6.47   0
   6   0 -14   -5.05    5.51   0
   6   2  -8   28.98    7.47   0
   6   3  -3    0.95    3.60   0
   6   3  -2    7.62    4.54   0
   6   3   6   37.00    3.07   0
   7  -1 -16   -6.85    6.77   0
   7   1 -11   -2.91    6.78   0
   7   2  -8   21.03    6.23   0
   7   3  -2    6.85    4.52   0
   8   0 -13    5.54    8.02   0
   8   2  -7    7.28    5.57   0
   9   2  -5    4.38    5.62   0
  -2  -8 -15   31.36    5.74   0
  -1  -5 -13  135.72    9.12   0
  -1  -4 -11   86.89    6.80   0
   0  -4 -14   35.37    6.08   0
   0  -3 -12   39.22    5.79   0
   1  -6 -19    3.79    5.60   0
   2  -3 -16   46.06    8.02   0
   2  -1 -12   55.82    7.71   0
   3  -4 -19    8.38    6.79   0
   3   1  -8   12.68    4.83   0
   4  -5 -21    6.51    8.17   0
   4  -3 -18   10.21    6.99   0
   5  -2 -17    0.99    6.27   0
   5  -1 -15   15.48    7.63   0
   5   0 -13   12.10    6.48   0
   5   2  -7   44.28    6.84   0
   5   3   0    3.22    3.03   0
   6  -2 -17   -3.52    7.30   0
   6   0 -13    2.45    7.55   0
   6   1 -11   11.33    6.81   0
   6   2  -7   15.48    6.44   0
   6   3  -1   25.96    5.14   0
   7  -1 -15   -0.44    8.05   0
   7   0 -13    1.94    6.07   0
   7   2  -7   18.96    6.17   0
   7   3  -1    9.77    4.65   0
   7   3   0   -0.00    4.01   0
   7   3   1    9.94    4.82   0
   7   3   4   26.45    4.50   0
   7   3   5    7.11    3.32   0
   8   0 -12    0.86    6.87   0
   8   1 -10    1.78    5.64   0
   8   2  -6    2.56    4.55   0
   9   1  -8   -3.64    6.17   0
   9   2  -4    3.43    4.47   0
   9   2  -3    7.93    5.31   0
  -3 -10 -14    6.16    4.06   0
  -3  -8 -11   38.30    3.95   0
  -3  -7  -9   12.66    2.30   0
  -2 -12 -19    2.10    5.00   0
  -2 -11 -18    0.11    4.84   0
  -2 -10 -17    6.22    4.51   0
  -2  -9 -16    4.72    4.58   0
  -2  -7 -13   35.38    5.61   0
  -2  -5  -9  107.08    5.56   0
  -1  -7 -16   12.81    5.46   0
   0  -7 -18    0.28    5.24   0
   0  -1  -6   55.82    4.26   0
   1  -9 -22    5.85    6.55   0
   1  -8 -21    1.49    5.51   0
   1  -7 -20   -2.36    5.50   0
   1  -3 -14   81.62    8.56   0
   1  -2 -12   15.23    5.29   0
   1   0  -6   86.99    5.95   0
   2  -7 -21    5.97    6.12   0
   2  -6 -20    9.19    6.26   0
   2   0  -9    5.91    4.37   0
   2   1  -5   69.61    5.63   0
   3  -7 -22    2.48    7.25   0
   3  -6 -21   13.15    7.75   0
   3  -2 -15    6.11    5.62   0
   3  -1 -13    7.24    5.52   0
   4  -4 -19   -3.98    6.14   0
   4  -2 -16   12.87    7.43   0
   4   0 -12   47.87    7.74   0
   4   1  -9   19.20    6.06   0
   5  -3 -18    1.29    6.61   0
   5   1 -10   87.03    9.92   0
   5   2  -6   46.51    7.63   0
   5   3   1    0.65    2.62   0
   5   3   2  100.89    5.68   0
   5   3   3   38.61    3.68   0
   5   3   4   15.34    2.35   0
   6  -1 -15   11.62    7.09   0
   6   1 -10   40.63    8.08   0
   6   2  -6    8.96    5.83   0
   6   3   0   17.87    4.38   0
   6   3   1   26.32    4.75   0
   6   3   5   11.42    2.82   0
   7   0 -12    3.09    7.22   0
   7   1 -10    2.35    5.90   0
   7   2  -6   13.64    5.55   0
   7   3   2    4.71    3.66   0
   7   3   3   12.28    4.14   0
   8   1  -9    2.04    5.40   0
   8   2  -5    3.94    4.34   0
   9   1  -7    5.62    6.73   0
   9   2  -2    2.67    4.65   0
   9   2  -1   -2.86    4.36   0
   9   2   7    1.04    3.33   0
  -3 -13 -17    2.08    4.06   0
  -3 -12 -16   18.59    5.09   0
  -3 -11 -15   16.04    4.93   0
  -2  -6 -11   33.05    4.67   0
  -1 -11 -20    0.02    5.18   0
  -1 -10 -19   -0.59    5.16   0
  -1  -9 -18    2.89    5.44   0
  -1  -8 -17   33.31    6.19   0
  -1  -6 -14  152.92   10.16   0
  -1  -3  -8  138.59    6.58   0
   0 -10 -21   -0.85    5.22   0
   0  -9 -20   16.26    6.38   0
   0  -8 -19   12.32    5.48   0
   0  -5 -15    8.38    4.82   0
   0  -4 -13   14.85    5.78   0
   0  -3 -11   24.32    5.52   0
   1  -6 -18    7.68    6.92   0
   1  -1  -9  256.41   11.33   0
   2  -3 -15   32.02    7.17   0
   2  -1 -11   64.39    7.85   0
   3  -4 -18    4.93    6.87   0
   3   0 -10   26.55    6.26   0
   3   1  -7   25.98    5.32   0
   3   2  -2   64.52    5.10   0
   4  -6 -21   11.13    8.25   0
   4  -5 -20    7.35    7.94   0
   4  -3 -17   26.02    8.42   0
   4   0 -11    8.69    5.69   0
   5  -4 -19   -3.15    7.33   0
   5  -2 -16   14.14    7.26   0
   5  -1 -14   34.64    8.81   0
   5   1  -9  100.93   10.12   0
   5   2  -5   48.70    7.43   0
   6  -1 -14    9.84    6.97   0
   6   0 -12   -3.86    6.21   0
   6   1  -9   40.41    8.83   0
   6   3   2    9.00    3.20   0
   6   3   3    2.17    2.86   0
   6   3   4   87.76    5.29   0
   7  -2 -16    0.84    7.87   0
   7  -1 -14   -7.17    5.87   0
   7   1  -9   17.11    6.46   0
   7   2  -5   22.72    6.70   0
   8  -1 -13   -2.32    6.90   0
   8   0 -11    3.17    6.15   0
   8   1  -8    5.12    6.37   0
   8   2  -4    4.62    4.82   0
   8   2  -3    3.71    5.32   0
   8   2  10   20.52    2.74   0
   9   1  -6   -1.58    6.04   0
   9   2   0   -0.73    4.56   0
   9   2   1   -2.86    4.29   0
   9   2   6    3.36    3.51   0
  -4 -11 -11   12.40    3.02   0
  -2  -8 -14    8.69    4.64   0
  -2  -4  -6  180.09    4.66   0
  -1  -5 -12    7.46    4.48   0
  -1  -4 -10  128.77    7.55   0
   0  -6 -16   60.56    7.85   0
   1  -9 -21    0.73    5.64   0
   1  -8 -20    4.73    5.87   0
   1  -7 -19    8.12    6.10   0
   1  -3 -13    3.72    5.06   0
   1  -2 -11  248.57   12.49   0
   1   0  -5  221.05    8.46   0
   2  -6 -19    2.71    6.14   0
   2   1  -4   45.77    4.53   0
   3  -7 -21    2.72    7.16   0
   3  -6 -20    6.32    6.66   0
   3  -2 -14   11.08    5.91   0
   3  -1 -12   -0.64    4.76   0
   4  -4 -18   21.65    8.71   0
   4  -2 -15   19.21    7.21   0
   4  -1 -13   47.74    8.24   0
   4   2  -4  163.64    9.22   0
   6  -3 -17    3.75    7.80   0
   6   0 -11   12.83    6.79   0
   6   2  -5   26.84    6.09   0
   7  -2 -15   -3.17    7.22   0
   7  -1 -13    8.74    6.98   0
   7   0 -11    5.71    6.73   0
   7   1  -8   14.85    6.04   0
   7   2  -4   -3.41    4.76   0
   8  -1 -12   -1.97    7.77   0
   8   0 -10    4.37    6.13   0
   8   1  -7    5.17    5.81   0
   8   2  -2    4.49    5.06   0
   9   1  -5   -1.53    5.77   0
   9   2   2    0.52    4.00   0
   9   2   3    7.96    4.43   0
   9   2   4    0.09    4.04   0
   9   2   5    8.91    4.10   0
  -3  -9 -12    7.83    3.57   0
  -2 -12 -18   15.84    5.98   0
  -2  -9 -15   33.20    6.06   0
  -1 -12 -20    6.66    5.81   0
  -1  -7 -15   61.80    7.20   0
   0 -11 -21    2.42    6.36   0
   0 -10 -20    7.00    6.56   0
   0  -9 -19   13.15    7.20   0
   0  -8 -18   -1.32    5.28   0
   0  -7 -17    2.71    4.77   0
   0  -5 -14    9.16    5.67   0
   0  -2  -8   96.87    6.76   0
   1  -5 -16   -1.08    4.72   0
   1  -1  -8   19.25    4.53   0
   2  -3 -14   15.45    6.16   0
   2  -1 -10   62.74    7.53   0
   3  -4 -17   23.36    8.24   0
   3   0  -9   20.71    5.73   0
   3   1  -6  247.83   11.37   0
   4  -6 -20    8.31    7.90   0
   4  -3 -16   19.28    8.19   0
   4   0 -10    7.55    5.23   0
   4   2  -3   27.29    5.11   0
   5  -4 -18    9.87    7.44   0
   5  -1 -13   13.35    6.80   0
   5   1  -8   38.58    7.43   0
   5   2  -4    2.77    4.12   0
   6  -1 -13    3.49    6.60   0
   6   1  -8  117.89   11.11   0
   6   2  -4   49.00    6.93   0
   7  -3 -16   -0.23    7.70   0
   7  -2 -14   -3.02    7.59   0
   7   0 -10   -3.17    5.82   0
   7   1  -7    3.25    6.39   0
   7   2  -3    7.27    5.19   0
   8   0  -9    4.97    7.11   0
   8   1  -6   24.62    7.70   0
   8   2  -1    1.34    4.61   0
   9   0  -8   -1.21    5.96   0
   9   1  -4    6.35    6.15   0
  -4 -14 -14    2.43    3.42   0
  -4 -12 -12    3.56    3.14   0
  -3 -10 -13    4.43    4.25   0
  -2 -11 -17   15.22    5.33   0
  -2 -10 -16    2.97    4.48   0
  -2  -7 -12   43.66    5.25   0
  -1 -11 -19    1.39    5.26   0
  -1 -10 -18   -1.59    5.14   0
  -1  -9 -17   16.49    6.23   0
  -1  -8 -16   12.69    4.90   0
  -1  -6 -13   35.29    6.37   0
   0  -4 -12   -4.69    4.61   0
   0  -3 -10   -0.42    4.14   0
   1 -10 -21    0.02    7.12   0
   1  -9 -20    9.89    7.28   0
   1  -8 -19    5.75    7.18   0
   1  -7 -18    4.39    6.57   0
   1  -6 -17   10.16    5.89   0
   1  -4 -14   95.74    9.50   0
   1  -3 -12   26.78    6.94   0
   1  -2 -10  369.35   14.77   0
   2  -6 -18    5.97    6.63   0
   2  -2 -12   61.71    8.20   0
   2   0  -7  133.69    8.56   0
   3  -8 -21    2.76    7.19   0
   3  -7 -20   -4.08    6.10   0
   3  -6 -19    0.48    6.27   0
   3  -2 -13    4.35    5.57   0
   3  -1 -11   16.17    6.20   0
   4  -4 -17    5.78    7.22   0
   5  -1 -12   46.47    9.28   0
   5   0 -10  250.13   15.45   0
   5   1  -7  236.17   13.82   0
   5   2  -3   34.82    6.17   0
   6  -3 -16    4.91    7.17   0
   6  -2 -14    4.74    6.79   0
   6  -1 -12   19.06    8.05   0
   6   0 -10    7.71    6.90   0
   6   1  -7   56.07    8.39   0
   6   2  -3    8.19    5.34   0
   7  -1 -12   11.32    7.00   0
   7   0  -9   12.25    7.81   0
   7   2  -2   32.98    6.56   0
   8  -2 -13    5.96    8.21   0
   8  -1 -11    0.96    6.81   0
   8   0  -8    1.12    6.71   0
   8   1  -5    0.57    6.23   0
   8   2   0    1.44    4.28   0
   9   0  -7    5.18    6.68   0
   9   1  -3    6.95    5.70   0
  -4 -13 -13    1.29    3.34   0
  -3 -13 -16   -0.26    4.11   0
  -3 -12 -15    2.11    4.09   0
  -3 -11 -14   17.76    5.08   0
  -2  -6 -10   89.76    6.03   0
  -1  -3  -7   94.12    5.20   0
  -1  -2  -4  275.87    5.30   0
   0  -7 -16   46.42    8.05   0
   0  -6 -15    3.46    4.66   0
   1  -5 -15   11.58    5.63   0
   2  -8 -20    2.51    6.09   0
   2  -4 -15  206.26   14.19   0
   2  -1  -9   25.06    6.50   0
   3  -4 -16    3.23    6.15   0
   3   0  -8    0.06    4.36   0
   3   1  -5   67.77    6.36   0
   4  -7 -20   11.03    8.56   0
   4  -6 -19   -0.02    7.68   0
   4  -3 -15   13.15    7.08   0
   4   0  -9   14.14    5.97   0
   4   1  -6   52.09    6.88   0
   4   2  -2  137.32    7.81   0
   5  -5 -18    7.56    8.29   0
   5  -3 -15   24.23    8.67   0
   5   0  -9   11.71    7.32   0
   6  -5 -18    6.33    8.62   0
   6  -3 -15    8.37    7.37   0
   6   0  -9   -0.36    6.90   0
   6   2  -2    1.96    4.84   0
   7  -3 -15    3.03    7.85   0
   7  -2 -13   12.36    7.58   0
   7  -1 -11   -3.64    6.20   0
   7   1  -6    9.94    5.76   0
   7   2  -1   18.66    5.57   0
   8  -2 -12    6.88    8.86   0
   8  -1 -10    1.88    6.17   0
   8   1  -4    4.41    6.26   0
   8   2   1    1.23    4.08   0
   8   2   2    2.11    4.75   0
   9   0  -6    9.17    6.41   0
   9   1  -2    0.02    5.02   0
  -3  -8 -10   17.00    3.12   0
  -2 -13 -18   -0.12    5.18   0
  -2  -8 -13   -1.94    4.00   0
  -2  -5  -8  195.53    6.78   0
  -1 -12 -19   -2.78    5.16   0
  -1  -7 -14   54.90    7.45   0
  -1  -5 -11   66.96    6.22   0
  -1  -4  -9   85.71    6.12   0
   0 -11 -20   15.55    6.64   0
   0 -10 -19    0.08    6.48   0
   0  -9 -18   16.39    6.79   0
   0  -8 -17    7.75    5.40   0
   0  -5 -13   25.41    6.75   0
   1  -6 -16    4.62    5.40   0
   1  -4 -13   22.91    7.26   0
   2  -6 -17    4.98    7.32   0
   2  -5 -16    5.98    6.68   0
   2  -3 -13    5.64    5.36   0
   2  -2 -11   75.90    8.70   0
   2   0  -6   78.15    6.62   0
   3  -8 -20    7.03    7.81   0
   3  -7 -19    1.34    6.34   0
   3  -6 -18    2.08    6.77   0
   3  -2 -12   14.11    6.13   0
   3  -1 -10   88.72    9.28   0
   4  -4 -16    6.27    7.49   0
   4   2  -1   83.68    6.18   0
   5  -2 -13   46.84    9.27   0
   5  -1 -11   22.40    7.37   0
   5   2  -2  163.60    9.46   0
   6  -4 -16   -3.07    6.76   0
   6  -2 -13    3.04    6.81   0
   6  -1 -11   12.00    7.60   0
   6   1  -6   63.54    8.44   0
   7  -3 -14   10.72    8.36   0
   7   0  -8   13.77    6.44   0
   7   1  -5   93.81    9.91   0
   7   2   0   16.54    5.68   0
   8  -3 -13    9.39    9.69   0
   8   0  -7    1.80    5.09   0
   8   1  -3   15.46    6.64   0
   8   2   3    0.93    4.56   0
   8   2   4    2.76    4.67   0
   8   2   8    5.27    3.37   0
   9  -1  -8   -0.55    6.41   0
   9   0  -5    1.96    6.44   0
   9   1  -1    5.17    5.48   0
   9   1   0    5.42    5.65   0
  -2 -12 -17    6.24    4.96   0
  -2 -11 -16    0.10    4.27   0
  -2 -10 -15    2.51    4.63   0
  -2  -9 -14    4.14    4.61   0
  -1 -11 -18    3.75    5.73   0
  -1 -10 -17    2.03    5.44   0
  -1  -9 -16   71.51    8.92   0
  -1  -8 -15   48.07    6.91   0
   0  -2  -7    9.10    3.11   0
   1 -10 -20    3.49    6.00   0
   1  -9 -19   -0.18    6.29   0
   1  -8 -18   22.52    6.82   0
   1  -7 -17   24.30    7.04   0
   1  -3 -11   86.66    8.43   0
   1  -2  -9  299.50   12.74   0
   2  -9 -20    3.41    6.38   0
   2  -8 -19    0.04    5.89   0
   2  -7 -18    4.21    6.46   0
   2  -4 -14   26.16    6.89   0
   3  -4 -15    9.22    6.64   0
   3   0  -7    9.00    4.69   0
   3   1  -4    8.22    3.53   0
   3   2   1   86.96    4.30   0
   4  -8 -20   11.14    8.76   0
   4  -7 -19    5.95    8.11   0
   4  -6 -18    0.61    6.87   0
   4  -3 -14   31.56    8.56   0
   4  -2 -12   28.84    7.44   0
   4   0  -8  105.78    9.76   0
   4   1  -5   26.66    5.49   0
   5  -5 -17   -1.49    6.84   0
   5  -3 -14   16.53    8.40   0
   5   0  -8  103.41   10.45   0
   5   1  -5   79.89    9.21   0
   5   2  -1   44.07    5.80   0
   6  -5 -17    2.32    8.25   0
   6  -3 -14    0.74    7.25   0
   6  -2 -12   12.43    8.86   0
   6  -1 -10   38.60    9.62   0
   6   0  -8   14.45    6.65   0
   6   1  -5   54.76    8.04   0
   6   2  -1   42.20    6.55   0
   7  -2 -12    3.66    6.96   0
   7  -1 -10   -2.05    6.38   0
   7   0  -7   16.76    7.62   0
   7   1  -4   12.80    6.38   0
   7   2   1   21.07    5.91   0
   8  -2 -11    4.42    6.96   0
   8  -1  -9    1.23    5.98   0
   8   0  -6    5.90    6.79   0
   8   2   5    7.77    4.49   0
   8   2   6    3.88    4.00   0
   8   2   7    8.06    3.80   0
   9  -1  -7    2.23    7.15   0
   9   0  -4   -3.07    5.75   0
   9   1   1    2.07    5.13   0
  -3 -14 -16   -1.77    4.12   0
  -3  -9 -11   -1.45    3.19   0
  -2  -7 -11   15.92    4.36   0
  -1  -6 -12   54.92    6.80   0
   0 -12 -20    2.78    5.72   0
   0 -11 -19    1.41    6.18   0
   0  -7 -15   -3.70    5.17   0
   0  -6 -14   10.44    5.15   0
   0  -3  -9   16.99    4.10   0
   1  -5 -14    1.71    5.07   0
   2  -5 -15   64.87    9.35   0
   2  -3 -12   82.80    9.40   0
   2  -2 -10  173.38   11.91   0
   2  -1  -8   75.48    7.50   0
   2   1  -2  165.95    6.50   0
   3  -9 -20    9.82    8.26   0
   3  -8 -19    9.93    8.37   0
   3  -7 -18    8.13    8.17   0
   3  -6 -17   -6.14    6.01   0
   3  -3 -13   42.08    8.02   0
   3  -2 -11   -1.55    5.47   0
   3  -1  -9  107.46    9.69   0
   4  -4 -15   24.78    8.64   0
   4   2   0    0.88    3.14   0
   5  -4 -15    3.28    6.94   0
   5  -2 -12    4.70    6.42   0
   5  -1 -10   83.01   10.26   0
   6  -4 -15    5.57    7.34   0
   6   2   0  182.42   10.25   0
   7  -3 -13   -1.23    6.69   0
   7  -2 -11   16.96    7.92   0
   7  -1  -9   16.41    7.50   0
   7   2   2   43.21    6.50   0
   8  -3 -12   -1.39    7.50   0
   8  -2 -10   19.34    9.02   0
   8  -1  -8    5.90    6.28   0
   8   0  -5    2.34    6.33   0
   8   1  -2    6.43    5.13   0
   9  -1  -6    1.58    6.85   0
   9   0  -3    8.87    6.43   0
   9   1   2    4.26    5.28   0
  -3 -13 -15    1.11    4.28   0
  -1 -13 -19    3.94    5.49   0
  -1 -12 -18    1.12    5.23   0
  -1  -7 -13   47.67    7.03   0
   0 -10 -18    6.70    5.18   0
   0  -9 -17   19.15    6.06   0
   0  -8 -16   21.04    6.20   0
   0  -5 -12   97.15    9.12   0
   1 -11 -20   -1.80    5.96   0
   1 -10 -19    6.05    7.09   0
   1  -9 -18    1.03    7.08   0
   1  -8 -17   34.69    8.74   0
   1  -7 -16   16.96    7.50   0
   1  -6 -15   35.43    7.27   0
   1  -4 -12  115.32    9.95   0
   2 -10 -20    6.05    6.73   0
   2  -9 -19   -1.35    5.98   0
   2  -8 -18   10.90    7.14   0
   2  -7 -17   10.71    7.20   0
   2  -6 -16   -1.56    5.56   0
   2  -4 -13   23.94    7.72   0
   3  -4 -14   29.79    7.78   0
   4  -8 -19   -0.71    7.60   0
   4  -7 -18    1.00    6.97   0
   4  -6 -17   11.41    8.32   0
   4  -3 -13   32.96    8.05   0
   4  -2 -11    7.46    6.03   0
   4  -1  -9   12.70    7.05   0
   4   0  -7    1.84    4.82   0
   4   1  -4   35.14    5.61   0
   5  -6 -17    0.47    6.99   0
   5  -5 -16    2.13    6.86   0
   5  -3 -13   24.90    8.32   0
   5   0  -7    1.75    5.25   0
   5   1  -4    2.18    5.52   0
   5   2   0    9.95    3.89   0
   6  -6 -17    5.68    8.72   0
   6  -3 -13    0.61    7.08   0
   6  -2 -11    5.75    7.48   0
   6  -1  -9   34.66    8.26   0
   6   1  -4  183.98   12.14   0
   7  -5 -15    8.07   10.28   0
   7  -4 -14   -0.22    7.90   0
   7  -3 -12   15.56    8.95   0
   7   0  -6   -3.25    4.93   0
   7   1  -3   12.57    5.20   0
   8  -3 -11   11.88    8.95   0
   8  -1  -7    2.93    7.25   0
   8   1  -1   11.78    5.85   0
   9   0  -2    4.33    5.78   0
   9   1   3    3.02    4.47   0
  -2 -13 -17   -0.33    4.63   0
  -2  -8 -12   66.50    6.45   0
  -1 -11 -17    2.92    5.59   0
  -1 -10 -16    2.62    5.26   0
  -1  -9 -15    7.41    5.42   0
  -1  -8 -14    5.21    5.34   0
  -1  -5 -10   28.88    4.47   0
  -1  -3  -6   19.01    2.71   0
   0 -12 -19   -0.72    6.14   0
   1 -12 -20   10.18    7.97   0
   1  -3 -10  319.58   13.95   0
   3  -9 -19    3.10    7.99   0
   3  -6 -16    6.98    6.80   0
   3  -5 -15    8.51    6.60   0
   3  -3 -12    5.41    5.70   0
   3   0  -6   54.87    6.50   0
   4  -4 -14   17.12    7.50   0
   5  -4 -14   19.48    8.73   0
   5  -2 -11   58.38    9.52   0
   5  -1  -9   99.89   10.69   0
   6  -4 -14    2.27    6.87   0
   6  -3 -12   21.00    9.64   0
   6   1  -3   19.67    6.62   0
   6   2   1   40.16    5.65   0
   7  -4 -13    3.69    8.44   0
   7  -2 -10    5.76    7.12   0
   7  -1  -8   10.64    6.45   0
   7   0  -5   10.98    6.77   0
   7   1  -2   49.41    7.86   0
   7   2   3    5.99    4.02   0
   8  -4 -12    8.77    9.87   0
   8  -2  -9    9.95    7.10   0
   8   0  -4   -0.08    4.57   0
   8   1   0   11.50    5.52   0
   9  -2  -7    6.56    7.91   0
   9  -1  -5    1.12    5.92   0
   9   0  -1    2.34    5.20   0
   9   1   4   -0.32    3.93   0
   0  -6 -13   17.82    5.61   0
   0  -4 -10  166.02    9.58   0
   1  -5 -13  130.85   10.87   0
   2 -11 -20    1.01    7.23   0
   2 -10 -19   13.91    7.44   0
   2  -6 -15   27.54    7.43   0
   2  -5 -14   43.48    8.05   0
   2  -3 -11    3.07    5.29   0
   2  -2  -9   54.38    7.23   0
   2  -1  -7  225.46   11.10   0
   3  -8 -18    2.54    6.71   0
   3  -7 -17   54.82   10.30   0
   3  -4 -13  116.82   11.60   0
   3  -2 -10  123.05   10.79   0
   3  -1  -8   17.86    5.62   0
   4  -9 -19    5.03    8.36   0
   4  -8 -18    2.61    7.11   0
   4  -7 -17   13.35    7.84   0
   4  -6 -16   -0.65    7.03   0
   4  -5 -15   17.50    8.47   0
   4  -3 -12   25.07    7.34   0
   5  -7 -17    2.90    8.36   0
   5  -6 -16    9.15    7.81   0
   5  -5 -15    6.67    7.31   0
   5  -3 -12   -3.01    5.97   0
   5   0  -6   18.85    6.34   0
   6  -7 -17    7.33    9.07   0
   6  -6 -16    7.00    8.60   0
   6  -2 -10   66.96   10.44   0
   6  -1  -8  122.22   12.08   0
   7  -5 -14    7.31    8.79   0
   7  -3 -11   14.69    7.74   0
   8  -3 -10    0.86    6.86   0
   8  -1  -6   21.04    6.92   0
   9  -1  -4   -1.65    5.39   0
  -3  -4  17   25.60    3.53   0
  -3  -4  18    3.44    3.38   0
  -3  -4  22   -0.11    3.00   0
  -3  -4  23   -0.03    3.03   0
  -3  -3  11    6.63    1.35   0
  -1  -5  16   -2.13    3.26   0
  -1  -5  17   19.64    4.46   0
  -1  -5  23    2.64    3.80   0
  -1  -3   7   80.54    3.50   0
   0  -5  14    2.77    3.32   0
   1  -5  13  125.19    8.54   0
   1  -5  14   -0.82    4.46   0
   1  -4   9   81.51    6.08   0
   1  -3   6   21.51    3.19   0
   2  -5  14   42.62    6.31   0
   2  -4   9  183.83    9.42   0
   2  -3   6   54.22    4.96   0
   2   0   0 1003.30   11.57   0
   3  -5  15    6.08    5.27   0
   3  -5  16   13.59    5.83   0
   3  -5  17    8.20    6.04   0
   3  -4  10   52.37    6.56   0
   3  -3   7   20.43    4.49   0
   3   1  -1  402.50    8.23   0
   4  -4  12    9.25    4.93   0
   4  -3   8    3.20    4.14   0
   4   3  -3   95.84    4.15   0
   5  -4  15    8.24    5.64   0
   5  -4  16    9.21    5.71   0
   5  -4  17    4.20    6.33   0
   5  -3  10    2.31    4.47   0
   5  -2   7   53.55    6.77   0
   5   1   1   69.62    5.98   0
   5   3  -2   93.79    5.30   0
   6  -3  14    4.21    5.78   0
   6  -3  15    4.19    6.31   0
   6  -2  10   58.16    7.99   0
   6  -1   7   43.86    7.53   0
   6   2   1   34.94    5.27   0
   6   5  -3   16.75    3.33   0
   6   6  -4   22.44    3.36   0
   6   7  -5   10.32    2.50   0
   7  -2  14    1.13    5.81   0
   7  -2  15    5.01    6.99   0
   7  -1  10    2.09    5.21   0
   7   0   7   15.77    5.48   0
   7   1   5  105.04    9.34   0
   7   2   3    6.22    4.46   0
   7   4   0   24.60    4.90   0
   7  10  -6    1.42    2.21   0
   8   0  11   -1.38    5.32   0
   8   1   8   -1.48    4.37   0
   8   2   6    5.46    5.49   0
   8   3   4    7.12    4.92   0
   8   4   2    2.23    3.64   0
   9   3   7   -1.56    4.71   0
   9   4   5   -0.30    4.31   0
   9   6   2    0.43    4.04   0
  -5  -2  16   11.56    1.53   0
  -4  -3  16   19.29    2.55   0
  -3  -4  19    8.97    3.64   0
  -3  -4  20    6.34    3.31   0
  -3  -4  21    2.68    3.12   0
  -2  -4  13   17.11    3.04   0
  -1  -5  18   12.31    4.42   0
  -1  -5  19    0.74    3.61   0
  -1  -5  20   -0.43    3.64   0
  -1  -5  21    1.45    3.89   0
  -1  -5  22    1.35    4.09   0
  -1  -4  11   79.30    5.06   0
   0  -5  15   10.77    3.88   0
   0  -5  16    9.30    4.39   0
   0  -5  23    3.57    4.69   0
   0  -5  24    2.54    4.70   0
   0  -4  10  160.37    7.62   0
   0  -2   4  862.93   10.27   0
   1  -5  15   16.48    5.32   0
   2  -5  15   66.66    7.52   0
   2  -5  16   12.95    5.05   0
   2  -5  17    8.58    6.02   0
   2  -5  23   -4.68    5.08   0
   2  -4  10   42.94    5.69   0
   2  -2   4  179.14    7.17   0
   2  -1   2  161.12    5.97   0
   3  -5  18   11.52    5.58   0
   3  -5  19    5.83    5.29   0
   3  -5  20    7.53    5.20   0
   3  -5  21    5.07    5.22   0
   3  -5  22    1.02    5.49   0
   3  -4  11    7.83    4.28   0
   4  -4  13    6.78    4.83   0
   4  -3   9   -0.78    3.77   0
   4  -2   6   23.45    4.82   0
   4   1   0  100.94    5.64   0
   5  -4  18    8.19    5.77   0
   5  -4  19    1.69    5.85   0
   5  -4  20    6.96    6.48   0
   5  -3  11    9.97    5.12   0
   5  -3  12   -4.91    5.75   0
   5  -2   8   16.46    5.06   0
   5  -1   5   78.08    7.43   0
   5   0   3   13.98    4.15   0
   5   4  -3    4.52    2.32   0
   6  -3  16    0.72    5.23   0
   6  -3  17    0.31    5.89   0
   6  -3  18    1.89    6.16   0
   6  -2  11    4.48    5.65   0
   6   0   5  128.61    9.47   0
   6   1   3   11.50    4.35   0
   7  -2  16    9.84    6.62   0
   7  -1  11    8.61    5.93   0
   7   0   8   14.63    5.74   0
   7   5  -1   22.95    4.85   0
   8   0  12    6.13    6.11   0
   8   0  13    2.54    6.92   0
   8   1   9   -4.21    4.20   0
   8   5   1    4.13    3.99   0
   8   6   0   -0.86    4.16   0
   8  10  -4    9.05    3.38   0
   9   4   6   11.43    6.12   0
   9   5   4    0.78    4.70   0
  -4  -3  22    6.97    2.99   0
   0  -5  17    2.23    3.36   0
   0  -5  18    8.53    4.55   0
   0  -5  19   -0.29    3.92   0
   0  -5  20    2.86    4.59   0
   0  -5  21   -0.01    4.58   0
   0  -5  22    0.72    3.72   0
   1  -5  16    2.33    3.76   0
   1  -5  17   22.00    5.16   0
   1  -5  18   13.54    5.52   0
   1  -5  19   -3.28    4.20   0
   1  -5  20    4.74    4.92   0
   1  -5  21    3.47    5.23   0
   1  -5  22    1.55    4.38   0
   1  -5  23    0.35    4.52   0
   1  -4  10  110.82    7.19   0
   1  -2   4  278.92    7.54   0
   2  -5  18   21.94    6.09   0
   2  -5  19    1.84    4.53   0
   2  -5  20    4.05    4.90   0
   2  -5  21   -0.75    4.31   0
   2  -5  22   -3.58    4.22   0
   2  -4  11   71.82    7.50   0
   2  -3   7   14.76    3.64   0
   3  -4  12   26.93    5.64   0
   3  -3   8   62.63    6.36   0
   3  -2   5   27.07    4.20   0
   4  -4  15   30.72    6.98   0
   4  -4  16    1.81    5.40   0
   4  -4  17    7.25    6.39   0
   4  -4  22   -1.45    6.12   0
   4  -3  10    6.70    4.43   0
   4  -1   4   30.82    4.61   0
   4   0   2   57.36    5.28   0
   4   4  -4   -1.43    1.28   0
   5  -3  13   33.54    7.29   0
   5  -2   9   26.42    6.61   0
   5  -1   6  266.24   12.82   0
   5   5  -4   47.88    3.47   0
   6  -2  12    6.12    5.80   0
   6  -2  13    1.01    6.12   0
   6  -1   8  111.37    9.63   0
   6   3   0   21.26    4.30   0
   7  -1  12    3.16    5.21   0
   7  -1  13    6.20    5.64   0
   7   0   9   13.46    5.72   0
   7   1   6   20.75    5.45   0
   7   2   4    1.30    4.46   0
   7   3   2    2.89    3.19   0
   7   6  -2   14.27    4.08   0
   7   9  -5    3.21    2.65   0
   8   1  10    4.25    5.15   0
   8   2   7    6.38    4.97   0
   8   3   5   -1.16    4.73   0
   8   4   3    6.05    4.18   0
   8   7  -1    1.74    3.26   0
   8   8  -2   -0.88    3.12   0
   8   9  -3    7.47    3.39   0
   9   5   5    4.65    5.28   0
   9   6   3    5.44    4.76   0
  -4  -3  17   31.03    3.15   0
  -4  -3  18   15.31    3.01   0
  -4  -3  19    8.10    3.01   0
  -4  -3  20   14.10    3.20   0
  -4  -3  21    7.67    2.88   0
  -2  -4  14   13.57    3.00   0
  -2  -3   9    7.69    1.60   0
  -1  -4  12  111.28    6.18   0
   0  -4  11  355.42   11.41   0
   0  -3   7  791.63   13.20   0
   1  -4  11   76.77    6.93   0
   1  -3   7   85.36    5.47   0
   2  -4  12  111.46    8.93   0
   3  -4  13  119.19    9.34   0
   3  -4  14   29.59    6.07   0
   3  -3   9    9.94    5.09   0
   3  -1   3  188.57    7.79   0
   3   0   1  121.37    5.56   0
   4  -4  18   18.18    6.26   0
   4  -4  19    6.19    5.53   0
   4  -4  20   14.37    6.22   0
   4  -4  21    6.22    6.31   0
   4  -3  11   29.42    5.73   0
   4  -2   7   72.05    6.98   0
   5  -3  14   11.08    6.20   0
   5  -3  15   19.18    6.63   0
   5  -3  16   26.22    6.83   0
   5  -3  17    4.68    6.26   0
   5  -2  10   64.86    8.45   0
   5   0   4  293.91   12.43   0
   5   1   2   10.47    4.12   0
   5   2   0    8.10    2.85   0
   5   6  -5  127.52    4.51   0
   5   7  -6   79.98    3.16   0
   6  -2  14    5.49    5.92   0
   6  -2  15   -2.56    4.95   0
   6  -1   9   31.26    6.53   0
   6   0   6  289.13   13.68   0
   6   1   4  178.05   10.66   0
   6   2   2    4.92    4.09   0
   7  -1  14    2.69    5.42   0
   7  -1  15    1.34    5.95   0
   7  -1  16   -2.25    6.03   0
   7   0  10    2.39    5.06   0
   7   1   7   10.13    5.81   0
   7   4   1   19.28    4.54   0
   7   7  -3    1.25    2.65   0
   7   8  -4    1.28    3.10   0
   8   1  11    3.42    5.22   0
   8   1  12   -3.52    5.76   0
   8   2   8    0.86    4.48   0
   8   3   6   20.79    6.39   0
   8   5   2    0.58    4.03   0
   9   6   4    0.13    4.65   0
  -5  -2  21    1.80    2.09   0
  -2  -4  15  198.86    7.98   0
  -2  -4  16   18.09    4.38   0
  -2  -4  22    6.52    4.01   0
  -2  -4  23    2.23    3.92   0
   2  -4  13   17.94    4.97   0
   2  -3   8   72.46    6.08   0
   2  -2   5  180.87    7.61   0
   3  -4  15    6.54    4.83   0
   3  -4  16    8.04    5.05   0
   3  -4  17   24.05    7.30   0
   3  -4  18    7.33    6.13   0
   3  -4  19    5.07    5.97   0
   3  -4  20    1.58    5.59   0
   3  -4  21    2.69    4.99   0
   3  -4  22    6.55    5.48   0
   3  -4  23    6.62    5.95   0
   3  -2   6   88.03    6.61   0
   4  -3  12   25.11    5.72   0
   4  -2   8   52.81    6.62   0
   4  -1   5   25.30    4.67   0
   4   2  -1   70.31    4.50   0
   4   5  -5  160.95    3.81   0
   5  -3  18    8.24    5.75   0
   5  -3  19    7.21    6.41   0
   5  -3  20   13.28    6.89   0
   5  -2  11   52.18    7.83   0
   5  -1   7  240.77   12.32   0
   6  -2  16    3.02    5.42   0
   6  -2  17    0.71    5.98   0
   6  -2  18    2.05    6.23   0
   6  -2  19    5.62    6.67   0
   6  -1  10   45.95    7.40   0
   6  -1  11   14.99    7.17   0
   6   0   7   10.87    5.18   0
   6   4  -1   12.64    3.63   0
   7   0  11    5.30    5.18   0
   7   0  12    6.37    6.25   0
   7   1   8    7.85    6.03   0
   7   2   5   20.51    5.14   0
   7   3   3    6.19    3.75   0
   7  12  -7    9.75    2.30   0
   8   1  13    2.39    6.09   0
   8   2   9   13.03    6.10   0
   8   4   4   19.30    5.37   0
   8   6   1   12.51    4.53   0
  -5  -2  17    2.52    1.61   0
  -5  -2  19    3.46    2.01   0
  -5  -2  20    2.42    2.19   0
  -3  -3  12    0.80    1.56   0
  -2  -4  17   58.66    5.51   0
  -2  -4  18   14.50    4.46   0
  -2  -4  19   31.31    4.82   0
  -2  -4  20    1.56    3.34   0
  -2  -4  21    6.10    3.57   0
  -1  -4  13   21.50    3.92   0
  -1  -4  23    1.04    3.87   0
  -1  -4  24    4.20    4.64   0
  -1  -3   8  132.81    4.94   0
   0  -4  12   -2.38    2.75   0
   0  -4  24    3.61    4.97   0
   1  -4  13   23.45    5.58   0
   1  -4  24    0.00    5.22   0
   2  -4  14   16.64    5.19   0
   2  -4  15  183.99   11.55   0
   2  -4  21    4.85    5.74   0
   2  -4  22    6.49    5.81   0
   2  -4  23   -2.11    4.94   0
   3  -3  10  129.72    9.01   0
   3   2  -2   57.01    2.97   0
   4  -3  13   26.90    6.05   0
   4  -3  14   33.05    6.62   0
   4  -3  15   14.07    6.62   0
   4  -3  22   -1.53    6.36   0
   4   0   3   -3.42    3.28   0
   5  -2  12    5.60    5.56   0
   5  -1   8   33.97    6.22   0
   5   0   5    5.96    4.26   0
   5   3  -1    2.55    2.62   0
   6  -1  12   10.34    6.23   0
   6   0   8   15.75    5.48   0
   6   1   5   48.95    6.50   0
   6   2   3    4.58    4.28   0
   6   3   1   22.00    4.59   0
   6   5  -2    5.75    3.28   0
   7   0  13    3.66    5.46   0
   7   0  14    2.13    6.34   0
   7   1   9   19.64    6.82   0
   7   2   6   16.92    5.90   0
   7   5   0   33.45    5.33   0
   8   2  10   18.23    6.28   0
   8   2  11    4.39    6.75   0
   8   3   7    9.24    5.26   0
   8   4   5    3.73    5.05   0
   8   5   3    2.59    4.59   0
   8   7   0    3.05    3.54   0
  -5  -2  18    1.88    1.74   0
  -1  -4  14   93.44    6.49   0
  -1  -4  15   35.29    4.99   0
  -1  -4  21   -0.75    4.01   0
  -1  -4  22   -2.89    3.73   0
  -1  -2   5  703.98    7.29   0
   0  -4  13   14.72    3.82   0
   0  -4  14   36.97    5.60   0
   0  -4  22   -0.58    4.66   0
   0  -4  23    1.44    4.75   0
   0  -3   8   90.35    5.31   0
   1  -4  14   94.67    7.74   0
   1  -4  15   31.29    5.97   0
   1  -4  21   -2.23    4.83   0
   1  -4  22    0.47    4.93   0
   1  -4  23    1.97    4.59   0
   1  -3   8  126.12    6.79   0
   2  -4  16   20.91    5.69   0
   2  -4  17   46.27    6.94   0
   2  -4  18    6.74    4.93   0
   2  -4  19   29.60    6.15   0
   2  -4  20    5.23    5.10   0
   2  -3   9   11.83    3.94   0
   2  -1   3  334.81    8.90   0
   3  -3  11   12.04    4.80   0
   3  -3  12    5.36    5.07   0
   3  -2   7  110.93    7.53   0
   3  -1   4   11.63    3.16   0
   4  -3  16   21.69    6.75   0
   4  -3  17   29.76    7.17   0
   4  -3  18   19.24    6.44   0
   4  -3  19   11.38    6.55   0
   4  -3  20   10.15    6.05   0
   4  -3  21    9.16    6.60   0
   4  -2   9    4.80    4.52   0
   4  -1   6   45.04    5.76   0
   4   1   1    8.53    2.70   0
   4   6  -6   37.36    1.70   0
   5  -2  13   44.93    7.50   0
   5  -2  14   11.50    6.19   0
   5  -2  15   20.85    6.79   0
   5  -2  16   16.48    7.07   0
   5  -2  20   -2.03    6.95   0
   5  -2  21    6.93    7.68   0
   5  -1   9   89.47    9.16   0
   5   1   3   76.94    6.58   0
   5   2   1   45.05    5.15   0
   6  -1  13   -1.25    5.16   0
   6  -1  14   10.41    5.75   0
   6  -1  15   12.22    6.08   0
   6  -1  16    4.55    6.43   0
   6   0   9   -0.21    4.59   0
   6   6  -3    4.74    3.00   0
   7   0  15    1.94    6.10   0
   7   0  16   -2.10    5.82   0
   7   1  10    4.38    5.24   0
   7   3   4   19.00    4.86   0
   7   4   2    2.75    3.25   0
   7   6  -1    8.60    3.77   0
   8   2  12    6.06    6.14   0
   8   2  13    0.20    6.75   0
   8   3   8   14.02    5.60   0
   8   4   6    6.38    5.54   0
   8   6   2   -0.04    4.15   0
   8   8  -1    0.94    3.40   0
   8   9  -2    0.60    3.34   0
   8  10  -3    1.18    3.02   0
  -3  -3  23   -1.08    3.36   0
  -2  -3  10   16.32    2.31   0
  -1  -4  16    1.97    3.56   0
  -1  -4  17    6.28    3.91   0
  -1  -4  18    0.86    3.97   0
  -1  -4  19    6.61    4.35   0
  -1  -4  20    2.32    4.04   0
   0  -4  15   19.99    5.00   0
   0  -4  16   23.43    5.20   0
   0  -4  17    4.51    4.25   0
   0  -4  18    4.27    4.33   0
   0  -4  19   15.10    5.07   0
   0  -4  20    3.99    4.28   0
   0  -4  21    1.42    4.10   0
   1  -4  16   -1.05    3.48   0
   1  -4  17    6.23    4.07   0
   1  -4  18    1.06    3.87   0
   1  -4  19    6.73    4.19   0
   1  -4  20    2.08    4.28   0
   1  -3   9   66.10    5.90   0
   1  -2   5  750.35   13.01   0
   2  -3  10   12.61    4.24   0
   2  -2   6   54.03    4.92   0
   2   1  -1  533.16    7.27   0
   3  -3  13   40.37    6.26   0
   3  -3  22    9.15    6.61   0
   3  -3  23    4.39    5.92   0
   3   0   2    1.25    2.07   0
   3   1   0   11.13    2.37   0
   4  -2  10   45.21    6.46   0
   4  -2  11   -1.01    4.95   0
   5  -2  17    5.76    5.55   0
   5  -2  18    0.45    5.29   0
   5  -2  19   -2.54    5.19   0
   5  -1  10   69.26    8.14   0
   5   0   6   16.17    4.95   0
   5   4  -2   49.65    4.33   0
   6  -1  17   -5.91    5.47   0
   6  -1  18    4.54    6.45   0
   6  -1  19    4.70    6.74   0
   6   0  10   10.75    5.51   0
   6   1   6   54.54    7.00   0
   6   2   4   43.90    6.40   0
   6   4   0    2.04    3.37   0
   6  10  -7   16.52    2.35   0
   7   1  11   -1.86    4.58   0
   7   1  12    4.17    6.16   0
   7   2   7   20.39    5.64   0
   7   3   5    1.84    4.75   0
   7   5   1   23.60    5.07   0
   7   7  -2   11.34    3.54   0
   7  11  -6    4.33    2.53   0
   8   3   9    8.39    5.38   0
   8   3  10    3.02    6.08   0
   8   5   4    1.94    3.54   0
   8   7   1    8.96    4.32   0
  -3  -3  13   34.92    2.95   0
  -3  -3  22   10.76    3.91   0
  -1  -3   9   65.57    4.10   0
   0  -3   9   18.28    3.50   0
   0  -2   5   27.28    2.44   0
   2  -3  11    4.84    4.03   0
   2  -3  23    2.97    5.80   0
   2   0   1  718.88   10.90   0
   3  -3  14   46.14    6.72   0
   3  -3  15   23.03    5.77   0
   3  -3  16   16.43    5.55   0
   3  -3  17   27.92    6.41   0
   3  -3  18   13.24    5.85   0
   3  -3  19    0.79    5.17   0
   3  -3  20    6.73    5.47   0
   3  -3  21   11.97    6.01   0
   3  -2   8   21.32    4.65   0
   3  -1   5   60.10    5.39   0
   4  -2  12   31.58    6.10   0
   4  -2  22    4.34    6.77   0
   4  -1   7   13.76    4.56   0
   4   0   4  529.35   14.72   0
   4   3  -2  212.74    6.67   0
   5  -1  11   26.81    6.30   0
   5   0   7    3.66    5.27   0
   5   1   4    0.74    4.46   0
   6   0  11   11.30    5.65   0
   6   0  12    7.19    5.93   0
   6   1   7   52.18    7.13   0
   6   3   2    5.01    3.47   0
   6   7  -4   51.94    4.33   0
   6   8  -5    4.96    2.74   0
   6   9  -6    7.27    2.52   0
   7   1  13    6.03    5.62   0
   7   1  14   -1.34    5.16   0
   7   1  15    4.10    7.13   0
   7   1  16   -4.27    6.35   0
   7   2   8   17.57    5.80   0
   7   2   9   26.46    7.25   0
   7   4   3    5.18    3.66   0
   7   8  -3    6.62    3.48   0
   7   9  -4    2.24    3.09   0
   7  10  -5    4.82    2.99   0
   8   3  11    4.05    6.02   0
   8   3  12    2.84    6.29   0
   8   4   7    8.08    5.09   0
   8   4   8   10.35    6.14   0
   8   5   5    8.36    5.64   0
   8   6   3    9.21    5.00   0
   8   8   0    1.63    3.98   0
  -3  -3  20   10.22    3.91   0
  -3  -3  21   15.09    3.92   0
  -2  -3  23    9.14    4.71   0
  -2  -2   6   47.01    1.32   0
  -1  -3  24    4.97    4.60   0
   0  -3  24    3.57    5.16   0
   1  -3  10  305.01   11.11   0
   1  -3  23   -1.09    5.26   0
   1  -3  24    6.67    5.27   0
   2  -3  12   73.72    7.22   0
   2  -3  13   10.61    5.20   0
   2  -3  21    3.88    5.78   0
   2  -3  22    5.27    5.43   0
   2  -2   7  325.92   11.10   0
   3  -2   9   81.12    7.28   0
   4  -2  13   14.70    5.28   0
   4  -2  14    6.40    4.98   0
   4  -2  15   19.67    6.09   0
   4  -2  16   10.10    6.10   0
   4  -2  17    9.45    6.81   0
   4  -2  18    2.77    5.21   0
   4  -2  19   10.47    5.93   0
   4  -2  20   10.28    6.07   0
   4  -2  21    3.50    6.21   0
   4  -1   8   27.43    5.47   0
   4   1   2   91.81    6.03   0
   4   2   0    3.00    2.55   0
   5  -1  12   36.81    7.21   0
   5  -1  13   -0.49    4.92   0
   5  -1  14   26.90    7.95   0
   5  -1  19    2.37    6.71   0
   5  -1  20   10.26    6.94   0
   5  -1  21    2.71    6.42   0
   5   0   8   87.37    8.85   0
   5   2   2  142.54    8.07   0
   5   3   0    0.60    2.92   0
   6   0  13    1.96    5.30   0
   6   0  14   -0.78    4.89   0
   6   0  15    3.27    5.41   0
   6   0  16    3.74    6.51   0
   6   0  17    8.62    6.93   0
   6   0  18    4.11    7.27   0
   6   0  19    2.70    6.61   0
   6   1   8  124.98   10.11   0
   6   2   5   24.44    5.13   0
   6   5  -1   13.40    3.70   0
   7   2  10    6.12    5.63   0
   7   3   6   14.81    5.11   0
   7   4   4    3.02    4.46   0
   7   6   0   17.04    4.67   0
   8   3  13    8.42    6.41   0
   8   4   9   47.12    8.47   0
   8   5   6    7.29    5.59   0
   8   7   2    5.73    4.36   0
   8   9  -1    3.99    3.77   0
  -3  -3  14   46.55    3.59   0
  -3  -3  15   23.65    3.39   0
  -3  -3  18   14.98    3.93   0
  -3  -3  19    0.14    3.55   0
  -2  -3  11    5.01    2.14   0
  -2  -3  22   -0.54    3.87   0
  -1  -3  10  317.18    8.86   0
  -1  -3  23    1.69    4.22   0
   0  -3  10    0.39    2.98   0
   0  -3  23    6.59    5.19   0
   1  -3  11   83.66    6.68   0
   1  -3  22    3.16    5.35   0
   1  -2   6 1174.26   17.27   0
   1  -1   3 1623.39   16.05   0
   2  -3  14   15.04    4.90   0
   2  -3  15   26.29    5.56   0
   2  -3  16   42.54    6.54   0
   2  -3  17    1.94    4.22   0
   2  -3  18    9.78    4.96   0
   2  -3  19   31.37    6.27   0
   2  -3  20    3.41    4.94   0
   2  -1   4   44.47    3.98   0
   3  -2  10  118.94    8.75   0
   3  -2  22   22.61    7.52   0
   3  -2  23    1.71    6.05   0
   3  -1   6  226.15    9.88   0
   3   0   3   26.43    3.85   0
   4  -1   9   15.93    5.00   0
   4   0   5   83.95    6.89   0
   4   7  -7    1.91    0.85   0
   5  -1  15   23.81    7.12   0
   5  -1  16    1.82    5.13   0
   5  -1  17   -3.19    4.84   0
   5  -1  18    1.81    5.51   0
   5   0   9   12.60    5.99   0
   5   1   5   78.56    7.42   0
   5   5  -3   15.08    2.87   0
   6   1   9   31.50    6.58   0
   6   1  10   34.02    7.67   0
   6   2   6    8.60    5.24   0
   6   3   3   -0.44    3.23   0
   6   4   1   11.89    4.16   0
   7   2  11   15.05    6.24   0
   7   2  12   -0.20    5.11   0
   7   2  13   17.13    7.22   0
   7   3   7    8.05    4.95   0
   7   5   2    7.06    3.61   0
   7   7  -1    9.64    4.29   0
   8   4  10    0.02    5.61   0
   8   4  11   13.13    7.31   0
   8   5   7   -0.80    5.05   0
   8   6   4   -0.78    3.36   0
   8  10  -2    6.33    3.80   0
   8  11  -3    0.82    3.14   0
  -4  -2  22    6.23    3.48   0
  -3  -3  16   22.65    3.64   0
  -3  -3  17   33.52    4.30   0
  -2  -3  21    4.33    3.81   0
  -1  -3  22    0.06    4.31   0
   0  -3  11   29.56    4.48   0
   0  -3  21    8.32    5.24   0
   0  -3  22   -2.63    4.04   0
   1  -3  12   33.37    5.10   0
   1  -3  13   -1.90    4.30   0
   1  -3  19   14.84    5.67   0
   1  -3  20   -3.98    3.99   0
   1  -3  21    1.61    4.61   0
   2  -2   8  635.57   15.87   0
   2  -2  24   13.04    7.10   0
   3  -2  11    2.91    4.30   0
   3  -2  12   17.77    5.01   0
   3  -2  20   10.25    6.60   0
   3  -2  21    0.90    5.68   0
   3   3  -3  612.50    7.88   0
   4  -1  10   26.17    5.57   0
   4  -1  22    3.15    6.47   0
   5   0  10  225.51   13.00   0
   5   1   6  270.47   13.03   0
   5   2   3   28.28    5.33   0
   6   1  11   19.40    6.57   0
   6   1  12   11.12    7.00   0
   6   6  -2   25.06    4.40   0
   7   2  14   -0.47    5.27   0
   7   2  15    2.18    6.11   0
   7   2  16    1.98    6.38   0
   7   3   8   -0.52    4.62   0
   7   3   9    6.28    6.11   0
   7   4   5    5.00    4.28   0
   7   5   3   18.33    5.25   0
   7   6   1   11.53    4.51   0
   8   4  12    5.15    6.24   0
   8   5   8    2.80    5.50   0
   8   6   5    0.65    5.08   0
   8   7   3    0.06    4.29   0
   8   8   1    3.40    3.79   0
  -2  -3  12   72.07    4.53   0
  -2  -3  19   34.13    5.64   0
  -2  -3  20   -2.59    3.36   0
  -1  -3  11   92.09    5.57   0
  -1  -3  20   -0.82    4.02   0
  -1  -3  21    3.93    4.42   0
   0  -3  12   33.67    4.92   0
   0  -3  19    0.02    4.13   0
   0  -3  20   -0.66    4.07   0
   0  -2   6  612.22   10.70   0
   1  -3  14   63.37    6.64   0
   1  -3  15   16.18    4.67   0
   1  -3  16   15.09    4.60   0
   1  -3  17    7.76    4.30   0
   1  -3  18    4.80    4.20   0
   1  -2   7  518.49   12.34   0
   1  -2  24    3.68    5.76   0
   2  -2   9   53.96    5.87   0
   2  -2  22    2.10    5.56   0
   2  -2  23   16.91    6.57   0
   3  -2  13    7.40    4.54   0
   3  -2  14   10.54    4.71   0
   3  -2  15    1.84    4.34   0
   3  -2  16    1.41    4.91   0
   3  -2  17    2.54    4.76   0
   3  -2  18    8.82    5.84   0
   3  -2  19    2.16    5.32   0
   3  -1   7   15.78    4.16   0
   3   1   1  405.54    9.94   0
   4  -1  11    6.47    4.59   0
   4  -1  12   -2.98    3.94   0
   4  -1  13   41.89    7.47   0
   4  -1  19    8.21    6.62   0
   4  -1  20   -2.90    5.00   0
   4  -1  21    1.32    6.05   0
   4   0   6   40.25    5.56   0
   4   1   3   63.59    5.53   0
   4   4  -3   53.82    3.44   0
   5   0  11   20.02    5.94   0
   5   0  12    0.12    4.68   0
   5   0  13   12.34    6.98   0
   5   0  19   -2.49    6.67   0
   5   0  20    5.68    6.60   0
   5   0  21   12.07    7.22   0
   5   3   1    2.85    3.44   0
   5   4  -1    5.57    2.84   0
   5   6  -4    0.77    2.14   0
   6   1  13    1.51    5.29   0
   6   1  14    7.23    5.63   0
   6   1  15   14.62    6.33   0
   6   1  16    0.47    5.39   0
   6   1  17    6.08    6.62   0
   6   1  18    9.16    6.97   0
   6   1  19    2.99    6.68   0
   6   2   7   11.69    4.93   0
   6   2   8   23.66    6.72   0
   6   3   4   72.77    7.14   0
   6   4   2    9.14    4.33   0
   6   5   0   51.52    5.56   0
   7   3  10   25.46    6.75   0
   7   4   6   26.16    6.01   0
   7   8  -2   -0.27    2.89   0
   8   5   9   -1.87    5.22   0
   8   5  10   35.10    8.18   0
   8   6   6    4.35    5.54   0
   8   9   0   -2.88    3.59   0
  -4  -2  21   -0.55    3.09   0
  -3  -2  23    2.09    4.03   0
  -2  -3  13    8.21    2.65   0
  -2  -3  14   22.14    3.88   0
  -2  -3  15   37.51    4.77   0
  -2  -3  16   47.57    5.53   0
  -2  -3  17   -0.26    3.79   0
  -2  -3  18    8.24    4.03   0
  -1  -3  12   34.43    4.25   0
  -1  -3  18    6.89    4.19   0
  -1  -3  19   14.91    4.99   0
   0  -3  13   17.90    4.07   0
   0  -3  14   -0.63    3.85   0
   0  -3  15    0.72    3.95   0
   0  -3  16    0.74    4.09   0
   0  -3  17   33.31    5.84   0
   0  -3  18    2.18    3.49   0
   0  -2  24    7.33    5.55   0
   1  -2  23    3.30    5.26   0
   2  -2  10  159.75    9.19   0
   2  -2  20    7.85    6.20   0
   2  -2  21    0.51    4.90   0
   2  -1   5   61.30    4.82   0
   2   0   2   61.83    3.83   0
   3  -1   8   15.32    4.36   0
   3  -1  23    1.06    6.00   0
   3   0   4   19.22    3.58   0
   3   2  -1   85.11    4.09   0
   4  -1  14    3.25    4.65   0
   4  -1  15    1.02    4.61   0
   4  -1  16    1.23    5.33   0
   4  -1  17    2.92    5.56   0
   4  -1  18    4.94    5.44   0
   4   0   7   -0.32    3.77   0
   4   2   1   68.31    5.34   0
   4   3  -1  352.78    9.34   0
   5   0  14   33.96    7.56   0
   5   0  15    2.50    5.88   0
   5   0  16    9.39    5.85   0
   5   0  17   15.92    6.50   0
   5   0  18    2.04    5.57   0
   5   1   7  239.83   12.37   0
   5   2   4   -1.05    4.27   0
   6   2   9   41.59    7.15   0
   6   3   5    8.43    4.22   0
   6   7  -3   16.07    3.85   0
   7   3  11   18.49    6.51   0
   7   3  12   13.78    6.71   0
   7   3  13    4.08    5.51   0
   7   3  14   -0.79    6.77   0
   7   3  15    2.16    6.64   0
   7   3  16    0.41    6.77   0
   7   4   7   38.00    6.84   0
   7   5   4   30.60    5.67   0
   7   6   2   13.75    4.62   0
   7   7   0   16.45    4.52   0
   7   9  -3    5.49    3.62   0
   7  10  -4   -2.24    2.78   0
   8   5  11    4.88    6.25   0
   8   5  12    6.11    6.51   0
   8   6   7    2.63    5.32   0
   8   7   4    5.06    3.85   0
   8   8   2   -1.45    3.85   0
   8  10  -1   -0.54    3.50   0
   8  11  -2    5.97    3.94   0
  -2  -2  24    2.73    4.43   0
  -1  -3  13    0.30    3.10   0
  -1  -3  14   76.57    6.20   0
  -1  -3  15   21.12    4.59   0
  -1  -3  16   16.48    4.45   0
  -1  -3  17    8.49    4.24   0
  -1  -2   6 1171.36   11.37   0
  -1  -2  24    7.01    4.95   0
   0  -2  23    8.26    5.55   0
   1  -2   8  470.92   12.47   0
   1  -2  22    1.50    4.53   0
   2  -2  11   81.65    7.28   0
   2  -2  12   64.97    7.00   0
   2  -2  13   82.98    8.28   0
   2  -2  17    5.43    5.43   0
   2  -2  18    5.90    4.79   0
   2  -2  19   20.49    6.07   0
   2  -1  24    2.36    6.43   0
   3  -1   9   92.47    7.69   0
   3  -1  21    8.32    5.75   0
   3  -1  22    5.30    5.59   0
   4   0   8   95.97    8.20   0
   4   0  22    4.80    6.52   0
   4   1   4   36.96    4.91   0
   5   1   8   39.31    6.59   0
   5   1   9   92.51    9.33   0
   5   1  21    3.57    7.17   0
   6   2  10   54.96    8.32   0
   6   2  11    1.43    5.22   0
   6   2  19    4.58    6.97   0
   6   3   6   33.37    6.55   0
   6   4   3   36.67    5.93   0
   7   4   8   31.64    6.75   0
   7   4   9    4.73    6.19   0
   7   5   5    5.96    4.92   0
   7  11  -5    6.43    3.02   0
   7  12  -6   -0.04    2.42   0
   8   6   8    0.42    5.18   0
   8   6   9   -4.96    5.31   0
   8   7   5    0.99    4.28   0
   8   8   3   -1.30    4.01   0
   8   9   1    1.26    3.69   0
  -4  -2  19   20.19    3.97   0
  -3  -2  22   20.19    4.64   0
  -2  -2  23    8.61    4.95   0
  -1  -2  23   -0.85    4.15   0
   0  -2   7    8.64    2.58   0
   0  -2  22    7.11    5.67   0
   1  -2   9  300.82   10.65   0
   1  -2  20    5.81    5.22   0
   1  -2  21    5.21    4.91   0
   1  -1   4  983.76   13.76   0
   2  -2  14   32.40    5.80   0
   2  -2  15    6.92    4.34   0
   2  -2  16   25.27    5.62   0
   2  -1  23    1.26    4.98   0
   3  -1  10   89.99    7.95   0
   3  -1  11   18.19    6.12   0
   3  -1  18    7.56    6.56   0
   3  -1  19    7.39    5.67   0
   3  -1  20    1.56    5.01   0
   3   0   5  111.92    6.98   0
   4   0   9   10.11    4.89   0
   4   0  10    2.40    5.11   0
   4   0  19    2.96    6.29   0
   4   0  20    1.99    5.42   0
   4   0  21    7.43    6.51   0
   5   1  10   70.21    8.25   0
   5   1  11   30.94    7.74   0
   5   1  18    3.86    6.63   0
   5   1  19    0.18    6.17   0
   5   1  20    8.59    7.07   0
   5   2   5   42.88    6.04   0
   5   3   2   91.86    6.76   0
   5   4   0    0.90    2.98   0
   5   5  -2   69.31    4.90   0
   5   7  -5    7.86    2.30   0
   6   2  12   12.60    6.50   0
   6   2  13    5.72    5.84   0
   6   2  14    4.63    6.12   0
   6   2  15    3.72    6.19   0
   6   2  16    3.87    5.82   0
   6   2  17   -6.42    5.67   0
   6   2  18    3.30    6.57   0
   6   3   7   36.76    7.04   0
   6   5   1   10.70    4.23   0
   6   6  -1   74.96    6.13   0
   6   8  -4    2.63    2.87   0
   7   4  10    2.59    5.32   0
   7   4  11    1.33    6.12   0
   7   5   6   16.25    5.79   0
   7   6   3   35.85    6.15   0
   7   7   1    5.97    4.22   0
   7   8  -1    5.32    3.62   0
   8   6  10    0.61    5.64   0
   8   6  11    7.44    7.09   0
   8   7   6    5.60    4.92   0
   8  10   0    7.78    4.46   0
  -3  -2  21    6.69    4.17   0
  -2  -2  22    5.03    3.90   0
  -1  -2  22    0.55    4.62   0
   0  -2  21    6.48    4.94   0
   1  -2  10  338.26   11.79   0
   1  -2  18   23.18    6.20   0
   1  -2  19   12.17    4.99   0
   1  -1  24    4.76    6.06   0
   2  -1   7  206.71    9.08   0
   2  -1  21   -0.66    5.65   0
   2  -1  22   10.69    6.00   0
   2   1   0  193.00    5.27   0
   3  -1  12    3.16    4.23   0
   3  -1  13    8.77    4.77   0
   3  -1  14    1.15    4.10   0
   3  -1  15    4.44    4.51   0
   3  -1  16    0.55    4.41   0
   3  -1  17    3.80    5.27   0
   3   0  23   -2.53    5.78   0
   3   1   2   15.18    2.87   0
   4   0  11   15.65    5.29   0
   4   0  12   43.06    6.82   0
   4   0  13   38.38    6.79   0
   4   0  14   -0.18    5.58   0
   4   0  15   -3.57    5.56   0
   4   0  16    1.80    5.58   0
   4   0  17    1.47    5.68   0
   4   0  18    5.64    5.60   0
   4   1   5   25.31    4.70   0
   4   2   2  133.76    7.21   0
   5   1  12   38.80    7.56   0
   5   1  13    2.62    5.17   0
   5   1  14   27.31    7.35   0
   5   1  15   19.77    6.69   0
   5   1  16    1.15    5.27   0
   5   1  17   -2.50    5.12   0
   5   2   6   54.71    6.73   0
   6   3   8   23.93    5.98   0
   6   4   4   34.57    5.58   0
   6   9  -5    3.61    2.96   0
   6  13  -9    3.75    1.69   0
   7   4  12   -1.32    5.12   0
   7   4  13    1.60    5.44   0
   7   4  14    6.38    6.45   0
   7   4  15    3.39    6.34   0
   7   4  16    3.23    6.49   0
   7   5   7    7.91    5.13   0
   7   6   4    5.28    4.54   0
   7   9  -2   -3.44    3.39   0
   8   7   7   11.26    5.56   0
   8   7   8   10.32    6.13   0
   8   8   4    4.56    4.32   0
   8   9   2    0.46    3.96   0
   8  11  -1    3.02    4.23   0
  -4  -2  18   -1.05    3.10   0
  -3  -2  20   10.83    4.54   0
  -2  -2  21    3.32    3.96   0
  -1  -2  21   10.24    5.03   0
   0  -2   8   93.83    5.43   0
   0  -2  19    1.21    4.58   0
   0  -2  20   21.91    5.13   0
   0  -1  24    2.41    5.37   0
   1  -2  11  238.81   10.45   0
   1  -2  12   15.47    4.39   0
   1  -2  13   56.86    6.81   0
   1  -2  14   27.45    5.83   0
   1  -2  15   21.24    5.62   0
   1  -2  16   40.25    6.05   0
   1  -2  17   13.33    4.81   0
   1  -1  23    2.31    4.68   0
   2  -1  20    6.54    5.32   0
   2   0   3   45.56    3.71   0
   2   0  24    0.59    6.54   0
   3   0   6   56.10    5.63   0
   3   0  21    3.49    6.21   0
   3   0  22   -1.59    5.05   0
   4   1   6   50.70    6.06   0
   4   1  21    2.34    6.88   0
   4   1  22    2.92    6.52   0
   4   5  -4  115.28    4.31   0
   5   2   7   52.85    6.87   0
   5   2  20    5.05    7.24   0
   5   2  21    2.30    6.75   0
   5   3   3   43.05    5.46   0
   6   3   9    1.60    5.20   0
   6   3  10    0.92    4.91   0
   6   3  11   16.24    7.41   0
   6   3  16   -1.35    6.46   0
   6   3  17    0.16    6.38   0
   6   3  18    5.92    6.98   0
   6   4   5    1.15    3.71   0
   6   5   2    6.67    4.24   0
   6   6   0    3.66    3.68   0
   6   7  -2   84.86    6.23   0
   7   5   8    4.12    5.02   0
   7   5   9    4.49    6.20   0
   7   6   5    8.33    5.02   0
   7   7   2   12.82    4.92   0
   7   8   0    0.18    3.47   0
   7  10  -3   12.19    3.97   0
   8   7   9    1.68    5.48   0
   8   7  10   -4.99    6.07   0
   8   8   5   -0.93    4.22   0
   8   8   6    2.15    5.35   0
   8   9   3    4.77    4.73   0
   8  10   1    1.66    4.49   0
  -5  -1  21    1.34    2.65   0
  -4  -2  17   17.92    3.47   0
  -3  -2  19    1.19    3.54   0
  -2  -2  20    3.53    3.88   0
  -1  -2   7  515.26    8.70   0
  -1  -2  20    1.23    4.34   0
  -1  -1  24    2.84    4.88   0
   0  -2   9  625.82   13.48   0
   0  -2  18    0.15    4.30   0
   0  -1  23   13.91    5.97   0
   1  -1   5 2167.93   22.12   0
   1  -1  22    0.39    5.21   0
   2  -1   8   60.02    5.80   0
   2  -1   9   26.06    5.34   0
   2  -1  18   -1.27    4.82   0
   2  -1  19   -3.69    4.77   0
   2   0  23   -1.30    5.83   0
   3   0   7   14.95    4.19   0
   3   0  19    4.04    6.42   0
   3   0  20    2.79    5.63   0
   3   2   0  136.22    5.64   0
   4   1   7   13.03    4.64   0
   4   1  19    7.96    6.80   0
   4   1  20   -0.80    6.01   0
   4   2   3   29.65    4.86   0
   4   3   0   12.91    2.86   0
   4   4  -2  117.82    5.46   0
   5   2   8   17.08    5.40   0
   5   2   9   23.43    5.93   0
   5   2  18   -1.60    5.37   0
   5   2  19    1.66    6.42   0
   5   3   4   12.79    4.98   0
   5   4   1    8.57    3.72   0
   5   6  -3   15.31    3.06   0
   5   8  -6    2.00    1.98   0
   6   3  12   11.26    6.31   0
   6   3  13    3.48    5.72   0
   6   3  14    9.78    5.94   0
   6   3  15    1.18    5.42   0
   6   4   6   -1.71    3.79   0
   6  10  -6    4.13    2.84   0
   6  11  -7    0.22    2.31   0
   6  12  -8    1.05    1.97   0
   7   5  10   18.68    6.51   0
   7   5  11    3.40    5.45   0
   7   5  12   14.11    6.37   0
   7   5  13    0.09    5.39   0
   7   5  14    9.36    6.89   0
   7   5  15    3.39    6.75   0
   7   6   6    3.27    5.39   0
   7  11  -4    2.71    3.30   0
   8   8   7   -2.28    5.42   0
   8   9   4    6.46    5.16   0
   8  11   0    2.43    3.98   0
  -4  -2  16   21.59    3.43   0
  -2  -2  19   26.86    5.25   0
  -2  -1  24    0.05    4.48   0
  -1  -2  18   23.03    5.23   0
  -1  -2  19   14.96    4.32   0
   0  -2  10    4.12    3.37   0
   0  -2  16   51.21    6.65   0
   0  -2  17   -1.37    3.59   0
   0  -1  22   -2.34    5.15   0
   1  -1  20    9.67    5.97   0
   1  -1  21   11.32    5.46   0
   1   0  24   -0.76    5.71   0
   2  -1  10   56.71    6.25   0
   2  -1  11   52.69    6.37   0
   2  -1  14   10.16    5.42   0
   2  -1  15   24.97    5.56   0
   2  -1  16   12.65    5.02   0
   2  -1  17    5.50    4.63   0
   2   0  22    0.91    4.97   0
   3   0   8    6.77    4.03   0
   3   0  17    3.67    5.84   0
   3   0  18   -0.80    5.29   0
   3   1   3  197.63    8.07   0
   3   1  23   -0.41    6.01   0
   4   1   8   27.96    5.63   0
   4   1   9   20.01    5.32   0
   4   1  17   -1.03    5.35   0
   4   1  18   -2.08    4.85   0
   4   2  22   10.99    7.73   0
   5   2  10   69.68    8.28   0
   5   2  11   61.63    8.21   0
   5   2  12    9.64    5.67   0
   5   2  13   40.42    8.00   0
   5   2  14   -3.17    5.70   0
   5   2  15   17.19    7.16   0
   5   2  16    9.83    6.19   0
   5   2  17    0.97    5.60   0
   5   3   5    8.40    5.09   0
   5   5  -1   46.76    4.69   0
   6   4   7   19.13    5.47   0
   6   4   8   32.97    7.22   0
   6   4  18    2.04    7.09   0
   6   5   3   22.89    4.85   0
   6   8  -3   32.35    4.55   0
   7   6   7    7.59    5.88   0
   7   7   3    2.87    3.39   0
   7   8   1    9.20    4.39   0
   7   9  -1   -1.90    3.16   0
   7  12  -5    4.52    3.04   0
   7  13  -6    0.82    2.79   0
   8   8   8    0.32    5.26   0
   8   8   9   -4.34    5.84   0
   8   9   5   -3.80    4.73   0
   8  10   2    1.76    4.68   0
  -5  -1  20    6.66    2.96   0
  -4  -2  15   22.61    3.03   0
  -4  -1  22    1.65    3.35   0
  -3  -2  18    8.89    3.50   0
  -3  -1  23    1.87    4.00   0
  -2  -2  18    0.29    3.79   0
  -2  -1  23    1.77    4.08   0
  -1  -2   8  487.88    9.53   0
  -1  -2  17   12.71    4.63   0
  -1  -1  23    0.49    3.81   0
   0  -2  11   18.36    3.70   0
   0  -2  12    2.55    3.04   0
   0  -2  13    4.42    3.33   0
   0  -2  14   -0.93    3.23   0
   0  -2  15   28.35    4.98   0
   0  -1  21    6.25    5.02   0
   1  -1   6  607.23   12.72   0
   1  -1  19   22.81    5.82   0
   1   0  23    2.62    5.57   0
   2  -1  12   59.82    6.90   0
   2  -1  13    7.96    4.66   0
   2   0   4  181.91    7.27   0
   2   0  21    0.46    5.22   0
   2   2  -2   55.13    2.14   0
   3   0   9   17.19    4.83   0
   3   0  10   28.46    5.65   0
   3   0  11   -2.83    4.12   0
   3   0  12    0.23    4.09   0
   3   0  13   40.04    6.58   0
   3   0  14   62.15    7.74   0
   3   0  15    2.48    4.53   0
   3   0  16   -1.96    4.79   0
   3   1  21    7.58    6.78   0
   3   1  22    4.23    5.80   0
   4   1  10   21.40    5.44   0
   4   1  11   11.61    5.08   0
   4   1  12    0.97    4.43   0
   4   1  13   44.46    7.24   0
   4   1  14    4.00    5.08   0
   4   1  15    1.31    5.42   0
   4   1  16   -3.70    5.26   0
   4   2   4  164.35    8.82   0
   4   2  21   -1.53    6.37   0
   5   3   6    2.13    4.78   0
   5   3  19    6.37    7.33   0
   5   3  20   11.63    7.51   0
   5   4   2   48.20    5.81   0
   6   4   9   20.45    6.12   0
   6   4  10   17.07    6.04   0
   6   4  11    2.14    6.59   0
   6   4  12    7.64    6.89   0
   6   4  13   -0.05    6.36   0
   6   4  14   -2.19    6.22   0
   6   4  15   -1.17    5.47   0
   6   4  16   -1.94    5.49   0
   6   4  17   -1.87    6.18   0
   6   5   4   32.92    5.57   0
   6   6   1   65.06    6.33   0
   6   7  -1   12.09    3.81   0
   7   6   8   12.70    5.72   0
   7   6   9    9.37    5.79   0
   7   6  10   -4.12    5.72   0
   7   6  15   19.80    8.33   0
   7   7   4   19.86    4.98   0
   7  10  -2    4.78    4.21   0
   8   9   6    0.32    5.27   0
   8  10   3    0.70    4.64   0
   8  11   1    4.79    4.91   0
  -4  -2  14    8.35    2.29   0
  -3  -2  17    1.13    3.38   0
  -3  -1  22    7.40    4.32   0
  -2  -2  17    6.60    3.99   0
  -2  -1  22   12.48    4.94   0
  -1  -2  15   20.91    4.70   0
  -1  -2  16   40.26    5.64   0
  -1  -1  22   -1.07    4.00   0
   0  -1  20    2.15    4.58   0
   0   0  24    2.04    5.38   0
   1  -1  17   37.10    6.82   0
   1  -1  18    4.51    4.54   0
   1   0  22   -0.73    5.44   0
   2   0   5  436.89   11.84   0
   2   0  19   -0.00    6.07   0
   2   0  20    7.01    5.55   0
   2   1  23   -1.84    5.91   0
   2   1  24   -0.30    5.65   0
   3   1   4   11.44    3.25   0
   3   1  20    2.95    5.40   0
   3   3  -2  991.64   11.98   0
   4   2   5  105.58    7.72   0
   4   2  19   11.53    7.44   0
   4   2  20   15.81    7.02   0
   4   3   1  352.93   10.81   0
   5   3   7   32.55    5.92   0
   5   3  17   -3.06    5.29   0
   5   3  18    1.51    6.29   0
   6   5   5   53.39    6.86   0
   6   6   2   24.94    5.30   0
   7   6  11    1.89    5.33   0
   7   6  12    2.76    5.43   0
   7   6  13    9.76    6.35   0
   7   6  14   10.51    7.14   0
   7   7   5    3.01    3.94   0
   7   7   6   -0.88    4.71   0
   7   8   2    0.36    3.00   0
   7   9   0   -1.57    3.42   0
   8   9   7   -0.14    4.85   0
   8   9   8    1.21    5.23   0
   8  10   4   16.44    5.96   0
   8  11   2    8.02    5.22   0
  -5  -1  19    0.29    2.75   0
  -4  -2  13   12.92    2.12   0
  -4  -1  21    1.67    3.39   0
  -3  -2  16    2.83    3.35   0
  -2  -2  16   22.93    4.59   0
  -1  -2   9  307.07    8.34   0
  -1  -2  10  344.11    9.48   0
  -1  -2  13   49.18    5.19   0
  -1  -2  14   29.53    4.81   0
  -1  -1  21    6.51    5.04   0
   0  -1   4 8818.84   32.68   0
   0  -1  19   21.07    5.89   0
   0   0  23    2.99    5.39   0
   1  -1   7  416.13   11.29   0
   1  -1   8   23.14    4.37   0
   1  -1  15   11.30    5.35   0
   1  -1  16    8.40    4.42   0
   1   0  21   18.79    6.82   0
   2   0  18   43.67    7.67   0
   2   1  22   18.65    7.24   0
   3   1   5   63.32    5.67   0
   3   1  18    8.53    6.96   0
   3   1  19    2.98    5.52   0
   3   2   1   76.84    4.89   0
   3   2  22   34.07    8.97   0
   3   2  23    3.45    6.74   0
   3   4  -4   78.00    2.71   0
   4   2   6   22.36    4.98   0
   4   2  17   18.15    7.89   0
   4   2  18   -2.78    5.78   0
   4   3  22    0.58    6.89   0
   5   3   8   -0.75    4.11   0
   5   3   9   55.94    7.50   0
   5   3  10    8.28    6.06   0
   5   3  11    9.69    6.40   0
   5   3  12    0.89    6.14   0
   5   3  13   37.79    8.74   0
   5   3  14    6.98    6.48   0
   5   3  15   28.40    7.63   0
   5   3  16   18.41    6.87   0
   5   4   3    2.01    3.49   0
   5   4  20    7.19    7.37   0
   5   5   0    1.45    3.13   0
   5   7  -4   -3.31    2.00   0
   5   9  -7    8.12    2.13   0
   6   5   6   38.18    6.42   0
   6   5   7   43.74    7.56   0
   6   5  16   -5.70    6.31   0
   6   5  17    6.75    7.11   0
   6   5  18    1.61    6.97   0
   6   7   0    8.32    4.06   0
   6   9  -4   38.98    4.57   0
   7   7   7    4.08    4.89   0
   7   7   8    7.96    6.17   0
   7   8   3    4.21    4.83   0
   7  11  -3    9.93    3.98   0
   8  10   5    0.15    5.23   0
   8  10   6    0.80    5.75   0
   8  11   3   -1.56    4.54   0
  -4  -2  12   38.05    2.32   0
  -3  -2  15    3.69    2.92   0
  -3  -1  21    1.08    3.71   0
  -2  -2   8  641.55    8.39   0
  -2  -2  15    6.43    3.38   0
  -2  -1  21    5.68    4.33   0
  -2   0  24    0.13    4.64   0
  -1  -1  20    5.19    4.83   0
  -1   0  24   -1.65    4.22   0
   0  -1  18    2.98    4.75   0
   1  -1   9  241.25    9.79   0
   1  -1  10  119.35    7.95   0
   1  -1  11  345.64   12.87   0
   1  -1  12   30.76    5.87   0
   1  -1  13   20.71    5.00   0
   1  -1  14   81.92    7.58   0
   1   0  20   30.80    7.05   0
   1   1  24    3.55    5.63   0
   2   0   6   81.41    5.88   0
   2   0  16   10.95    5.00   0
   2   0  17   10.99    5.21   0
   2   1  21   -0.27    6.01   0
   2   2  24    9.38    7.62   0
   3   1   6  252.61   10.70   0
   3   1  16   -3.69    5.47   0
   3   1  17   -0.92    4.83   0
   3   2  21    2.81    6.97   0
   4   2   7   73.47    7.39   0
   4   2   8   55.05    7.60   0
   4   2  15   28.07    6.93   0
   4   2  16   14.67    6.74   0
   4   3   2  219.57    9.26   0
   4   3  20   16.98    8.11   0
   4   3  21   18.11    8.06   0
   4   4  -1  189.00    7.31   0
   5   4   4   53.60    6.38   0
   5   4  18    2.80    7.18   0
   5   4  19   -0.12    6.68   0
   5   6  -2   22.30    3.58   0
   6   5   8    9.53    5.20   0
   6   5   9    8.94    5.77   0
   6   5  10   -0.73    4.86   0
   6   5  11    4.50    6.66   0
   6   5  12    7.74    6.07   0
   6   5  13    0.91    5.32   0
   6   5  14    0.37    5.49   0
   6   5  15   -2.18    5.43   0
   6   6   3    5.54    3.83   0
   6   8  -2   15.53    4.00   0
   7   7   9    2.19    5.21   0
   7   7  10   -0.31    5.50   0
   7   7  11    5.38    5.57   0
   7   7  12    2.05    5.57   0
   7   7  13   -3.58    5.94   0
   7   7  14   11.13    7.34   0
   7   8   4    1.50    3.71   0
   7   9   1   -2.19    3.83   0
   7  10  -1   11.95    4.14   0
   7  12  -4    2.08    3.45   0
  -4  -2  11    3.35    1.15   0
  -4  -1  20    6.36    3.45   0
  -3  -2  14    5.81    2.56   0
  -2  -2  13   89.33    5.76   0
  -2  -2  14   31.74    4.20   0
  -2  -1  20    9.45    4.40   0
  -1  -1  19   20.84    5.36   0
  -1   0  23   -2.36    4.57   0
   0  -1  17   89.67    8.40   0
   0   0  22    8.77    5.02   0
   1   0  19   16.78    6.52   0
   1   1  23    4.50    5.55   0
   2   0   7  126.21    7.49   0
   2   0   8  494.06   14.56   0
   2   0  13    0.37    4.96   0
   2   0  14    3.15    4.25   0
   2   0  15   -0.80    3.88   0
   2   1  20   15.83    6.09   0
   2   2  23    6.60    6.86   0
   3   1   7   20.20    4.57   0
   3   1   8   15.87    5.34   0
   3   1  14    4.27    4.65   0
   3   1  15   -1.95    4.29   0
   3   2  20   12.10    6.40   0
   3   3  23   -4.51    7.18   0
   4   2   9    7.79    4.96   0
   4   2  10   50.61    7.04   0
   4   2  11    7.73    4.98   0
   4   2  12   41.33    6.95   0
   4   2  13    9.68    5.34   0
   4   2  14    7.63    5.37   0
   4   3  19    6.00    6.19   0
   4   4  22    3.26    7.57   0
   4   5  -3  114.28    5.04   0
   4   6  -5   48.35    2.86   0
   5   4   5   35.01    5.80   0
   5   4  16    5.44    6.96   0
   5   4  17    3.94    6.62   0
   5   5   1   39.18    5.30   0
   6   6   4   16.90    4.74   0
   6   6  17    3.39    7.85   0
   6   7   1   13.74    4.69   0
   6  10  -5    6.97    3.26   0
   7   8   5    3.97    4.40   0
   7   8   6   -4.32    4.83   0
   7   9   2   -0.21    4.36   0
   7  11  -2    1.46    3.81   0
   7  13  -5    0.27    3.06   0
  -5  -1  18    2.23    2.69   0
  -3  -2  13    7.94    2.57   0
  -3  -1  20    7.12    3.86   0
  -3   0  23    3.73    4.51   0
  -2  -2   9   52.97    3.19   0
  -2  -2  10  150.72    5.50   0
  -2  -2  11   72.98    4.52   0
  -2  -2  12   66.44    4.60   0
  -2   0  23    3.01    4.32   0
  -1  -1  18    6.17    4.64   0
  -1   0  22   -2.34    4.73   0
   0  -1   5  412.50    8.25   0
   0  -1  16   49.64    6.28   0
   0   0  21    2.39    4.45   0
   0   1  24    3.99    5.30   0
   1   0  18   40.84    6.84   0
   1   1  22    1.31    4.81   0
   2   0  10   28.94    5.24   0
   2   0  11    0.87    4.03   0
   2   0  12    4.41    4.41   0
   2   1   2  165.19    6.18   0
   2   1  19    5.12    5.63   0
   2   2  22    3.33    6.46   0
   3   1   9   87.73    7.84   0
   3   1  10   90.26    8.32   0
   3   1  11   14.80    5.41   0
   3   1  12   12.07    5.02   0
   3   1  13   11.33    5.16   0
   3   2   2   64.20    4.79   0
   3   2  19   -2.56    5.38   0
   3   3  22   11.40    7.46   0
   4   3   3   98.22    6.92   0
   4   3  17   29.44    8.71   0
   4   3  18   20.56    7.17   0
   4   4  21    4.44    7.12   0
   5   4   6   45.91    6.35   0
   5   4   7    2.95    4.22   0
   5   4  13   10.88    7.34   0
   5   4  14   16.47    7.00   0
   5   4  15    6.23    6.21   0
   5   5   2   68.80    6.77   0
   5   5  19   -3.43    6.66   0
   5   5  20   -3.73    6.66   0
   5   6  -1   19.46    4.20   0
   5  10  -8    9.35    2.19   0
   6   6   5    6.69    4.31   0
   6   6   6    7.43    5.44   0
   6   6  14   -5.60    6.06   0
   6   6  15   -5.39    5.35   0
   6   6  16    3.88    6.81   0
   6   7   2   81.81    7.70   0
   6   8  -1    3.59    3.79   0
   6   9  -3    3.74    3.88   0
   6  11  -6    3.49    3.16   0
   7   8   7    1.77    4.77   0
   7   8   8    1.65    5.12   0
   7   8   9    8.99    6.45   0
   7   8  10   -0.50    5.94   0
   7   8  11   -0.48    6.13   0
   7   8  12   -2.40    5.90   0
   7   8  13    6.34    6.84   0
   7   9   3    4.27    5.04   0
   7  10   0    2.06    4.28   0
  -4  -1  19    9.92    3.62   0
  -3  -2   8   16.06    1.06   0
  -3  -2  12   12.13    2.36   0
  -3  -1  19    0.63    4.07   0
  -2  -1  19    0.81    4.17   0
  -1  -1  17   42.02    6.09   0
   0  -1  14   12.80    4.81   0
   0  -1  15    4.94    3.78   0
   0   0  20   18.15    5.09   0
   0   1  23   16.03    6.56   0
   1   0   3 1254.66   14.50   0
   1   0  17   13.41    5.17   0
   1   1  21   10.05    5.73   0
   1   2  24    6.20    5.52   0
   2   1  18   -1.24    5.05   0
   2   2  21    0.31    6.24   0
   3   2  17   -1.34    5.49   0
   3   2  18    4.56    6.05   0
   3   3  -1  465.21    9.43   0
   3   3  21   16.60    7.06   0
   4   3   4   97.79    7.34   0
   4   3  15   15.28    7.52   0
   4   3  16   20.32    6.99   0
   4   4   0   13.58    3.41   0
   4   4  20   15.32    7.79   0
   5   4   8    5.39    4.44   0
   5   4   9   -1.23    4.14   0
   5   4  10    0.25    4.54   0
   5   4  11   43.07    7.44   0
   5   4  12    1.67    5.56   0
   5   5  17   -2.13    6.65   0
   5   5  18   -1.99    6.60   0
   5   7  -3   55.80    4.74   0
   5   8  -5   53.96    4.11   0
   6   6   7    5.39    5.10   0
   6   6   8   20.54    6.04   0
   6   6   9    0.63    5.27   0
   6   6  10    3.70    5.08   0
   6   6  11   10.27    6.08   0
   6   6  12   11.97    6.47   0
   6   6  13   -0.61    5.25   0
   6   7  17   -2.44    7.30   0
   7   9   4    4.42    4.72   0
   7   9   5    2.02    5.44   0
   7  10   1   16.46    5.16   0
   7  11  -1   -1.03    3.95   0
   7  12  -3    3.92    3.77   0
  -4   0  22    2.54    3.86   0
  -3  -2   9   78.29    2.64   0
  -3  -2  10  111.50    3.73   0
  -3  -2  11    2.82    1.70   0
  -3   0  22    0.51    3.84   0
  -2   0  22   -0.42    4.69   0
  -1  -1  16    6.03    4.29   0
  -1   0  21   11.09    4.49   0
  -1   1  24    3.45    4.70   0
   0  -1   6   50.72    3.52   0
   0   0  19    2.35    4.12   0
   0   1  22    3.53    5.68   0
   1   1  20    8.59    5.49   0
   1   2  23    0.27    4.92   0
   2   1  16   18.84    6.66   0
   2   1  17    7.10    4.98   0
   2   2  20    1.17    6.41   0
   2   3  23    7.94    7.57   0
   3   2   3  225.90    8.83   0
   3   2  16    1.95    5.02   0
   3   3  20   13.36    6.59   0
   3   4  23   -3.62    6.32   0
   4   3   5  143.56    8.92   0
   4   3   6   34.38    6.23   0
   4   3  13   29.37    6.85   0
   4   3  14   23.21    6.74   0
   4   4  19   -2.63    5.72   0
   5   5   3   15.97    4.48   0
   5   5  15   -2.31    6.49   0
   5   5  16    7.62    6.22   0
   5   6  19    1.86    7.72   0
   6   7   3   11.71    4.30   0
   6   7   4   44.81    6.89   0
   6   7  15   -1.28    6.73   0
   6   7  16    8.68    7.50   0
   6   8   0   10.02    4.46   0
   6  10  -4    1.41    3.76   0
   6  12  -7    0.44    2.67   0
   7   9   6    1.16    4.49   0
   7   9   7    0.70    5.50   0
   7   9   8   -2.21    5.26   0
   7   9  11    0.62    6.38   0
   7   9  12    5.79    7.58   0
   7   9  13   14.14    7.62   0
   7  10   2    5.11    4.82   0
   7  13  -4    0.34    3.53   0
  -5  -1  17    3.34    2.66   0
  -5   0  21    0.96    3.13   0
  -3  -1  18    4.76    3.60   0
  -2   0  21   -0.36    4.19   0
  -2   1  24   -0.28    4.51   0
  -1   0  20   21.39    5.55   0
   0  -1   7    2.75    2.03   0
   0  -1   8   71.74    5.03   0
   0  -1   9   17.35    3.67   0
   0  -1  10  114.88    6.91   0
   0  -1  11    6.27    3.21   0
   0   0  18   26.60    5.55   0
   0   2  24    6.33    6.22   0
   1   0   4  379.70    8.92   0
   1   0  14    0.98    4.02   0
   1   1  19   27.02    6.41   0
   1   2  22    5.80    6.24   0
   2   1   3  342.04    9.30   0
   2   1  15   22.52    5.68   0
   2   2  19   26.90    7.89   0
   2   3  22   -1.36    6.24   0
   3   2   4   57.68    5.33   0
   3   2  14   11.25    5.24   0
   3   2  15    6.32    5.50   0
   3   3  19    3.14    6.04   0
   3   4  22   -3.06    6.31   0
   4   3   7   -0.06    4.02   0
   4   3   8    5.17    4.66   0
   4   3   9   -0.13    4.14   0
   4   3  10    4.39    4.73   0
   4   3  11   25.30    6.01   0
   4   3  12   12.79    5.52   0
   4   4   1  189.78    8.57   0
   4   4  17   -2.45    5.30   0
   4   4  18   21.26    7.27   0
   4   5  -2   64.41    4.57   0
   4   5  20    1.56    7.18   0
   4   5  21    7.35    7.30   0
   5   5   4   41.78    5.89   0
   5   5   5   25.36    6.01   0
   5   5  13   -1.78    6.84   0
   5   5  14   18.23    7.17   0
   5   6   0    1.67    3.37   0
   5   6  18   -5.69    6.34   0
   6   7   5   11.17    4.83   0
   6   7   6    9.43    5.71   0
   6   7  12   -0.06    6.47   0
   6   7  13    3.41    5.74   0
   6   7  14    6.13    6.03   0
   6   8   1    5.38    4.17   0
   6   9  -2   14.70    4.15   0
   6  13  -8    2.56    2.80   0
   7   9   9    0.36    4.94   0
   7   9  10   -0.27    5.21   0
   7  10   3   16.75    5.84   0
   7  11   0   15.51    4.92   0
   7  12  -2   -3.50    3.72   0
  -4   0  21    5.69    3.98   0
  -3   0  21    1.13    3.83   0
  -1  -1  15   16.18    4.13   0
  -1   0  19   13.07    5.18   0
   0   1  21    3.94    4.81   0
   1   2  21   12.05    6.85   0
   1   3  24    6.80    6.09   0
   2   1   4   43.33    4.13   0
   2   1  13    9.11    4.84   0
   2   1  14   11.71    5.05   0
   2   2  -1  210.36    4.94   0
   2   2  18    9.57    6.62   0
   2   3  21   10.62    6.92   0
   3   2   5   29.04    4.58   0
   3   2   6   99.62    7.71   0
   3   2  11   10.20    5.98   0
   3   2  12   16.06    5.40   0
   3   2  13    2.49    4.68   0
   3   3  18   14.47    6.91   0
   3   4  21    5.39    6.30   0
   4   4   2  122.97    7.67   0
   4   4  15   44.05    9.30   0
   4   4  16    4.54    6.41   0
   4   5  19    7.87    6.67   0
   5   5   6   21.98    5.40   0
   5   5   7   14.24    5.05   0
   5   5   8   27.91    6.13   0
   5   5   9   54.46    7.76   0
   5   5  10   42.16    7.43   0
   5   5  11    3.53    5.26   0
   5   5  12    1.34    5.19   0
   5   6   1   14.76    4.43   0
   5   6  16    9.28    7.44   0
   5   6  17   -5.93    5.47   0
   5   7  -2   12.38    3.71   0
   6   7   7    9.47    5.25   0
   6   7   8   37.75    7.16   0
   6   7   9    6.90    5.66   0
   6   7  10   -3.50    5.06   0
   6   7  11    7.33    6.11   0
   6   8   2   12.51    4.76   0
   6   8  16   20.20    8.24   0
   6  14  -9    0.38    2.20   0
   7  10   4    1.62    3.88   0
   7  10   5   12.99    6.38   0
   7  10   6    4.59    5.94   0
   7  10  11    7.79    7.47   0
   7  11   1   -0.64    4.21   0
   7  13  -3    3.53    3.94   0
  -6   0  19    0.24    2.47   0
  -3  -1  17   -1.43    3.21   0
  -2  -1  16   15.11    4.26   0
  -2   1  23    2.05    4.37   0
  -1  -1  14   78.37    6.33   0
  -1   2  24    2.27    5.51   0
   0   0  16    6.22    4.86   0
   0   1  20    4.38    4.27   0
   0   2  23   11.86    5.52   0
   1   0   5  217.07    7.42   0
   1   0   6   86.58    5.63   0
   1   3  23    1.67    5.18   0
   2   1   5   71.80    5.39   0
   2   2  17   10.32    5.48   0
   2   4  23    2.17    6.25   0
   3   2   7  101.46    7.76   0
   3   2   8   25.68    5.26   0
   3   2   9   76.48    7.59   0
   3   2  10  119.17    9.33   0
   3   3   0    5.42    2.58   0
   3   3  17   25.72    7.45   0
   3   4  20    1.96    5.82   0
   3   5  22   -0.15    6.54   0
   4   4  14   16.48    6.77   0
   4   5  18   -5.20    5.43   0
   4   6  21    6.19    7.45   0
   5   6   2   23.65    5.21   0
   5   6  15    5.22    6.00   0
   5   7  18    5.11    7.60   0
   5   7  19    7.97    7.53   0
   5   9  -6    2.38    2.45   0
   6   8   3   21.60    5.62   0
   6   8  13   -2.14    6.59   0
   6   8  14   -6.81    5.35   0
   6   8  15    3.88    7.01   0
   6   9  -1    0.33    3.69   0
   6  10  -3    7.58    3.93   0
   6  11  -5    3.94    3.86   0
   7  10   7    3.12    4.79   0
   7  10   8    2.47    4.92   0
   7  10   9   -0.83    5.46   0
   7  10  10    2.12    5.39   0
   7  11   2    1.43    4.66   0
   7  12  -1   -1.71    3.86   0
  -5  -1  16    4.31    2.80   0
  -5   0  20    3.71    3.20   0
  -4   0  20    2.49    3.76   0
  -3   0  20   -1.91    3.29   0
  -3   1  23   -1.59    4.16   0
  -2   1  22    9.67    5.18   0
  -1  -1  13   21.50    3.95   0
  -1   0  18   30.84    5.40   0
  -1   1  21   17.29    6.04   0
   0   0  15    0.14    4.45   0
   0   1  19   22.19    6.34   0
   0   2  22    5.15    5.20   0
   0   3  24    0.57    6.04   0
   1   0   7  459.69   12.13   0
   1   0   8  194.77    8.64   0
   1   0   9   15.67    3.98   0
   1   1  16    5.29    5.26   0
   1   2  20    2.04    5.10   0
   1   3  22   -1.80    5.66   0
   2   1   6   13.37    3.55   0
   2   1   7  224.79    9.84   0
   2   1   8   68.66    6.40   0
   2   1   9   25.30    4.97   0
   2   1  10   56.60    6.56   0
   2   2  16   19.37    5.88   0
   2   3  20    4.56    5.96   0
   2   4  22    1.52    5.65   0
   3   3  15   29.79    7.22   0
   3   4  -3  278.09    6.12   0
   3   4  19   11.14    6.36   0
   3   5  21   -3.71    7.12   0
   4   4   3   58.01    5.80   0
   4   4   4   -2.25    4.03   0
   4   4  11  101.49   10.16   0
   4   4  12   15.53    5.91   0
   4   4  13    3.25    5.70   0
   4   5  -1   86.84    5.66   0
   4   5  17   13.80    7.22   0
   4   6  -4  143.21    5.37   0
   4   6  20    0.35    6.77   0
   5   6   3   13.82    5.10   0
   5   6  13   46.71    8.78   0
   5   6  14    1.77    5.96   0
   5   7  17    6.44    7.07   0
   5   8  -4    8.32    2.87   0
   6   8   4    1.64    3.93   0
   6   8   5    2.96    5.09   0
   6   8  10    6.17    6.67   0
   6   8  11    4.35    5.76   0
   6   8  12    9.55    6.19   0
   6   9   0   10.22    4.52   0
   6   9  16    5.15    7.35   0
   7  11   3    9.15    4.97   0
   7  11   4    2.99    5.28   0
   7  12   0    2.05    3.85   0
   7  13  -2    3.69    4.14   0
  -3  -1  16    4.84    3.26   0
  -2   2  24    8.26    5.47   0
  -1  -1  12   23.67    4.23   0
  -1   0  17   16.96    5.26   0
  -1   2  23    2.24    4.60   0
   0   2  21    4.16    5.84   0
   1   1  15   14.88    5.88   0
   1   2  19   13.02    5.65   0
   1   4  24    1.42    5.93   0
   2   2  15    4.08    4.70   0
   2   3  19   33.03    7.78   0
   2   4  21    3.67    6.63   0
   2   5  23    2.73    7.38   0
   3   3   1  475.23   11.49   0
   3   3  13   33.70    7.40   0
   3   3  14   45.72    7.45   0
   3   4  18    7.30    6.34   0
   3   5  20   -2.22    6.71   0
   4   4   5    3.13    3.88   0
   4   4   6   46.58    6.35   0
   4   4   7   44.14    6.55   0
   4   4   8   14.45    5.18   0
   4   4   9    8.53    4.84   0
   4   4  10   16.29    5.63   0
   4   5  15    9.66    7.87   0
   4   5  16   13.46    7.16   0
   4   6  19    3.40    6.17   0
   5   6   4    1.44    4.02   0
   5   6   5  125.57    9.91   0
   5   6   9   95.77   10.22   0
   5   6  10    5.86    5.48   0
   5   6  11    8.13    5.73   0
   5   6  12    1.63    5.97   0
   5   7  -1   32.55    4.62   0
   5   7  15    0.94    6.80   0
   5   7  16    9.22    6.64   0
   5   8  18   10.74    8.12   0
   6   8   6    3.10    4.39   0
   6   8   7   13.85    5.83   0
   6   8   8   11.22    5.69   0
   6   8   9    1.33    5.21   0
   6   9   1    0.93    3.91   0
   6   9  14    0.15    6.63   0
   6   9  15    9.35    7.38   0
   6  10  -2    3.47    4.06   0
   6  12  -6    4.96    3.43   0
   7  11   5    9.31    5.25   0
   7  11   6    2.65    4.71   0
   7  11   7    3.54    5.31   0
   7  11   8   -0.19    4.99   0
   7  11   9    4.91    6.21   0
   7  11  10    3.37    6.20   0
   7  12   1    2.27    4.18   0
  -4   1  22    4.03    4.39   0
  -3   0  19    0.65    3.52   0
  -3   1  22    2.22    4.31   0
  -2   0  18   38.26    6.04   0
  -2   1  21    1.77    4.61   0
  -1   1  20    4.69    3.97   0
  -1   2  22    3.94    5.47   0
   0   1  18   -0.33    4.03   0
   0   3  23    2.32    5.43   0
   1   1  14   76.87    7.74   0
   1   2  18   21.01    6.02   0
   1   3  21    0.57    5.35   0
   1   4  23    0.38    5.32   0
   2   2  14   32.08    6.48   0
   2   3  18   12.93    6.51   0
   2   4  20    5.65    6.84   0
   3   3  12    5.33    4.86   0
   3   4  16   10.17    7.04   0
   3   4  17   27.32    7.57   0
   3   5  19   -1.16    6.55   0
   3   6  22    2.75    6.88   0
   4   5   0   12.85    3.46   0
   4   5  14   37.45    7.88   0
   4   6  17   14.09    7.77   0
   4   6  18    7.01    6.49   0
   4   7  -6   87.13    3.52   0
   4   7  20   -6.76    6.38   0
   5   6   6  101.33    9.06   0
   5   6   7    3.38    4.50   0
   5   6   8   29.19    6.36   0
   5   7   0   17.64    4.39   0
   5   7  14   -0.36    5.51   0
   5   8  17   -3.34    6.51   0
   6   9   2   16.11    5.08   0
   6   9  11    1.87    6.31   0
   6   9  12    4.19    5.81   0
   6   9  13   -0.40    5.64   0
   6  10  15   -0.06    7.05   0
   6  11  -4    1.13    3.87   0
   7  12   2   -3.21    4.11   0
   7  12   3    3.07    5.14   0
   7  13  -1    0.64    4.26   0
  -3  -1  15   -0.66    3.05   0
  -2   2  23   13.36    5.02   0
  -1   0  16   58.69    6.40   0
  -1   1  19   17.47    5.63   0
  -1   3  24   12.83    5.75   0
   0   1  17   91.89    8.49   0
   0   2  20   21.83    5.74   0
   0   3  22   -0.47    5.58   0
   0   4  24   -0.58    6.06   0
   1   1  13   24.69    5.54   0
   1   2  17   15.60    6.31   0
   1   3  20    5.25    5.43   0
   1   4  22    3.58    6.23   0
   2   2   0  134.45    4.63   0
   2   2  13   78.42    8.23   0
   2   3  17   -1.15    4.86   0
   2   5  22   -2.23    5.42   0
   3   3   3  644.15   15.17   0
   3   3  10  112.46    9.38   0
   3   3  11   11.67    5.52   0
   3   4  15   10.55    6.31   0
   3   5  18   15.92    7.81   0
   3   6  21    8.84    7.28   0
   4   5  12   25.79    6.74   0
   4   5  13   14.57    6.26   0
   4   6  16   -0.44    5.69   0
   4   7  19    4.65    7.09   0
   5   7   1   36.23    5.59   0
   5   7  12    6.56    6.49   0
   5   8  -3   43.46    4.57   0
   5   8  16    7.30    7.33   0
   5   9  18    1.11    7.30   0
   6   9   3    1.11    3.76   0
   6   9   4   33.41    6.74   0
   6   9   5   -0.05    5.03   0
   6   9   6   12.38    6.26   0
   6   9   7    2.06    5.36   0
   6   9   8    7.01    6.35   0
   6   9   9   -3.29    4.87   0
   6   9  10    5.09    5.76   0
   6  10  -1    4.37    4.06   0
   6  10  14    6.53    7.12   0
   6  13  -7    2.02    2.83   0
   7  12   4    3.35    4.81   0
   7  12   5    3.55    5.05   0
   7  12   6    1.04    5.06   0
   7  12   7    8.46    5.90   0
   7  12   8   -1.13    5.43   0
   7  13   0    1.19    4.75   0
   7  13   1   -1.25    4.58   0
   7  14  -2    2.89    4.35   0
  -3   0  18    4.02    4.21   0
  -3   1  21    8.08    4.33   0
  -2   0  17    8.27    4.28   0
  -1   0  15   25.30    5.28   0
  -1   2  21   10.42    5.37   0
  -1   3  23   -5.77    4.94   0
   0   0  12   70.97    6.27   0
   0   1  16   53.33    7.39   0
   0   2  19   -8.70    4.65   0
   1   1  12   27.88    5.46   0
   1   2  16   43.99    7.46   0
   1   3  19    9.08    6.64   0
   2   3  16   42.66    7.45   0
   2   4  19   40.69    8.15   0
   2   5  21    3.15    5.72   0
   2   6  23   -0.53    6.33   0
   3   3   4   80.78    6.37   0
   3   3   5   53.60    5.78   0
   3   3   6  265.17   11.48   0
   3   3   7   22.89    5.07   0
   3   3   8   69.13    7.21   0
   3   3   9    8.43    4.85   0
   3   4  14   30.32    6.91   0
   3   5  17   16.57    8.16   0
   3   6  20    1.57    6.11   0
   3   7  22   -0.32    6.95   0
   4   5   1   79.70    5.96   0
   4   5  10   17.09    6.58   0
   4   5  11   77.97    8.93   0
   4   6  -3   36.23    3.59   0
   4   6  15   40.34    8.69   0
   4   7  18    9.28    6.77   0
   4   8  20    5.95    7.50   0
   5   7   2    8.57    4.62   0
   5   7  10   44.20    7.88   0
   5   7  11   14.98    6.72   0
   5   8  14   16.06    7.77   0
   5   8  15   16.48    7.18   0
   5   9  -5    4.91    2.92   0
   5   9  17   -0.73    6.96   0
   6  10   0   13.07    4.90   0
   6  10  12    4.12    6.01   0
   6  10  13   -2.28    5.76   0
   6  11  -3    1.08    3.93   0
   6  12  -5   13.81    3.76   0
   7  13   2    6.35    5.02   0
   7  13   3    1.33    5.01   0
   7  14  -1    1.82    4.28   0
  -3  -1  14    0.05    2.63   0
  -2   2  22    1.77    4.51   0
  -1   1  18    6.59    4.13   0
   0   0  11   -2.37    2.79   0
   0   3  21   -4.40    4.55   0
   0   4  23   -2.42    5.19   0
   1   1  11  333.51   13.01   0
   1   4  21   -2.81    5.12   0
   1   5  23    0.45    5.33   0
   2   2  10  159.61    9.95   0
   2   3  15   30.32    6.63   0
   2   4  18   10.15    6.42   0
   2   5  20    2.77    5.65   0
   2   6  22    0.78    6.32   0
   3   4  -2  780.69   11.60   0
   3   4  13  124.85   10.64   0
   3   5  16   16.27    7.46   0
   3   6  19    7.02    6.82   0
   3   7  21   -3.30    6.67   0
   4   5   2   62.02    5.80   0
   4   5   3  114.93    8.14   0
   4   5   8   57.47    7.32   0
   4   5   9   12.79    5.29   0
   4   6  14    6.43    6.46   0
   4   7  17    8.32    6.54   0
   4   8  19   -6.20    6.28   0
   5   7   3   57.99    6.64   0
   5   7   4    2.44    3.95   0
   5   7   5   11.27    5.58   0
   5   7   6   95.52    8.89   0
   5   7   7   29.93    6.28   0
   5   7   8    2.58    4.72   0
   5   7   9   76.37    9.01   0
   5   8  -2   19.64    3.98   0
   5   8  13   -1.83    5.77   0
   5   9  16    0.47    6.84   0
   6  10   1   -0.46    4.38   0
   6  10   2    2.16    4.36   0
   6  10   9    3.69    6.32   0
   6  10  10   -0.12    5.07   0
   6  10  11    1.81    5.49   0
   6  11  13    1.40    7.00   0
   6  11  14    7.86    7.27   0
   7  13   4    3.17    5.45   0
   7  13   5   -0.68    4.77   0
   7  13   6    3.10    5.32   0
   7  14   0    2.60    5.05   0
  -3   1  20    4.19    4.04   0
  -2   0  16    5.28    3.88   0
  -1   2  20    2.22    3.82   0
  -1   3  22    3.73    5.77   0
  -1   4  24    5.13    5.66   0
   0   0  10    2.38    2.83   0
   0   1  15    4.97    4.17   0
   0   2  18   -3.98    3.75   0
   0   3  20    0.98    5.18   0
   0   4  22   10.29    6.35   0
   0   5  24   -1.89    5.82   0
   1   1  10  127.37    8.22   0
   1   2  15   12.80    5.12   0
   1   3  18    7.29    5.21   0
   1   4  20    5.22    5.59   0
   1   5  22   -0.87    5.24   0
   2   2   2   59.41    4.22   0
   2   2   8  656.99   17.42   0
   2   2   9   56.99    6.56   0
   2   3  14   20.34    6.02   0
   2   4  17   47.96    8.48   0
   2   5  19    6.47    6.99   0
   2   6  21    5.95    7.05   0
   3   4  12   28.05    6.45   0
   3   5  15    2.49    6.53   0
   3   6  18    4.19    5.69   0
   3   7  20    3.24    6.81   0
   4   5   4  130.24    8.63   0
   4   5   5  172.47   10.17   0
   4   5   6   25.44    5.71   0
   4   5   7   15.30    5.44   0
   4   6  12   20.08    7.40   0
   4   6  13   12.88    6.67   0
   4   7  16    0.09    5.70   0
   4   8  18    1.70    6.96   0
   5   8  -1    8.82    3.84   0
   5   8  11   17.85    6.98   0
   5   8  12   26.38    7.47   0
   5   9  15   -3.81    5.66   0
   5  10  17    0.86    7.15   0
   6  10   3    6.17    4.00   0
   6  10   4    2.81    4.75   0
   6  10   5    5.97    5.15   0
   6  10   6    2.23    4.83   0
   6  10   7   18.85    6.24   0
   6  10   8    8.06    5.67   0
   6  11  -2   10.25    4.11   0
   6  11  11    2.57    6.49   0
   6  11  12   -4.25    5.80   0
   7  14   1   -1.89    4.88   0
   7  14   2   -3.68    4.70   0
  -2   2  21   -2.60    3.91   0
  -2   3  23    4.25    4.69   0
  -1   1  17   37.59    5.79   0
   0   0   9   -1.66    2.34   0
   0   1  14    9.46    4.38   0
   1   1   9  249.27   10.44   0
   1   2  14   27.98    5.78   0
   1   6  23    5.26    6.56   0
   2   2   3   26.19    3.33   0
   2   2   4  174.96    7.57   0
   2   2   5  172.59    8.04   0
   2   2   6   58.07    5.54   0
   2   2   7  315.31   11.78   0
   2   3  13    7.54    4.93   0
   2   4  16   26.89    6.86   0
   3   4  10   64.09    7.88   0
   3   4  11    3.06    4.63   0
   3   6  17    1.15    5.97   0
   3   7  19   -2.97    5.57   0
   3   8  21   -0.32    6.75   0
   4   6  11   50.85    7.92   0
   4   7  15    8.11    6.81   0
   4   8  17    5.98    7.06   0
   4   9  19    8.78    7.76   0
   5   8  10    4.68    5.46   0
   5   9  13    5.83    6.04   0
   5   9  14   21.23    7.35   0
   5  10  16    4.24    7.13   0
   6  11  10   -1.52    5.10   0
   1 -13  12    3.73    2.84   0
   2 -11   6   71.55    5.44   0
   2  -4  -1  234.91    7.48   0
   3 -14   9    4.10    3.34   0
   3 -10   3   35.20    4.82   0
   3  -9   2   17.59    4.34   0
   3  -8   1   41.64    4.76   0
   3  -7   0   64.47    5.43   0
   3   2  -5   27.14    2.99   0
   4 -13   6    9.31    4.26   0
   4 -11   3   56.89    6.23   0
   4 -10   2   55.69    6.49   0
   4  -8   0    3.02    4.17   0
   4  -7  -1   15.42    4.18   0
   5 -15   8    1.48    4.38   0
   5 -13   5    9.58    4.98   0
   5 -11   2    8.93    4.30   0
   5 -10   1   15.09    4.60   0
   5  -9   0    4.24    3.83   0
   5  -8  -1   14.92    4.40   0
   5  -4  -4   53.79    6.03   0
   5  -2  -5   38.33    5.36   0
   5   4  -7    0.85    2.58   0
   6 -13   4   -0.18    3.98   0
   6 -12   3    3.36    5.11   0
   6  -6  -3    4.15    4.19   0
   6  -3  -5   11.19    4.36   0
   6   2  -7   12.10    3.93   0
   7 -13   4    0.16    5.74   0
   7 -10   0    3.71    4.67   0
   7  -9  -1    0.83    4.24   0
   7  -5  -4   40.79    7.01   0
   7  -3  -5    5.56    4.83   0
   7  -1  -6   13.57    5.16   0
   7   2  -7   22.02    5.44   0
   7   6  -8   12.00    3.85   0
   7   7  -8    0.98    3.47   0
   7   8  -8    0.04    3.20   0
   7   9  -8    0.63    2.79   0
   7  10  -8    1.80    3.09   0
   8 -10   0   -1.25    5.33   0
   8  -9  -1    7.11    5.79   0
   8  -5  -4    4.91    4.86   0
   8  -3  -5    3.96    5.34   0
   8  -1  -6   17.40    5.29   0
   8   1  -7    2.32    4.13   0
   8   2  -7    7.11    5.00   0
   8   6  -8    4.08    3.56   0
   8   7  -8   10.83    4.35   0
   8   8  -8    2.32    3.66   0
   8   9  -8   -3.26    3.65   0
   9  -6  -3   10.06    6.31   0
   9  -3  -5   -1.34    5.03   0
   9  -1  -6   -1.38    4.84   0
   9   2  -7   -0.40    4.53   0
   1 -12  10    3.45    2.38   0
   2 -15  14    2.79    2.90   0
   2   0  -3   40.42    3.09   0
   3 -12   6   27.21    4.84   0
   3  -4  -2  778.53   15.76   0
   4 -15  10    5.46    3.81   0
   4 -14   8    5.74    4.17   0
   4  -9   1   27.65    4.74   0
   4  -4  -3   54.49    5.61   0
   4  -2  -4  161.11    8.21   0
   4   0  -5   75.02    5.65   0
   4   3  -6   31.72    3.72   0
   4  16  -6   -0.00    0.09   0
   5 -14   7   -5.16    4.23   0
   5 -12   4    2.53    4.49   0
   5  -5  -3   19.15    4.60   0
   5   1  -6  265.32   10.74   0
   5   5  -7   19.92    3.98   0
   6 -14   6    3.86    4.28   0
   6 -11   2    8.98    4.88   0
   6 -10   1    8.34    4.98   0
   6  -9   0   12.17    5.24   0
   6  -7  -2   79.10    8.16   0
   6  -4  -4   45.85    6.34   0
   6  -2  -5   19.02    5.12   0
   6   0  -6  259.65   11.96   0
   6   3  -7   45.55    5.34   0
   7 -12   3    4.02    4.81   0
   7 -11   2   -1.43    5.18   0
   7  -7  -2    8.49    5.27   0
   7  -6  -3   42.29    7.16   0
   7   3  -7    5.10    4.31   0
   8 -11   2   10.72    6.49   0
   8  -8  -1    1.85    5.63   0
   8  -7  -2    0.73    4.70   0
   8  -6  -3    0.73    4.66   0
   8  -4  -4   16.26    6.29   0
   8   0  -6   -0.64    4.86   0
   8   3  -7   10.02    5.14   0
   9  -4  -4    7.33    5.95   0
   9  -2  -5    6.40    5.50   0
   9   0  -6   12.06    5.57   0
   9   3  -7   -0.38    4.36   0
   0  -9   8   74.14    2.85   0
   1 -14  15    4.05    2.53   0
   1 -10   7   10.71    2.50   0
   2 -14  12   12.49    3.68   0
   2 -12   8   22.53    4.04   0
   2 -10   5    5.87    2.69   0
   2  -5   0    5.91    2.28   0
   2  -2  -2   58.42    3.74   0
   2   3  -4  172.54    4.69   0
   3 -15  12    3.35    3.36   0
   3 -14  10    0.56    3.74   0
   3 -13   8    8.55    3.96   0
   3 -11   5   75.66    6.64   0
   3  -2  -3  220.59    8.23   0
   3   0  -4   20.09    2.96   0
   3   3  -5   53.83    3.91   0
   4 -12   5   12.08    4.06   0
   4  -5  -2   57.77    5.89   0
   4   4  -6   45.92    4.32   0
   5 -15   9    5.16    4.09   0
   5 -11   3   -0.75    3.56   0
   5 -10   2    7.89    4.86   0
   5  -7  -1   22.39    4.79   0
   5  -6  -2   23.64    4.92   0
   5  -3  -4   12.45    4.30   0
   5  -1  -5   82.80    6.95   0
   5   2  -6   46.48    5.64   0
   5   6  -7    3.97    3.20   0
   5   7  -7   40.20    4.68   0
   5  12  -7    2.82    2.50   0
   6 -14   7    0.70    4.78   0
   6 -13   5   -1.28    3.94   0
   6 -12   4   -5.28    4.55   0
   6  -5  -3   13.55    4.79   0
   6   1  -6   61.12    6.96   0
   6   4  -7   14.88    3.76   0
   6  14  -7    2.29    2.39   0
   7 -13   5    0.51    5.02   0
   7 -10   1   18.42    5.70   0
   7  -9   0   -0.97    4.22   0
   7  -8  -1    3.31    4.73   0
   7  -5  -3   23.37    6.93   0
   7  -4  -4   -0.87    4.61   0
   7  -2  -5   21.56    5.45   0
   7   0  -6   -0.01    4.29   0
   7   4  -7   24.82    5.15   0
   8 -10   1   -1.77    5.25   0
   8  -9   0    3.87    5.47   0
   8  -5  -3    0.18    4.61   0
   8  -2  -5    3.08    4.45   0
   8   4  -7   14.45    5.32   0
   9  -6  -2    0.62    5.83   0
   9  -5  -3    6.76    6.13   0
   9  -3  -4   -0.67    5.30   0
   9  -1  -5    1.50    5.73   0
   9   1  -6   -1.54    4.53   0
   1   1  -2 1282.69    9.22   0
   2 -15  15   -0.48    2.80   0
   2 -13  10   38.05    4.43   0
   2  -9   4  195.37    7.68   0
   2  -8   3   10.78    3.10   0
   2  -7   2    4.40    2.77   0
   2  -6   1  451.55   10.76   0
   3 -10   4   54.41    5.93   0
   3  -5  -1  354.07   11.02   0
   4 -15  11    1.71    3.53   0
   4 -14   9    2.08    4.01   0
   4 -13   7   12.92    3.82   0
   4 -11   4   63.45    6.42   0
   4 -10   3   23.29    5.23   0
   4  -6  -1    4.78    3.63   0
   4  -3  -3   92.94    6.74   0
   4   1  -5   23.94    3.76   0
   5 -15  10    0.43    4.31   0
   5 -14   8    5.00    4.78   0
   5 -13   6    2.26    3.86   0
   5  -9   1   11.66    4.61   0
   5  -8   0   14.52    4.45   0
   5  -4  -3    1.95    3.55   0
   5   8  -7   41.00    4.32   0
   5   9  -7    9.22    3.17   0
   5  10  -7   11.66    3.08   0
   6 -11   3    1.29    4.34   0
   6  -7  -1   11.95    5.87   0
   6  -6  -2   26.39    5.57   0
   6  -3  -4   82.46    7.63   0
   6  -1  -5   55.38    6.61   0
   6   5  -7   39.60    4.83   0
   6   6  -7    4.73    3.54   0
   6  13  -7    0.44    2.47   0
   7 -12   4    5.65    5.34   0
   7 -11   3    9.46    5.96   0
   7  -6  -2   12.22    5.64   0
   7  -3  -4   15.40    5.17   0
   7  -1  -5   96.15    9.08   0
   7   1  -6   11.43    4.57   0
   7   5  -7    4.87    3.84   0
   8 -11   3    1.41    5.55   0
   8 -10   2   -3.61    5.95   0
   8  -7  -1    0.79    5.55   0
   8  -6  -2    2.35    5.30   0
   8  -3  -4    4.73    5.14   0
   8  -1  -5   -2.33    4.06   0
   8   1  -6   22.52    5.62   0
   8   5  -7    5.15    3.80   0
   8   6  -7    6.72    4.50   0
   9  -4  -3    9.92    6.21   0
   9  -2  -4    0.29    5.87   0
   9   0  -5    3.04    5.28   0
   9   2  -6    5.08    4.64   0
   1  -9   6   69.38    4.10   0
   1  -4   1  270.59    6.18   0
   2 -11   7  127.96    6.82   0
   3 -15  13    3.05    3.68   0
   3 -12   7   10.74    4.02   0
   3  -9   3   13.25    3.70   0
   3  -8   2    2.28    3.57   0
   3  -7   1   28.46    4.16   0
   3  -6   0   66.87    5.45   0
   3  -3  -2  992.44   17.39   0
   4 -12   6    2.44    4.03   0
   4  -9   2   10.98    3.81   0
   4  -8   1    2.59    3.33   0
   4  -7   0    2.46    3.41   0
   4  -1  -4   34.75    4.48   0
   4   5  -6   28.55    3.58   0
   4  14  -6    0.18    1.42   0
   5 -12   5    3.86    3.96   0
   5 -11   4    4.51    5.02   0
   5  -5  -2   68.07    6.75   0
   5  -2  -4   -0.40    3.63   0
   5   0  -5    6.80    3.90   0
   5   3  -6   -0.24    2.81   0
   5  16  -6    0.34    1.79   0
   6 -14   8    5.37    5.48   0
   6 -13   6   -2.13    3.87   0
   6 -10   2   11.42    5.17   0
   6  -9   1    3.49    4.58   0
   6  -8   0    9.21    4.65   0
   6  -4  -3   35.80    5.85   0
   6   2  -6    3.82    3.40   0
   6   7  -7   16.97    4.19   0
   6  12  -7   -0.50    2.50   0
   7 -13   6    4.68    5.36   0
   7 -10   2    5.82    4.89   0
   7  -9   1    0.91    4.84   0
   7  -8   0    0.87    4.19   0
   7  -7  -1    9.28    5.45   0
   7  -4  -3    4.18    4.99   0
   7   2  -6   15.36    4.64   0
   7   6  -7    0.90    3.79   0
   7   7  -7    4.25    3.80   0
   8  -9   1    4.12    5.53   0
   8  -8   0    4.53    5.03   0
   8  -4  -3    6.90    5.40   0
   8  -2  -4    1.11    5.17   0
   8   0  -5    9.75    5.55   0
   8   2  -6    2.11    4.26   0
   8   7  -7    4.89    4.18   0
   8   8  -7   -2.43    3.50   0
   8   9  -7   -0.75    3.39   0
   9  -6  -1    7.53    6.23   0
   9  -5  -2   23.33    7.18   0
   9  -3  -3    6.46    6.50   0
   9   1  -5    0.89    5.10   0
   9   3  -6    5.80    4.55   0
   9   4  -6   18.48    6.12   0
   1 -13  13    3.98    2.76   0
   1 -11   9    1.43    2.14   0
   2 -14  13    0.13    3.09   0
   2  -3  -1  277.17    7.80   0
   3 -14  11    3.49    3.28   0
   3 -13   9   32.25    5.06   0
   3  -1  -3  194.38    7.62   0
   3   1  -4   11.38    2.45   0
   3   4  -5  443.66    9.31   0
   4 -15  12    3.70    3.72   0
   4 -13   8    1.77    3.62   0
   4 -11   5   33.84    5.77   0
   4  -4  -2  116.58    7.49   0
   4   2  -5  102.42    6.29   0
   4   6  -6   43.54    3.91   0
   5 -15  11    5.35    4.74   0
   5 -14   9    6.13    4.80   0
   5 -13   7    2.49    3.84   0
   5 -10   3   23.46    5.09   0
   5  -9   2   13.96    5.06   0
   5  -7   0   20.34    5.32   0
   5  -6  -1   11.91    4.31   0
   5  -3  -3   42.53    6.23   0
   5   1  -5   78.07    6.91   0
   5   4  -6   44.85    5.13   0
   6 -13   7    2.44    4.89   0
   6 -12   5    7.88    4.93   0
   6 -11   4   -0.08    5.07   0
   6  -5  -2    4.60    4.23   0
   6  -2  -4   45.01    6.13   0
   6   0  -5  141.81    9.28   0
   6   3  -6   34.78    4.95   0
   6   8  -7   13.59    3.80   0
   6   9  -7    0.59    2.91   0
   6  10  -7   13.59    3.33   0
   6  11  -7    2.41    2.86   0
   7 -12   5    5.10    4.92   0
   7 -11   4    4.47    5.59   0
   7  -5  -2    4.34    5.12   0
   7  -2  -4    1.95    4.22   0
   7   0  -5    8.12    4.55   0
   7   3  -6   13.11    4.96   0
   7   8  -7    4.95    3.57   0
   7   9  -7    3.03    3.28   0
   7  10  -7   -0.86    3.12   0
   7  11  -7    2.42    3.16   0
   7  12  -7    9.30    3.35   0
   8 -10   3   -0.69    5.71   0
   8  -6  -1    5.70    5.09   0
   8  -5  -2   -1.51    4.56   0
   8   3  -6   23.99    5.57   0
   8   4  -6    4.84    4.86   0
   9  -4  -2   20.38    7.67   0
   9  -1  -4    6.70    5.47   0
   9   2  -5    6.57    5.50   0
   1 -14  16    2.54    2.39   0
   1 -12  11    2.68    2.40   0
   1  -8   5  130.87    5.13   0
   1  -5   2   11.71    1.95   0
   2 -15  16    1.84    2.84   0
   2 -13  11   22.73    3.84   0
   2 -12   9   34.12    4.46   0
   2 -10   6   52.30    4.85   0
   2  -1  -2  161.85    5.61   0
   2   1  -3  330.02    7.17   0
   2   4  -4  967.14   10.10   0
   3 -15  14    2.49    3.45   0
   3 -11   6  112.36    7.35   0
   3  -4  -1 1293.14   20.16   0
   4 -14  10    8.75    3.98   0
   4 -10   4   48.72    6.31   0
   4  -5  -1   84.80    6.72   0
   4  -2  -3   24.14    4.23   0
   4   0  -4  537.53   13.68   0
   4   7  -6   86.81    5.00   0
   5 -12   6   -3.87    2.97   0
   5  -8   1   12.28    4.29   0
   5  -1  -4    0.52    3.63   0
   6 -14   9    6.75    4.86   0
   6 -10   3    9.13    4.80   0
   6  -9   2   14.15    5.10   0
   6  -8   1   -0.40    4.15   0
   6  -7   0   13.35    4.98   0
   6  -6  -1   69.95    7.58   0
   6  -3  -3    2.48    3.78   0
   6   1  -5   52.85    6.73   0
   6   4  -6    2.42    3.71   0
   7 -12   6    3.81    5.62   0
   7 -10   3   19.74    5.88   0
   7  -9   2    4.32    4.73   0
   7  -8   1    2.65    4.68   0
   7  -7   0    7.78    5.30   0
   7  -6  -1   10.62    5.58   0
   7  -3  -3   12.82    5.35   0
   7  -1  -4   15.38    6.17   0
   7   1  -5  104.15    9.07   0
   7   4  -6   20.91    5.14   0
   8  -9   2   -0.58    5.25   0
   8  -8   1    0.32    4.73   0
   8  -7   0    0.00    4.76   0
   8  -4  -2    8.49    5.87   0
   8  -3  -3   -0.45    4.31   0
   8  -1  -4    7.37    5.08   0
   8   1  -5    0.36    4.27   0
   8   5  -6   14.49    5.41   0
   9  -6   0    4.70    6.82   0
   9  -5  -1    1.64    5.81   0
   9  -2  -3    2.32    5.42   0
   9   0  -4    1.36    5.10   0
   9   3  -5   -0.34    4.90   0
   0 -12  14    1.22    1.71   0
   0 -10  10   40.48    2.43   0
   0  -8   7   18.11    1.69   0
   1  -7   4  294.58    7.25   0
   1  -6   3   53.88    3.32   0
   2  -9   5    6.04    2.96   0
   2  -4   0  200.85    6.92   0
   3 -14  12    0.29    3.11   0
   3 -12   8   17.43    4.34   0
   3 -10   5   12.74    3.78   0
   3  -5   0    7.08    3.88   0
   3   5  -5   83.39    4.15   0
   4 -15  13   -1.17    4.03   0
   4 -12   7    6.34    3.60   0
   4  -9   3    8.72    3.78   0
   4  -8   2    4.05    3.45   0
   4  -7   1   12.11    4.06   0
   4  -6   0   30.08    4.79   0
   4   3  -5  152.63    7.18   0
   4  13  -6   13.73    2.14   0
   5 -14  10   10.68    5.11   0
   5 -13   8    1.54    3.44   0
   5 -11   5    0.40    3.58   0
   5  -4  -2   49.91    6.21   0
   5   2  -5   47.18    5.71   0
   5   5  -6   16.73    3.57   0
   6 -13   8    3.31    5.02   0
   6 -12   6    3.18    4.46   0
   6 -11   5    6.31    5.53   0
   6  -4  -2    9.40    4.38   0
   6  -1  -4  171.02   10.20   0
   6   5  -6   26.38    4.83   0
   7 -11   5    5.67    5.74   0
   7  -4  -2    5.69    5.04   0
   7   5  -6   13.43    4.45   0
   8 -10   4   10.45    6.32   0
   8  -6   0   -1.57    5.52   0
   8  -5  -1    5.11    5.01   0
   8  -2  -3    2.19    4.45   0
   8   0  -4   -0.10    4.39   0
   8   2  -5    4.18    4.40   0
   8   6  -6    3.34    4.46   0
   9  -4  -1    5.62    6.89   0
   9  -3  -2    3.59    5.69   0
   9  -1  -3    2.83    5.35   0
   9   1  -4    0.32    4.37   0
   9   4  -5    0.85    5.24   0
   1 -10   8   46.93    3.67   0
   2 -14  14    7.04    3.35   0
   2 -11   8   23.42    4.00   0
   2  -8   4   19.27    3.45   0
   2  -5   1   91.47    5.02   0
   3 -15  15    2.57    3.43   0
   3 -13  10    4.99    3.60   0
   3  -9   4   28.13    4.33   0
   3  -8   3   23.70    4.49   0
   3  -7   2  132.37    7.58   0
   3  -6   1  128.85    7.13   0
   3  -2  -2   64.35    4.85   0
   3   2  -4   64.64    4.17   0
   4 -14  11    2.52    3.55   0
   4 -13   9    4.14    3.67   0
   4 -11   6   11.72    4.65   0
   4  -3  -2  228.09    9.83   0
   4   8  -6   74.02    4.32   0
   4   9  -6   13.37    2.73   0
   4  12  -6    2.59    2.15   0
   5 -12   7   -2.47    4.02   0
   5 -10   4    7.23    4.10   0
   5  -9   3    0.32    3.57   0
   5  -8   2   19.53    5.37   0
   5  -7   1   27.63    5.70   0
   5  -6   0    3.60    3.81   0
   5  -5  -1   43.94    5.79   0
   5  -2  -3   38.32    5.55   0
   5   0  -4  282.50   11.47   0
   5   6  -6  105.77    6.63   0
   5  15  -6   19.26    2.69   0
   6 -12   7    1.21    4.93   0
   6 -10   4   -0.57    4.31   0
   6  -5  -1   11.09    4.62   0
   6  -2  -3    8.65    4.27   0
   6   0  -4  150.51    9.99   0
   6   2  -5   22.48    4.62   0
   6   6  -6    8.20    3.77   0
   7 -12   7   10.38    6.45   0
   7 -10   4    0.78    5.01   0
   7  -9   3    3.58    4.72   0
   7  -8   2    6.29    5.80   0
   7  -7   1   13.40    6.41   0
   7  -6   0   15.53    5.88   0
   7  -5  -1   22.37    6.17   0
   7  -2  -3    2.64    4.28   0
   7   0  -4   -1.83    4.43   0
   7   2  -5   18.25    4.84   0
   7   6  -6    8.11    3.92   0
   8  -9   3    2.42    5.49   0
   8  -8   2   -2.69    4.57   0
   8  -7   1   10.01    5.49   0
   8  -3  -2   -0.18    4.41   0
   8   3  -5   -0.34    4.03   0
   8   7  -6   -0.21    3.42   0
   8   8  -6    3.45    3.95   0
   8   9  -6    4.17    3.83   0
   9  -6   1   12.89    6.68   0
   9  -5   0   13.53    6.64   0
   9  -2  -2   -2.52    5.04   0
   9   0  -3    0.27    5.43   0
   9   2  -4    4.62    5.37   0
   9   5  -5   10.73    5.70   0
   0 -13  17    1.30    1.63   0
   0 -11  12    1.87    1.63   0
   1 -14  17    3.36    2.48   0
   1 -13  14   -0.23    2.67   0
   2 -13  12    6.22    3.62   0
   2 -12  10    7.00    3.28   0
   2  -7   3  225.65    7.93   0
   2  -6   2  166.84    6.71   0
   3 -11   7   28.50    4.55   0
   3   0  -3   24.63    3.16   0
   4 -12   8    4.88    4.06   0
   4 -10   5   24.87    5.33   0
   4  -4  -1  182.78    9.14   0
   4  -1  -3   68.42    5.66   0
   4   1  -4   33.71    4.16   0
   4   4  -5   -1.20    2.57   0
   4  10  -6   21.67    2.88   0
   4  11  -6   17.87    2.57   0
   5 -14  11    4.14    4.77   0
   5 -13   9    4.48    4.13   0
   5 -11   6    5.37    4.79   0
   5  -3  -2   96.56    7.70   0
   5   3  -5    5.30    3.23   0
   5   7  -6   82.68    5.86   0
   6 -13   9   -0.78    4.73   0
   6  -9   3    1.22    4.20   0
   6  -8   2   16.03    5.43   0
   6  -6   0   -1.42    3.86   0
   6  -3  -2    8.43    4.92   0
   6   3  -5   13.79    4.55   0
   6   7  -6   10.56    3.69   0
   6  15  -6    5.97    2.75   0
   7 -11   6    7.05    5.04   0
   7  -3  -2    1.91    4.32   0
   7   3  -5    8.12    4.00   0
   7   7  -6    0.98    3.17   0
   7   8  -6    1.93    3.51   0
   8 -10   5    2.70    5.76   0
   8  -9   4   -3.91    5.67   0
   8  -5   0    6.51    5.19   0
   8  -4  -1    6.60    5.08   0
   8  -1  -3   22.28    6.07   0
   8   1  -4    6.73    4.75   0
   8   4  -5    4.42    3.81   0
   8  10  -6   -1.60    3.62   0
   9  -3  -1    9.83    6.20   0
   9   3  -4    0.91    5.12   0
   1 -12  12    3.32    2.71   0
   1 -11  10   26.45    3.16   0
   2 -10   7  224.08    8.66   0
   2  -2  -1  216.60    6.67   0
   3 -14  13    0.28    2.95   0
   3 -13  11    6.48    3.62   0
   3 -12   9    5.47    3.69   0
   3 -10   6  175.98    9.07   0
   3  -3  -1  484.19   12.23   0
   3   6  -5   57.33    3.35   0
   4 -14  12   -1.01    3.41   0
   4 -13  10    1.07    4.00   0
   4  -9   4   22.64    4.59   0
   4  -8   3   16.13    4.83   0
   4  -5   0   17.67    4.25   0
   5 -12   8   13.46    5.34   0
   5 -10   5    8.25    4.92   0
   5  -4  -1    0.99    3.56   0
   5  -1  -3   78.45    6.92   0
   5   1  -4    0.56    3.40   0
   5   8  -6    0.32    2.92   0
   5  14  -6    0.79    2.28   0
   6 -12   8   -4.66    4.37   0
   6 -11   6    4.69    4.65   0
   6 -10   5   -0.77    4.65   0
   6  -4  -1   15.93    4.79   0
   6  -1  -3   15.53    4.81   0
   6   1  -4  172.74    9.95   0
   6   8  -6    5.81    3.57   0
   6  14  -6   -0.01    2.68   0
   7 -12   8    0.27    4.97   0
   7 -10   5    1.96    4.66   0
   7  -9   4    9.04    5.87   0
   7  -5   0   31.02    6.75   0
   7  -4  -1   31.62    6.59   0
   7  -1  -3   15.58    5.48   0
   7   1  -4   12.55    4.72   0
   7   4  -5    9.15    3.96   0
   7   9  -6    0.22    3.28   0
   7  10  -6    1.33    3.01   0
   7  11  -6    2.93    3.41   0
   7  12  -6    2.44    3.46   0
   7  13  -6    1.39    2.93   0
   8  -8   3    3.64    5.15   0
   8  -7   2    2.67    4.95   0
   8  -6   1   11.72    5.63   0
   8  -2  -2    2.12    4.65   0
   8   0  -3   24.10    6.11   0
   8   2  -4    1.19    4.20   0
   8   5  -5   10.07    4.48   0
   9  -6   2    8.13    6.46   0
   9  -5   1    9.09    6.38   0
   9  -4   0    2.03    5.76   0
   9  -1  -2    2.50    5.24   0
   9   1  -3    3.04    4.69   0
   9   4  -4   14.95    5.97   0
   0  -7   6  242.11    4.49   0
   1  -9   7    1.75    1.82   0
   2 -14  15    2.59    2.82   0
   2   0  -2   61.38    3.59   0
   2   2  -3   24.75    2.14   0
   2   5  -4  235.36    4.76   0
   3  -9   5   45.38    5.52   0
   3   3  -4   83.67    4.64   0
   4 -11   7    3.85    3.52   0
   4  -7   2   61.78    6.20   0
   4  -6   1   12.73    4.00   0
   4  -2  -2  117.84    7.21   0
   4   2  -4  157.35    7.57   0
   4   5  -5  169.88    7.09   0
   5 -14  12    1.61    4.07   0
   5 -13  10    1.16    3.52   0
   5  -9   4   12.09    4.45   0
   5  -8   3   40.82    6.44   0
   5  -6   1   11.88    5.01   0
   5  -5   0    3.47    3.66   0
   5   4  -5   33.29    4.46   0
   5   9  -6   -0.86    2.58   0
   5  10  -6   14.64    3.50   0
   5  11  -6    5.46    2.89   0
   5  12  -6    0.56    2.78   0
   5  13  -6    2.35    2.67   0
   6 -13  10   -0.57    4.48   0
   6  -9   4   38.87    6.51   0
   6  -8   3   28.82    6.21   0
   6  -7   2   71.47    8.36   0
   6  -6   1   75.12    7.86   0
   6  -5   0   51.04    6.71   0
   6   4  -5    0.98    2.93   0
   6   9  -6    5.34    3.42   0
   6  10  -6    2.31    2.92   0
   6  11  -6    6.81    3.44   0
   6  12  -6    5.02    3.13   0
   6  13  -6    0.14    2.56   0
   7 -11   7   -3.08    4.33   0
   7  -8   3    4.71    5.05   0
   7  -7   2   12.96    5.74   0
   7  -6   1    9.92    5.63   0
   7  -2  -2   36.99    6.64   0
   7   0  -3   38.62    6.34   0
   7   2  -4   -1.23    3.64   0
   7   5  -5    6.15    4.15   0
   8 -10   6   -0.53    5.49   0
   8  -9   5    6.10    5.95   0
   8  -4   0   15.12    5.72   0
   8  -3  -1   -0.92    4.39   0
   8  -1  -2    6.06    4.95   0
   8   1  -3   16.60    6.19   0
   8   3  -4    6.63    4.60   0
   8   6  -5    5.23    4.30   0
   8   7  -5   -0.40    4.07   0
   9  -3   0   -5.33    5.11   0
   9  -2  -1    4.29    5.55   0
   9   0  -2    0.56    4.55   0
   9   2  -3    4.72    5.14   0
   9   5  -4    3.43    4.71   0
   1 -14  18    1.32    2.45   0
   2 -13  13   13.23    3.80   0
   2 -11   9   14.03    3.68   0
   2  -9   6   53.51    4.76   0
   2  -3   0 1327.15   16.67   0
   3 -14  14   -0.13    3.37   0
   3 -11   8   14.06    4.36   0
   3  -8   4   59.68    5.82   0
   3  -5   1  372.43   11.49   0
   3  -4   0   55.82    5.03   0
   3  -1  -2   13.65    2.82   0
   3   1  -3  207.28    7.36   0
   3   7  -5   49.00    3.06   0
   4 -14  13    1.17    3.57   0
   4 -13  11    2.37    4.14   0
   4 -12   9   -0.37    2.86   0
   4 -10   6   24.20    5.40   0
   4  -3  -1  340.04   11.86   0
   4   0  -3    2.40    2.81   0
   5 -12   9    2.36    4.66   0
   5 -11   7    2.03    3.71   0
   5  -7   2   11.89    4.33   0
   5  -2  -2  146.74    8.92   0
   5   0  -3   15.41    4.95   0
   5   2  -4    0.72    3.18   0
   5   5  -5   28.77    4.59   0
   6 -13  11   -2.51    4.85   0
   6 -12   9    0.60    4.68   0
   6 -11   7    0.88    4.41   0
   6 -10   6    2.58    5.28   0
   6  -2  -2    1.92    3.71   0
   6   0  -3  303.40   13.08   0
   6   2  -4   38.61    5.42   0
   6   5  -5   47.53    5.77   0
   7 -10   6    3.89    4.75   0
   7  -9   5    1.28    5.30   0
   7  -4   0   19.85    6.73   0
   7  -3  -1   12.00    5.37   0
   7   3  -4   12.76    5.13   0
   7   6  -5    4.53    3.82   0
   8  -8   4    1.77    5.10   0
   8  -7   3   -1.34    4.76   0
   8  -6   2   -0.43    4.76   0
   8  -5   1   -2.94    4.56   0
   8  -2  -1    1.99    4.61   0
   8   4  -4   11.26    4.83   0
   8   8  -5    5.06    4.23   0
   8   9  -5   -0.95    3.76   0
   9  -6   3    9.58    6.79   0
   9  -5   2   15.09    7.06   0
   9  -4   1   -0.39    5.73   0
   9  -1  -1    3.66    5.44   0
   9   1  -2    7.67    5.10   0
   9   3  -3    8.60    5.00   0
   9   6  -4    3.36    4.74   0
   0  -6   5  570.48    6.35   0
   1 -13  15    2.12    2.75   0
   1  -8   6   32.83    3.00   0
   1  -3   1  445.62    7.43   0
   2 -14  16   -2.47    2.93   0
   2 -12  11   -1.08    2.84   0
   2  -8   5   47.96    4.49   0
   3 -13  12   -0.86    3.18   0
   3 -12  10    0.30    3.63   0
   3  -7   3   47.34    4.93   0
   3  -6   2  250.05    9.56   0
   4 -14  14    4.90    4.01   0
   4 -11   8    6.98    4.32   0
   4  -9   5   12.72    4.17   0
   4  -4   0    9.33    3.87   0
   4   6  -5   46.59    4.13   0
   5 -13  11    1.89    3.93   0
   5 -10   6   15.68    5.08   0
   5  -3  -1   -0.54    3.68   0
   6 -11   8    5.95    5.30   0
   6  -9   5    2.54    4.76   0
   6  -4   0    4.23    4.05   0
   6  -3  -1   18.43    4.86   0
   6   6  -5    6.83    3.79   0
   7 -11   8    0.36    4.59   0
   7  -8   4    0.52    4.68   0
   7  -7   3   -3.38    4.51   0
   7  -6   2    7.30    5.55   0
   7  -5   1   23.96    6.39   0
   7  -1  -2   45.88    7.08   0
   7   1  -3    9.49    4.63   0
   7   7  -5    5.37    4.10   0
   8  -9   6    5.28    5.82   0
   8  -8   5    5.62    6.20   0
   8  -4   1   -0.01    5.46   0
   8  -3   0   22.26    6.47   0
   8   0  -2    0.94    4.78   0
   8   2  -3    3.75    4.53   0
   8   5  -4   -3.19    3.62   0
   8  10  -5    2.58    3.82   0
   9  -3   1    2.55    6.62   0
   9  -2   0    9.36    6.06   0
   9   0  -1   -2.68    5.24   0
   9   2  -2    1.92    5.32   0
   9   4  -3    9.67    5.00   0
   0 -13  18    1.96    1.97   0
   0 -12  15   -1.20    1.82   0
   0  -9   9    8.81    1.63   0
   0  -5   4   -0.08    0.77   0
   1 -12  13    1.74    2.72   0
   1 -10   9   47.12    3.80   0
   2 -10   8  105.50    6.46   0
   2  -7   4  176.38    7.26   0
   2  -4   1  230.47    7.37   0
   3 -14  15    0.11    3.43   0
   3 -10   7  118.14    7.55   0
   3  -2  -1   86.74    5.45   0
   3   4  -4   80.57    4.40   0
   4 -13  12   -2.77    3.81   0
   4 -12  10    0.91    3.65   0
   4  -8   4   30.56    4.95   0
   4  -7   3   52.51    5.97   0
   4  -6   2   22.52    4.61   0
   4  -5   1   92.34    7.03   0
   4  -1  -2   84.15    6.11   0
   4   1  -3   57.82    5.35   0
   4   3  -4   97.18    5.82   0
   5 -13  12   -0.23    4.50   0
   5 -12  10   -4.34    4.23   0
   5 -11   8   -0.59    3.34   0
   5  -9   5    6.14    4.00   0
   5  -8   4    8.43    4.16   0
   5  -7   3   50.08    6.80   0
   5  -5   1   45.82    5.92   0
   5  -4   0   -1.31    3.64   0
   5  -1  -2    6.21    3.91   0
   5   3  -4   20.86    4.58   0
   5   6  -5  140.42    7.60   0
   6 -12  10    1.75    4.17   0
   6  -8   4    0.88    4.61   0
   6  -7   3   17.09    5.59   0
   6  -6   2   25.15    5.58   0
   6  -5   1   10.74    4.57   0
   6  -1  -2   20.47    5.05   0
   6   1  -3   10.66    4.36   0
   6   3  -4   73.52    6.65   0
   6   7  -5   11.41    3.87   0
   7 -11   9    5.01    6.16   0
   7 -10   7    2.08    4.66   0
   7  -9   6    2.17    5.33   0
   7  -3   0   -1.72    5.40   0
   7  -2  -1   17.76    5.78   0
   7   0  -2   33.83    7.24   0
   7   2  -3    4.50    4.87   0
   7   4  -4    2.23    3.59   0
   7   8  -5    3.85    3.87   0
   7   9  -5    0.99    3.56   0
   8  -7   4    1.15    4.90   0
   8  -6   3    0.87    4.87   0
   8  -5   2   -0.25    4.85   0
   8  -1  -1   10.56    5.52   0
   8   1  -2    8.33    5.14   0
   8   3  -3    6.66    4.66   0
   8   6  -4   -0.79    3.92   0
   9  -6   4   -0.53    6.01   0
   9  -5   3    5.52    6.37   0
   9  -4   2   20.93    7.21   0
   9  -1   0    7.68    5.83   0
   9   5  -3    8.03    5.27   0
   1 -11  11    8.34    2.68   0
   1  -7   5  148.93    5.34   0
   1  -4   2  469.13    8.01   0
   2 -14  17   -1.13    2.79   0
   2 -13  14    5.56    3.67   0
   2  -6   3  168.06    6.76   0
   2  -5   2  195.56    7.03   0
   2  -1  -1  565.18   10.17   0
   3 -13  13    2.20    3.43   0
   3 -12  11    6.88    3.91   0
   3 -11   9   29.01    4.92   0
   3  -9   6   24.12    4.82   0
   3   8  -5   80.25    3.52   0
   4 -14  15    4.32    4.65   0
   4 -10   7   94.93    7.63   0
   4   7  -5   39.20    3.73   0
   5 -10   7    5.15    4.09   0
   5  -6   2   20.29    4.86   0
   5   1  -3   78.01    6.57   0
   5   7  -5    5.18    3.34   0
   6 -11   9   -1.81    4.64   0
   6 -10   7   12.53    5.15   0
   6  -9   6    4.51    5.52   0
   6  -2  -1   37.15    5.84   0
   6   4  -4   41.29    5.74   0
   6   8  -5    1.78    3.41   0
   7 -10   8    2.17    5.43   0
   7  -8   5   -3.24    4.22   0
   7  -7   4   24.22    6.36   0
   7  -6   3   24.61    7.23   0
   7  -5   2    3.75    5.22   0
   7  -4   1   31.23    6.67   0
   7   5  -4   35.36    5.47   0
   7  10  -5    7.00    3.79   0
   7  11  -5    5.21    3.55   0
   7  12  -5    1.54    3.44   0
   7  13  -5    1.54    3.27   0
   8  -9   7   -0.97    5.37   0
   8  -8   6    8.84    6.08   0
   8  -3   1    0.05    4.62   0
   8  -2   0    4.58    4.99   0
   8   0  -1    4.12    5.72   0
   8   4  -3    9.43    5.44   0
   8   7  -4    3.10    3.61   0
   8   8  -4    1.10    4.12   0
   9  -3   2    2.04    6.31   0
   9  -2   1    5.30    5.90   0
   9   1  -1    1.13    4.69   0
   9   3  -2   -2.69    4.31   0
   9   6  -3    9.08    5.04   0
   1 -13  16    1.48    2.43   0
   1  -6   4   66.02    3.66   0
   1  -5   3  603.22    9.51   0
   2 -12  12    6.27    3.31   0
   2 -11  10   55.87    5.17   0
   3 -14  16   -0.42    3.52   0
   3  -8   5   82.32    6.53   0
   3  -3   0    4.02    2.90   0
   3   0  -2   -1.28    1.89   0
   3   2  -3  238.48    7.51   0
   4 -13  13    0.13    3.79   0
   4 -12  11   -1.98    3.87   0
   4 -11   9   16.84    4.35   0
   4  -9   6   11.85    4.22   0
   4  -2  -1   72.49    5.97   0
   4   4  -4   -1.18    2.61   0
   4  17  -5    3.18    1.54   0
   5 -13  13    5.28    4.86   0
   5 -12  11    2.11    4.84   0
   5 -11   9   -2.74    3.21   0
   5  -9   6    2.56    3.84   0
   5  -2  -1   48.33    5.93   0
   5   4  -4   49.15    5.51   0
   5  17  -5    1.34    2.05   0
   6 -12  11   -0.45    4.31   0
   6 -10   8    8.97    5.70   0
   6  -8   5    4.87    4.52   0
   6  -7   4   43.97    7.30   0
   6  -4   1   13.00    4.70   0
   6  -3   0   18.71    4.91   0
   6   0  -2  168.81   10.10   0
   6   2  -3    8.86    3.91   0
   6   9  -5    3.87    3.39   0
   7 -11  10    1.20    5.16   0
   7  -9   7    2.26    4.64   0
   7  -1  -1   42.28    7.07   0
   7   1  -2   40.33    6.42   0
   7   3  -3   12.79    4.47   0
   7   6  -4    4.77    3.97   0
   8  -9   8    4.31    5.99   0
   8  -7   5   -1.91    4.72   0
   8  -6   4    3.18    5.10   0
   8  -5   3    3.75    5.66   0
   8  -4   2    1.91    4.87   0
   8  -1   0   22.45    6.92   0
   8   2  -2    4.34    4.67   0
   8   5  -3   -5.21    4.34   0
   8   9  -4    3.52    4.21   0
   9  -5   4    2.11    6.29   0
   9  -4   3   13.75    6.91   0
   9  -1   1    0.27    6.18   0
   9   0   0    1.67    4.81   0
   9   2  -1    3.22    4.83   0
   9   4  -2   18.92    5.85   0
  -1 -10  13    2.87    1.08   0
   0 -11  13   -1.25    1.66   0
   0 -10  11    1.17    1.60   0
   1  -9   8   13.33    2.63   0
   2  -9   7   73.47    5.15   0
   2   1  -2  151.53    4.93   0
   2   3  -3  274.50    5.92   0
   2   6  -4  197.52    4.09   0
   3 -13  14    3.18    3.49   0
   3 -10   8    4.86    4.11   0
   3  -7   4  129.08    7.33   0
   3  -6   3   91.42    6.53   0
   3  -5   2  247.34    9.43   0
   3  -4   1 1289.53   20.18   0
   3   9  -5   45.75    2.72   0
   4  -8   5    5.97    3.67   0
   4  -3   0   16.71    4.07   0
   4   0  -2   55.28    5.09   0
   4   2  -3   27.14    4.15   0
   4   8  -5    6.56    2.35   0
   5 -10   8    9.65    5.07   0
   5  -8   5   47.19    6.25   0
   5  -7   4    0.17    4.33   0
   5  -4   1    3.18    3.86   0
   5  -3   0    4.41    3.93   0
   5   0  -2   51.81    5.83   0
   5   2  -3   33.03    4.83   0
   5   8  -5   48.41    4.75   0
   6 -12  12    2.59    5.14   0
   6 -11  10   -1.00    3.95   0
   6  -9   7    3.94    5.35   0
   6  -6   3    4.34    4.36   0
   6  -5   2    8.46    4.47   0
   6  -1  -1   46.15    6.29   0
   6   5  -4   32.22    4.82   0
   6  10  -5    1.46    3.03   0
   6  11  -5    5.95    3.62   0
   6  14  -5   11.45    3.30   0
   6  15  -5    3.77    2.91   0
   7 -10   9    2.40    4.73   0
   7  -8   6   -1.89    4.37   0
   7  -7   5    5.55    5.87   0
   7  -3   1    8.94    5.28   0
   7  -2   0   13.63    5.51   0
   7   0  -1  170.33   11.65   0
   7   4  -3   -2.75    4.07   0
   7   7  -4   18.05    4.61   0
   8  -8   7    1.82    5.60   0
   8  -7   6    3.14    6.11   0
   8  -2   1    0.82    4.55   0
   8   1  -1    6.21    5.08   0
   8   3  -2    0.01    4.24   0
   8   6  -3    4.31    4.87   0
   8  10  -4   10.37    4.43   0
   9  -3   3    2.86    6.43   0
   9  -2   2    8.42    6.17   0
   9   1   0    6.82    5.20   0
   9   3  -1    4.97    4.93   0
   9   5  -2   18.59    5.75   0
   9   6  -2    7.53    5.68   0
   1 -12  14    6.44    3.32   0
   2 -13  15    3.78    3.13   0
   2 -10   9   78.09    5.86   0
   2  -8   6   32.24    3.98   0
   2  -2   0  130.92    5.28   0
   3 -12  12    3.02    3.66   0
   3 -11  10    1.50    3.65   0
   3  -1  -1  402.08   10.57   0
   3   5  -4    9.40    2.24   0
   4 -13  14    3.22    3.98   0
   4 -12  12    3.74    4.27   0
   4 -11  10   10.06    4.46   0
   4 -10   8   24.06    4.74   0
   4  -7   4   84.28    7.08   0
   4  -6   3   35.49    5.18   0
   4  -5   2   64.26    6.18   0
   4  -4   1  191.98    9.38   0
   4   9  -5   15.46    2.84   0
   5 -13  14    5.14    4.22   0
   5 -12  12    0.00    4.49   0
   5 -11  10   -1.12    3.64   0
   5  -9   7    7.74    5.19   0
   5  -6   3   13.94    4.51   0
   5  -5   2   58.80    6.50   0
   5  -1  -1   86.43    7.14   0
   5   5  -4   46.63    5.25   0
   5   9  -5    2.45    2.91   0
   5  16  -5   15.49    2.76   0
   6 -10   9    4.57    5.29   0
   6  -8   6    2.83    5.56   0
   6  -2   0  163.43   10.28   0
   6   1  -2   15.43    4.56   0
   6   3  -3   -0.75    3.10   0
   6   6  -4   17.92    4.47   0
   6  12  -5   11.58    3.70   0
   6  13  -5    0.37    2.66   0
   7  -9   8   -3.39    4.22   0
   7  -6   4    5.04    5.47   0
   7  -5   3   22.92    6.45   0
   7  -4   2    5.02    5.16   0
   7  -1   0   -0.42    5.39   0
   7   2  -2   41.08    6.26   0
   7   8  -4    0.61    3.80   0
   8  -6   5    4.07    5.25   0
   8  -5   4   -1.68    5.32   0
   8  -4   3    7.52    5.36   0
   8  -3   2   -0.26    4.60   0
   8   0   0    6.84    5.25   0
   8   2  -1    2.98    5.49   0
   8   4  -2    1.71    5.00   0
   8   7  -3    2.97    4.62   0
   9  -5   5    0.65    6.19   0
   9  -4   4   10.53    6.80   0
   9   0   1   -0.76    5.26   0
   9   2   0    4.50    5.83   0
   9   4  -1   -2.68    5.13   0
   0 -13  19    4.17    2.05   0
   1 -11  12    8.34    3.04   0
   1 -10  10    3.46    2.44   0
   2 -12  13    6.71    3.30   0
   2 -11  11   34.64    4.63   0
   3 -13  15   -0.35    3.38   0
   3  -9   7  122.82    7.56   0
   3  10  -5   15.40    1.95   0
   4 -13  15    1.77    4.30   0
   4  -9   7   69.00    6.61   0
   4  -1  -1    8.16    3.23   0
   4   5  -4  115.35    5.95   0
   5 -10   9    5.56    4.67   0
   5  -8   6    4.07    4.61   0
   5  -2   0    8.42    4.85   0
   5   1  -2    5.48    3.62   0
   5   3  -3   40.89    5.44   0
   5  10  -5    7.89    3.03   0
   5  11  -5    2.87    2.94   0
   5  15  -5    2.80    2.59   0
   6 -11  11    5.78    4.95   0
   6  -7   5   14.75    5.15   0
   6  -6   4   15.77    5.14   0
   6  -5   3   14.24    4.92   0
   6  -4   2    5.81    4.25   0
   6  -3   1   17.05    4.93   0
   6   0  -1   45.60    6.22   0
   6   4  -3   34.01    5.53   0
   6   7  -4   41.88    5.40   0
   7 -10  10    0.65    4.58   0
   7  -8   7    2.47    4.59   0
   7  -7   6   -4.11    5.11   0
   7  -2   1   18.47    5.54   0
   7   1  -1   41.78    6.64   0
   7   3  -2    4.46    4.68   0
   7   5  -3   16.67    4.59   0
   7   9  -4    0.06    3.59   0
   7  10  -4   -1.80    3.40   0
   8  -8   8   -1.37    5.49   0
   8  -7   7    9.31    6.24   0
   8  -2   2    1.06    5.48   0
   8  -1   1    7.88    5.32   0
   8   5  -2   -0.30    4.73   0
   8   8  -3    0.24    4.24   0
   9  -3   4   -0.77    5.92   0
   9  -2   3    7.45    6.18   0
   9  -1   2    7.72    6.02   0
   9   1   1    0.94    6.29   0
   9   5  -1    2.22    5.41   0
   0 -12  16    0.09    2.07   0
   0  -8   8  157.16    4.12   0
   1  -8   7    8.85    2.20   0
   2 -13  16    7.47    3.55   0
   2  -7   5   55.19    4.37   0
   2  -3   1  268.24    7.66   0
   3 -12  13    5.75    3.78   0
   3 -11  11   42.78    5.53   0
   3 -10   9   24.42    4.95   0
   3  -8   6   -0.02    2.90   0
   3  -2   0  130.28    6.51   0
   3   1  -2   12.88    2.52   0
   3   3  -3  635.58   11.76   0
   4 -12  13   -0.45    4.07   0
   4 -10   9   47.94    6.37   0
   4  -8   6   68.91    6.56   0
   4  -2   0   -0.26    2.98   0
   4   1  -2   86.79    5.91   0
   4   3  -3  105.54    6.33   0
   4  10  -5   23.34    2.99   0
   4  16  -5    2.91    1.76   0
   5 -12  13    3.46    4.65   0
   5 -11  11    3.05    3.61   0
   5  -7   5    4.48    3.92   0
   5  -3   1    4.86    3.97   0
   5   6  -4    3.26    2.80   0
   5  12  -5    4.82    2.95   0
   5  13  -5   12.88    3.55   0
   5  14  -5   10.79    3.13   0
   6 -11  12    0.19    4.80   0
   6 -10  10   -1.36    4.84   0
   6  -9   8    9.67    5.00   0
   6  -8   7    7.02    5.77   0
   6  -1   0  155.76   10.45   0
   6   2  -2   -1.61    3.23   0
   6   8  -4    3.61    3.45   0
   7 -10  11    3.57    5.36   0
   7  -9   9    0.73    4.60   0
   7  -6   5    6.06    5.23   0
   7  -5   4   34.50    7.11   0
   7  -4   3    4.33    5.18   0
   7  -3   2    2.30    4.44   0
   7   6  -3   35.71    5.36   0
   7  11  -4    1.93    3.28   0
   7  12  -4   -1.06    3.41   0
   7  13  -4   -1.58    3.31   0
   8  -8   9    0.13    5.64   0
   8  -6   6    7.75    5.66   0
   8  -5   5    7.79    5.61   0
   8  -4   4   17.45    6.57   0
   8  -3   3    1.94    4.85   0
   8   1   0    7.00    5.13   0
   8   3  -1   -1.19    4.30   0
   8   6  -2    0.22    4.61   0
   8   9  -3    4.98    4.23   0
   8  10  -3   -0.99    3.96   0
   9   0   2   -0.66    5.30   0
   9   3   0    0.21    4.63   0
   9   6  -1    5.35    5.48   0
   2  -9   8   20.85    3.81   0
   2  -6   4  201.89    7.41   0
   2  -5   3   59.71    4.25   0
   2  -4   2   26.62    3.09   0
   3 -13  16    1.88    3.87   0
   3  -7   5   54.12    5.21   0
   3  -3   1  462.73   12.03   0
   3   6  -4   96.04    4.44   0
   3  11  -5   68.89    3.05   0
   4 -13  16   -2.06    4.13   0
   4 -11  11    7.06    3.58   0
   4  -7   5   44.19    5.60   0
   4  -3   1  323.24   11.65   0
   4   6  -4  138.01    6.43   0
   4  11  -5   36.75    3.50   0
   5 -12  14   -0.35    4.43   0
   5  -9   8   23.35    5.22   0
   5  -6   4    3.12    4.00   0
   5  -5   3   14.83    4.51   0
   5  -4   2   55.24    6.45   0
   5   0  -1   -3.03    3.24   0
   5   4  -3    0.95    3.58   0
   5   7  -4    1.34    3.07   0
   6  -9   9    0.15    5.17   0
   6  -7   6    6.11    4.61   0
   6  -2   1   35.27    5.92   0
   6   1  -1   41.78    6.51   0
   6   5  -3    9.97    4.27   0
   6   9  -4   30.88    4.68   0
   7  -9  10    2.46    5.55   0
   7  -8   8    1.23    4.55   0
   7  -7   7    0.34    5.34   0
   7  -1   1   44.61    7.35   0
   7   2  -1   21.04    5.33   0
   7   4  -2    7.69    4.07   0
   7   7  -3   -0.73    3.53   0
   8  -7   8   10.27    6.26   0
   8  -6   7    6.80    6.41   0
   8  -1   2   11.43    5.44   0
   8   0   1    7.80    5.30   0
   8   2   0   -0.64    4.58   0
   8   4  -1    5.91    4.64   0
   8   7  -2    1.02    4.74   0
   8  11  -3    3.80    4.54   0
   9  -3   5    0.94    6.00   0
   9  -2   4   -0.26    5.72   0
   9  -1   3    3.38    5.80   0
   9   2   1   -0.97    4.62   0
   9   4   0    1.05    4.71   0
   1 -13  18   -0.07    2.61   0
   1 -12  15    2.62    3.23   0
   1  -7   6  249.71    7.00   0
   2 -13  17    0.59    3.40   0
   2 -12  14    0.88    2.95   0
   2 -11  12   19.54    4.48   0
   2 -10  10   93.07    6.33   0
   2   0  -1  716.58   10.97   0
   3 -12  14   17.74    5.13   0
   3  -9   8   44.32    5.63   0
   3  -6   4   93.71    6.33   0
   3  -5   3  437.98   12.31   0
   3  -4   2  781.51   15.90   0
   4 -12  14    4.35    4.34   0
   4  -9   8   19.51    4.49   0
   4  -6   4  132.70    8.35   0
   4  -5   3  102.78    7.36   0
   4  -4   2  131.74    7.99   0
   4   0  -1    4.04    2.86   0
   4  12  -5   12.77    2.65   0
   4  13  -5   17.44    2.89   0
   4  14  -5    2.11    2.24   0
   4  15  -5    0.56    1.92   0
   5 -11  12    3.25    4.10   0
   5 -10  10    5.89    3.91   0
   5  -8   7   42.14    6.17   0
   5  -1   0   40.73    5.57   0
   5   2  -2  140.30    8.18   0
   6 -11  13    1.50    4.49   0
   6 -10  11    3.50    4.31   0
   6  -6   5    7.69    4.63   0
   6  -5   4   45.03    6.63   0
   6  -4   3   39.10    6.21   0
   6  -3   2    8.34    4.39   0
   6   3  -2    6.83    3.69   0
   6  10  -4    2.83    3.35   0
   7  -8   9   15.99    6.42   0
   7  -6   6    7.74    5.37   0
   7  -5   5    6.73    5.56   0
   7  -4   4    8.66    5.47   0
   7  -3   3   11.70    5.64   0
   7  -2   2   34.51    6.81   0
   7   1   0    0.63    4.24   0
   7   5  -2    1.59    4.42   0
   7   8  -3    1.80    4.05   0
   8  -7   9    4.25    6.22   0
   8  -5   6   15.16    6.16   0
   8  -4   5    5.47    5.79   0
   8  -3   4    5.02    5.60   0
   8  -2   3    1.21    4.73   0
   8   1   1    2.92    4.90   0
   8   5  -1    6.18    5.31   0
   8   8  -2   -0.18    4.28   0
   9   0   3    6.80    5.99   0
   9   1   2    4.48    5.72   0
   9   3   1   12.78    5.67   0
   9   5   0   10.33    5.72   0
   1  -9   9   75.00    4.55   0
   2  -8   7   23.38    3.74   0
   2   4  -3  987.03   10.51   0
   3 -13  17    4.05    4.06   0
   3 -11  12    5.50    4.01   0
   3 -10  10  162.22    9.04   0
   3   0  -1  126.00    5.99   0
   3  12  -5   99.70    3.44   0
   4 -11  12    0.30    3.05   0
   4 -10  10    6.72    3.71   0
   4  -8   7   17.55    4.48   0
   4   2  -2  120.24    6.65   0
   4   4  -3   53.63    4.53   0
   4   7  -4   79.62    5.14   0
   5 -12  15   -0.49    3.92   0
   5 -11  13    3.18    4.91   0
   5  -9   9    2.28    3.98   0
   5  -7   6   75.77    7.54   0
   5  -6   5  131.01    9.60   0
   5  -2   1   44.21    5.91   0
   5   5  -3   15.18    4.13   0
   5   8  -4    9.39    3.35   0
   6 -11  14   -0.15    5.08   0
   6  -9  10    4.98    5.42   0
   6  -8   8    9.70    5.19   0
   6  -7   7   17.08    6.19   0
   6   0   0  243.17   12.10   0
   6   2  -1   35.67    6.02   0
   6   4  -2    8.85    4.32   0
   6   6  -3    0.98    3.07   0
   6  11  -4    0.69    2.93   0
   7  -9  11    1.18    5.31   0
   7  -7   8    0.28    4.50   0
   7   0   1  177.99   11.82   0
   7   3  -1    5.91    4.13   0
   7   9  -3    5.06    4.14   0
   8  -6   8    3.15    5.88   0
   8  -5   7    8.35    6.47   0
   8  -1   3   24.40    6.94   0
   8   0   2    0.71    4.67   0
   8   3   0   21.05    5.86   0
   8   6  -1   12.63    5.57   0
   8   9  -2    1.42    4.31   0
   9  -2   5    8.47    6.38   0
   9  -1   4   -1.82    5.45   0
   9   2   2    3.55    5.57   0
   9   4   1    3.00    5.37   0
   9   6   0   -0.17    4.82   0
   0 -11  14    5.32    2.33   0
   0  -9  10   -1.65    1.45   0
   1 -13  19   -0.52    2.82   0
   1 -11  13    2.98    2.87   0
   1 -10  11   34.41    3.73   0
   1  -6   5  815.75   11.70   0
   2 -13  18    3.99    3.50   0
   2 -12  15    7.59    3.92   0
   2   2  -2   54.41    2.96   0
   2   7  -4  163.05    3.57   0
   3  -8   7    7.94    3.39   0
   3   2  -2   55.85    4.23   0
   3   4  -3  273.06    7.66   0
   3  13  -5   79.20    3.01   0
   3  15  -5    0.76    1.21   0
   4 -12  15    7.33    4.37   0
   4  -9   9   23.43    5.30   0
   4  -7   6   81.35    6.98   0
   4  -1   0  105.94    6.75   0
   5 -10  11    4.52    4.17   0
   5  -8   8    4.77    4.88   0
   5  -5   4   46.18    6.16   0
   5  -4   3    0.11    3.60   0
   5  -3   2   85.80    7.51   0
   5   1  -1   82.15    6.74   0
   5   3  -2   94.18    6.84   0
   5   9  -4   10.06    3.59   0
   6 -10  12    1.35    4.18   0
   6  -8   9    3.16    5.42   0
   6  -6   6   11.09    5.33   0
   6  -5   5   47.66    7.44   0
   6  -2   2    2.65    4.05   0
   6  -1   1   42.31    6.20   0
   6   7  -3   13.40    4.24   0
   6  12  -4    0.48    2.78   0
   6  13  -4    2.50    3.23   0
   6  14  -4   -1.62    2.84   0
   6  15  -4   14.85    3.60   0
   7  -9  12    2.32    6.37   0
   7  -8  10    1.51    4.70   0
   7  -6   7    4.25    5.06   0
   7  -5   6   24.45    6.51   0
   7  -4   5   10.60    6.61   0
   7  -2   3    2.44    5.05   0
   7  -1   2   38.41    6.85   0
   7   2   0   14.56    4.94   0
   7   4  -1   21.89    5.13   0
   7   6  -2    8.19    4.07   0
   7  10  -3   20.74    4.90   0
   7  11  -3    7.25    3.89   0
   8  -7  10   -1.20    5.53   0
   8  -4   6    8.74    5.61   0
   8  -3   5    1.30    5.39   0
   8  -2   4    0.33    4.70   0
   8   2   1    1.47    4.76   0
   8   4   0    7.31    4.93   0
   8  10  -2    4.01    3.95   0
   8  11  -2    5.58    4.48   0
   9  -1   5    1.35    6.15   0
   9   0   4    0.02    5.56   0
   9   1   3    3.44    5.66   0
   9   3   2    6.15    5.73   0
   9   5   1   -2.74    5.76   0
   0 -12  17    0.14    2.22   0
   0 -10  12    0.86    1.80   0
   0  -7   7    2.93    1.36   0
   1 -12  16   -0.96    2.81   0
   2  -9   9   25.06    4.04   0
   2  -7   6  112.33    5.93   0
   2  -1   0  190.26    6.03   0
   3 -12  15    0.31    3.95   0
   3 -11  13    2.38    3.61   0
   3  -9   9   25.50    4.91   0
   3  -7   6    5.60    3.17   0
   3  -1   0    8.51    2.58   0
   3   7  -4  120.86    4.70   0
   3  14  -5    1.36    1.39   0
   4 -12  16    1.09    4.30   0
   4 -11  13    3.84    3.29   0
   4 -10  11   -0.92    3.11   0
   4  -6   5   43.74    5.70   0
   4  -5   4  120.20    8.29   0
   4  -3   2  204.10    9.55   0
   4  -2   1   72.68    6.03   0
   5 -11  14    4.26    4.75   0
   5 -10  12    0.81    4.65   0
   5  -9  10   11.44    4.44   0
   5  -7   7   35.15    6.46   0
   5   0   0    0.09    3.43   0
   5   6  -3   13.57    3.95   0
   6 -10  13    6.94    4.72   0
   6  -9  11    1.49    4.40   0
   6  -7   8   37.41    7.23   0
   6  -4   4   47.16    6.66   0
   6  -3   3    5.69    4.26   0
   6   1   0  156.44    9.85   0
   6   3  -1   13.80    4.87   0
   6   5  -2    3.52    3.91   0
   6   8  -3   24.86    4.66   0
   7  -8  11    2.33    5.72   0
   7  -7   9   -0.35    5.02   0
   7  -3   4   20.90    6.19   0
   7   1   1   47.28    7.24   0
   7   7  -2   10.18    3.84   0
   7  12  -3    0.95    3.19   0
   7  13  -3    5.11    3.90   0
   8  -6   9    0.01    5.61   0
   8  -5   8    1.68    5.76   0
   8   0   3   17.94    5.87   0
   8   1   2    5.95    5.17   0
   8   3   1    0.44    4.61   0
   8   5   0    5.73    5.34   0
   8   7  -1    2.98    4.15   0
   8   8  -1    3.02    4.59   0
   9   2   3    7.80    5.87   0
   9   4   2   22.59    7.46   0
   9   6   1   13.99    6.62   0
  -1 -12  19    3.10    1.69   0
   1  -8   8    0.04    2.13   0
   1  -5   4  111.25    4.40   0
   1  -4   3  500.16    8.35   0
   1  -3   2  217.51    5.26   0
   2 -11  13   33.20    4.76   0
   2 -10  11   51.91    5.43   0
   2  -6   5  139.82    6.54   0
   3 -12  16   17.64    4.92   0
   3 -10  11    3.89    3.18   0
   3  -6   5   67.61    5.59   0
   3  -2   1   78.55    5.31   0
   4  -8   8   64.48    6.58   0
   4  -4   3   56.36    5.84   0
   4   1  -1    4.79    2.86   0
   4   3  -2  225.76    8.83   0
   4   5  -3   99.63    5.66   0
   4   8  -4   28.27    3.35   0
   5 -11  15    2.30    4.70   0
   5  -6   6   99.06    8.28   0
   5  -1   1   74.10    6.88   0
   5   2  -1   44.59    5.41   0
   5   4  -2   49.60    5.69   0
   5  10  -4    7.87    3.21   0
   6 -10  14    6.42    5.50   0
   6  -8  10    4.20    5.55   0
   6  -6   7    6.14    5.02   0
   6   0   1   46.52    6.38   0
   6   9  -3    5.22    3.74   0
   7  -9  13   14.44    6.39   0
   7  -6   8   12.00    5.46   0
   7  -5   7   12.18    5.72   0
   7  -1   3   13.48    6.70   0
   7   0   2   30.13    6.46   0
   7   3   0    0.02    3.74   0
   7   5  -1   23.98    5.18   0
   7   8  -2    1.87    3.06   0
   8  -6  10    4.91    6.09   0
   8  -4   7   11.26    5.97   0
   8  -3   6   20.47    6.52   0
   8  -2   5    1.56    4.90   0
   8  -1   4    0.02    4.69   0
   8   2   2   -1.35    4.44   0
   8   6   0   -2.76    4.62   0
   8   9  -1    4.33    4.68   0
   9  -1   6   -2.17    5.54   0
   9   0   5    2.22    5.81   0
   9   1   4   -2.87    5.34   0
   9   3   3    2.61    6.36   0
   2 -12  16    4.17    3.48   0
   2  -5   4  232.55    7.92   0
   2  -3   2  720.96   12.51   0
   2  -2   1  217.75    6.70   0
   3  -8   8   23.83    4.74   0
   3  -5   4   11.33    3.41   0
   3  -4   3  266.53    9.64   0
   3  -3   2  972.19   17.27   0
   3   1  -1  411.31   10.22   0
   4 -12  17   -3.33    3.76   0
   4 -11  14    6.60    4.04   0
   4 -10  12    4.74    4.05   0
   4  -9  10    2.41    3.47   0
   4  -7   7    0.50    3.44   0
   4   0   0   23.57    3.92   0
   5 -10  13    3.11    4.85   0
   5  -9  11   15.23    4.65   0
   5  -8   9   18.92    5.01   0
   5  -5   5   19.99    4.96   0
   5  -4   4   52.48    6.31   0
   5  -3   3   35.78    5.75   0
   5  -2   2  143.21    9.09   0
   5   7  -3   51.40    5.27   0
   5  11  -4    4.77    2.91   0
   5  17  -4    9.92    2.81   0
   6  -9  12    3.75    4.50   0
   6  -7   9    4.61    5.66   0
   6  -5   6   31.14    6.46   0
   6  -4   5    1.23    4.59   0
   6  -3   4   78.20    7.91   0
   6  -2   3    7.68    4.46   0
   6  -1   2   18.45    5.08   0
   6   2   0  167.20    9.98   0
   6   4  -1   13.73    4.64   0
   6   6  -2   23.76    4.43   0
   6  10  -3    6.01    3.59   0
   7  -8  12   11.93    6.13   0
   7  -7  10    3.26    4.85   0
   7  -6   9    6.44    5.93   0
   7  -4   6   26.35    6.74   0
   7  -3   5    3.00    5.24   0
   7  -2   4    4.57    5.21   0
   7   2   1   17.28    5.23   0
   7   4   0   14.63    5.42   0
   7   6  -1    7.87    4.10   0
   7   9  -2    2.88    4.02   0
   8  -5   9    3.63    6.06   0
   8  -4   8    2.88    5.49   0
   8   0   4    2.71    5.61   0
   8   1   3   16.84    5.77   0
   8   4   1    5.91    4.90   0
   8   7   0    1.03    4.73   0
   8  10  -1    6.07    4.79   0
   9   1   5    3.87    6.69   0
   9   2   4   -4.30    5.24   0
   9   5   2   14.14    6.20   0
  -1 -11  16    0.89    1.48   0
   1 -12  17    2.40    2.97   0
   1 -11  14    0.10    2.92   0
   1  -9  10    7.10    2.69   0
   2 -11  14    1.00    3.85   0
   2  -8   8  108.32    6.07   0
   2  -4   3  982.30   15.00   0
   3 -12  17    2.28    4.02   0
   3 -11  14   20.31    4.64   0
   3 -10  12   -2.38    3.31   0
   3  -9  10   28.85    5.04   0
   3   5  -3  415.18    9.05   0
   3   8  -4   52.35    3.31   0
   4 -11  15   11.53    4.81   0
   4  -8   9   48.78    6.40   0
   4  -6   6   40.70    5.60   0
   4  -1   1    6.85    3.85   0
   4   6  -3   37.39    4.04   0
   4   9  -4   23.90    3.11   0
   5 -11  16   -2.15    3.81   0
   5  -7   8    7.51    4.26   0
   5   1   0   37.84    5.24   0
   5   5  -2   60.94    5.96   0
   5  12  -4    5.31    2.80   0
   5  13  -4    8.72    3.50   0
   5  14  -4    5.49    3.06   0
   5  15  -4    6.16    2.87   0
   5  16  -4    8.02    2.74   0
   6 -10  15    2.32    5.25   0
   6  -9  13    3.29    4.52   0
   6  -8  11    1.65    4.62   0
   6  -6   8   27.76    6.80   0
   6   1   1   38.60    6.01   0
   6   7  -2   72.87    6.78   0
   6  11  -3    1.13    3.05   0
   7  -8  13    9.49    6.73   0
   7  -7  11    5.43    5.19   0
   7  -5   8   12.14    5.68   0
   7   0   3   43.86    8.06   0
   7   1   2   45.81    6.99   0
   7   7  -1    3.23    4.09   0
   7  10  -2    3.20    3.51   0
   7  11  -2    0.47    3.71   0
   8  -6  11    5.48    6.20   0
   8  -5  10   41.66    8.52   0
   8  -3   7    5.93    5.46   0
   8  -2   6    7.97    5.46   0
   8  -1   5    1.99    4.89   0
   8   3   2   -2.05    4.39   0
   8   5   1    0.96    4.41   0
   8   8   0    4.69    4.98   0
   8  11  -1    0.71    4.18   0
   9  -1   7   -4.35    5.41   0
   9   0   6   15.38    6.82   0
   9   3   4    3.34    6.25   0
   9   4   3   11.00    6.27   0
   9   6   2    7.07    5.60   0
   0 -12  18    0.06    2.32   0
   0 -11  15   15.51    2.95   0
   1 -10  12   21.62    3.56   0
   2 -12  17    7.84    3.54   0
   2 -10  12   27.96    4.58   0
   2  -9  10   11.70    3.61   0
   2   1  -1  560.53    9.34   0
   3  -7   7   16.28    3.79   0
   3   0   0   -1.85    2.38   0
   3   3  -2  999.08   14.77   0
   4 -10  13   -1.43    3.58   0
   4  -9  11   54.65    6.73   0
   4  -5   5  169.14    9.27   0
   4  -4   4   -3.09    3.25   0
   4  -3   3   98.51    7.45   0
   4  -2   2  124.16    7.58   0
   4   2  -1   81.55    5.74   0
   4   4  -2  115.24    6.54   0
   5 -10  14    4.01    4.26   0
   5  -9  12    5.50    3.99   0
   5  -8  10    1.94    4.06   0
   5  -6   7    2.58    3.95   0
   5  -5   6   23.26    5.82   0
   5   0   1    1.30    3.66   0
   5   3  -1    3.34    3.24   0
   5   8  -3   46.83    5.00   0
   6  -7  10    0.19    5.29   0
   6  -5   7   44.97    7.11   0
   6   0   2  159.13   10.29   0
   6   3   0   23.53    4.75   0
   6   5  -1    7.26    4.28   0
   6  12  -3    9.64    3.46   0
   6  13  -3    1.82    3.46   0
   7  -6  10    2.67    4.97   0
   7  -4   7   39.71    7.45   0
   7  -3   6   18.65    5.91   0
   7  -2   5   35.40    7.11   0
   7  -1   4   15.57    5.67   0
   7   3   1    5.31    4.26   0
   7   5   0   29.16    5.62   0
   7   8  -1    4.19    4.04   0
   7  12  -2   -0.81    3.27   0
   7  13  -2    3.52    3.78   0
   7  14  -2    4.79    4.10   0
   8  -4   9   51.06    8.80   0
   8  -3   8    8.47    5.80   0
   8   0   5    5.36    5.78   0
   8   1   4    6.40    5.09   0
   8   2   3   -0.58    4.62   0
   8   4   2   -1.13    4.45   0
   8   6   1   11.12    4.97   0
   8   9   0   -2.25    4.45   0
   9  -1   8   -7.90    5.57   0
   9   1   6    2.13    5.82   0
   9   2   5    3.17    5.69   0
   9   5   3    3.55    5.64   0
   0  -6   6    7.75    1.34   0
   1  -7   7   97.52    4.65   0
   2  -7   7   14.87    2.97   0
   2   5  -3   53.37    2.60   0
   3 -12  18    5.82    4.29   0
   3 -11  15    9.43    4.13   0
   3  -8   9   21.38    4.67   0
   3  -6   6   78.28    6.00   0
   4 -11  16   -2.18    3.90   0
   4  -7   8   73.44    6.90   0
   4  10  -4   51.27    4.03   0
   5 -10  15   -0.01    4.63   0
   5  -7   9   73.56    7.70   0
   5  -4   5   41.13    5.88   0
   5  -3   4   13.27    4.42   0
   5  -2   3   33.30    5.60   0
   5  -1   2    7.03    4.12   0
   5   2   0    8.27    4.42   0
   6  -9  14   -1.78    4.14   0
   6  -8  12   10.37    5.23   0
   6  -6   9   -1.27    5.49   0
   6  -4   6    3.78    4.79   0
   6  -3   5    6.41    4.55   0
   6  -2   4   50.80    6.81   0
   6  -1   3   13.48    5.02   0
   6   2   1   45.22    6.61   0
   6   8  -2   10.10    3.49   0
   6  14  -3    0.24    2.96   0
   6  15  -3    8.60    3.64   0
   7  -7  12    3.88    5.02   0
   7  -5   9    5.37    5.06   0
   7  -4   8   29.50    7.40   0
   7   1   3   15.13    6.29   0
   7   2   2   33.77    6.23   0
   7   4   1   29.47    6.36   0
   7   6   0   14.42    5.47   0
   7   9  -1   -0.41    4.15   0
   8  -5  11    5.64    6.39   0
   8  -4  10   -0.46    6.37   0
   8  -2   7    4.83    5.43   0
   8  -1   6   17.58    6.11   0
   8   3   3    1.41    4.58   0
   8   5   2   -2.30    4.97   0
   8   7   1    8.32    5.29   0
   8  10   0    4.60    4.86   0
   9   3   5   -1.11    6.35   0
   9   4   4   16.86    6.74   0
   9   6   3    7.53    5.76   0
   0  -8   9    6.20    1.66   0
   1 -12  18   -2.22    2.80   0
   1 -11  15    5.17    3.31   0
   2 -12  18    8.21    3.70   0
   2 -11  15    1.59    3.11   0
   2   3  -2  722.21    9.66   0
   3 -10  13   -0.65    2.67   0
   3  -9  11    1.09    3.55   0
   3  -5   5   90.17    6.24   0
   3  -1   1  414.34   10.86   0
   4 -11  17   18.85    5.26   0
   4 -10  14    2.72    3.85   0
   4  -9  12   23.10    5.43   0
   4  -8  10   31.21    5.17   0
   4  -6   7  104.09    7.76   0
   4   1   0  101.41    6.45   0
   4   7  -3   56.41    4.53   0
   4  11  -4   70.32    4.64   0
   5 -10  16    5.32    5.08   0
   5  -9  13    2.74    4.26   0
   5  -8  11   18.39    5.41   0
   5  -6   8   29.54    5.65   0
   5   4  -1    2.68    3.19   0
   5   6  -2   24.31    4.09   0
   5   9  -3   -2.68    2.71   0
   6  -9  15    2.92    5.10   0
   6  -8  13    1.52    4.43   0
   6  -7  11    6.22    4.98   0
   6  -5   8   20.29    5.60   0
   6   1   2   13.38    5.63   0
   6   4   0    1.65    3.34   0
   6   6  -1   71.79    6.58   0
   6   9  -2    8.76    3.79   0
   7  -7  13   -0.80    5.36   0
   7  -6  11    5.04    5.02   0
   7  -3   7    0.51    4.83   0
   7  -2   6   10.80    5.85   0
   7  -1   5   92.67    9.53   0
   7   0   4   -0.41    4.55   0
   7  10  -1   12.28    4.81   0
   8  -5  12    3.24    6.22   0
   8  -3   9    4.06    6.12   0
   8  -2   8    1.86    5.22   0
   8  -1   7    4.87    6.07   0
   8   0   6   -1.57    5.38   0
   8   1   5    0.91    4.67   0
   8   2   4   -0.36    4.51   0
   8   8   1    0.96    4.57   0
   8  11   0   -1.56    4.31   0
   9   1   7   -1.04    5.76   0
   9   2   6    5.38    6.04   0
   9   5   4    3.54    5.76   0
  -1 -12  20    3.26    1.86   0
   0 -12  19    0.47    2.51   0
   0 -10  13   35.72    3.18   0
   1  -8   9  119.95    5.54   0
   1  -6   6  131.59    5.22   0
   2 -12  19    3.15    3.71   0
   2 -10  13   37.78    5.00   0
   2  -9  11   96.11    6.47   0
   2  -8   9   14.21    3.51   0
   2  -6   6   71.40    4.86   0
   2   0   0  997.13   13.01   0
   2   8  -4   19.73    1.51   0
   3 -11  16    3.04    3.83   0
   3  -7   8    1.66    3.75   0
   3  -4   4   86.10    6.03   0
   3  -3   3  620.52   14.07   0
   3  -2   2   56.66    4.72   0
   3   2  -1   82.78    4.78   0
   3   6  -3  106.21    4.73   0
   3   9  -4   21.43    2.46   0
   4 -11  18    4.94    4.51   0
   4 -10  15   -0.43    4.31   0
   4  -5   6   26.97    4.99   0
   4   0   1    4.40    3.01   0
   4   3  -1  351.58   10.84   0
   4   5  -2   61.82    5.07   0
   5  -9  14   14.76    5.79   0
   5  -8  12   22.54    5.85   0
   5  -7  10   34.18    6.08   0
   5  -5   7   22.11    5.06   0
   5   1   1   77.06    6.79   0
   5  10  -3   31.15    4.39   0
   6  -9  16   13.32    5.99   0
   6  -8  14    0.79    5.13   0
   6  -6  10   -0.54    4.57   0
   6  -4   7   26.90    6.29   0
   6  -3   6   37.98    6.39   0
   6  -2   5   27.87    6.46   0
   6  -1   4  176.70   11.08   0
   6   0   3  309.09   13.94   0
   6  10  -2    6.90    3.87   0
   7  -7  14   10.16    6.03   0
   7  -6  12    0.11    4.88   0
   7  -5  10   19.25    6.11   0
   7  -4   9    6.58    5.20   0
   7   2   3    6.19    5.59   0
   7   3   2    3.45    4.61   0
   7   5   1   19.08    5.12   0
   7   7   0   10.14    4.05   0
   7  11  -1    4.59    4.13   0
   8  -4  11   -0.58    5.98   0
   8  -3  10   -2.89    5.94   0
   8   3   4    3.27    5.60   0
   8   4   3    4.73    4.93   0
   8   6   2    2.04    4.37   0
   8   9   1    1.67    4.79   0
   9   2   7   -2.83    6.05   0
   9   3   6    4.46    6.04   0
   9   4   5   -1.30    5.60   0
   9   6   4    2.37    5.51   0
   0  -9  11   -0.26    1.61   0
   1 -12  19    4.01    3.07   0
   1 -10  13    4.03    3.06   0
   1  -9  11   19.57    3.28   0
   2 -11  16    4.31    3.20   0
   2  -5   5  688.87   13.24   0
   3 -11  17   12.26    4.16   0
   3 -10  14    7.79    4.08   0
   3  -9  12    8.86    4.02   0
   3  -8  10    9.32    4.15   0
   3   4  -2  757.03   12.73   0
   4  -9  13    2.39    4.07   0
   4  -8  11   28.26    5.66   0
   4  -7   9   68.59    6.80   0
   4  -4   5    4.07    3.63   0
   4  -3   4   81.05    6.67   0
   4  -2   3   27.09    4.54   0
   4  -1   2   88.54    6.47   0
   4  12  -4   47.96    4.05   0
   4  18  -4    1.24    1.88   0
   5 -10  17    3.14    4.40   0
   5  -6   9   87.75    8.61   0
   5  -4   6   48.60    6.28   0
   5  -3   5    8.26    4.20   0
   5  -2   4   -1.82    3.71   0
   5  -1   3   70.96    7.03   0
   5   3   0    3.50    3.42   0
   5   5  -1   41.45    5.39   0
   5   7  -2   11.78    3.37   0
   5  11  -3    3.86    3.40   0
   6  -7  12    4.44    4.90   0
   6  -5   9    9.95    5.45   0
   6   3   1   20.47    4.65   0
   6   5   0   44.43    5.65   0
   6   7  -1    9.85    3.62   0
   6  11  -2    7.49    3.68   0
   7  -6  13    8.63    6.28   0
   7  -5  11    4.71    5.18   0
   7  -3   8    2.17    5.17   0
   7  -2   7   16.82    6.33   0
   7  -1   6   14.67    6.16   0
   7   0   5    0.26    5.20   0
   7   1   4   16.64    5.63   0
   7   4   2    9.58    4.97   0
   7   6   1    4.40    4.83   0
   7   8   0    3.17    3.37   0
   7  12  -1    1.20    3.53   0
   7  13  -1    3.78    3.63   0
   8  -4  12    2.04    6.11   0
   8  -2   9    1.01    5.76   0
   8  -1   8    4.36    5.35   0
   8   0   7    3.68    5.14   0
   8   1   6   25.66    6.57   0
   8   2   5    7.91    5.23   0
   8   5   3   -2.56    4.52   0
   8   7   2   -2.65    3.73   0
   8  10   1    1.58    4.70   0
   9   4   6   11.64    6.97   0
   9   5   5    0.77    5.63   0
   0 -11  16    3.73    2.68   0
   1 -11  16    5.19    3.55   0
   2  -7   8   28.94    3.99   0
   2  -4   4  941.45   14.92   0
   2  -1   1  565.49   10.29   0
   3  -6   7  234.68    9.74   0
   3   1   0    7.68    2.39   0
   4 -10  16    7.27    4.83   0
   4  -6   8   64.75    6.51   0
   4   2   0    0.30    2.70   0
   4   8  -3   12.80    2.96   0
   4  13  -4   26.25    3.26   0
   5  -9  15   -5.07    3.60   0
   5  -8  13   -1.43    4.01   0
   5  -7  11   22.15    5.68   0
   5  -5   8   32.38    6.53   0
   5   2   1   50.35    6.25   0
   5   8  -2   20.03    4.07   0
   5  12  -3    6.40    3.58   0
   6  -8  15    7.09    5.40   0
   6  -7  13   -0.26    4.30   0
   6  -6  11   11.72    5.35   0
   6  -4   8   28.90    6.20   0
   6  -3   7   42.03    7.38   0
   6   1   3   10.75    5.59   0
   6   2   2    0.83    3.57   0
   6   8  -1    1.77    3.61   0
   6  12  -2    6.86    3.43   0
   7  -5  12   14.30    6.60   0
   7  -4  10    0.62    5.34   0
   7   3   3    8.91    4.73   0
   7   9   0    0.08    3.79   0
   7  14  -1    3.62    3.92   0
   8  -3  11    8.71    6.51   0
   8  -2  10   20.52    7.41   0
   8   3   5    4.63    5.86   0
   8   4   4   14.30    5.59   0
   8   6   3    4.88    4.50   0
   8   8   2    0.22    3.86   0
   8  11   1    6.32    4.40   0
   9   3   7    2.14    6.05   0
   0 -12  20    0.82    2.46   0
   0  -5   5  362.01    5.07   0
   1 -12  20    3.97    3.23   0
   1  -5   5  624.26   10.05   0
   2 -11  17    9.11    3.51   0
   2 -10  14   21.38    4.33   0
   2  -8  10    0.92    3.03   0
   2  -3   3  275.73    7.94   0
   2  -2   2   56.90    3.75   0
   3 -11  18    2.70    3.62   0
   3 -10  15    0.06    3.63   0
   3  -7   9   14.88    4.35   0
   3  -5   6   49.54    5.08   0
   3  10  -4   56.45    3.34   0
   4 -10  17    1.11    4.22   0
   4  -9  14    1.13    3.22   0
   4  -8  12    6.36    4.58   0
   4  -7  10   11.69    4.20   0
   4  -5   7   17.38    4.52   0
   4   4  -1  172.59    7.95   0
   4   6  -2   18.27    3.46   0
   4  14  -4   12.19    2.95   0
   4  15  -4    2.10    2.45   0
   5  -9  16   -2.11    4.01   0
   5  -6  10   12.78    5.60   0
   5  -4   7    4.04    3.91   0
   5   1   2    7.02    4.75   0
   5   4   0   -1.24    3.71   0
   5  13  -3    7.61    3.47   0
   6  -8  16    8.28    5.09   0
   6  -7  14    3.52    5.38   0
   6  -6  12   12.34    6.15   0
   6  -5  10    5.97    4.83   0
   6  -2   6    7.61    4.78   0
   6  -1   5   57.71    7.32   0
   6   0   4  146.04   10.24   0
   6   4   1   13.74    4.22   0
   6   6   0    1.44    3.23   0
   6   9  -1    3.49    3.64   0
   6  13  -2    2.33    3.11   0
   6  14  -2    4.05    3.47   0
   6  15  -2    6.04    3.61   0
   6  16  -2    1.93    3.52   0
   7  -6  14    5.99    5.91   0
   7  -4  11    6.46    6.07   0
   7  -3   9    9.71    5.61   0
   7  -2   8   12.77    6.11   0
   7  -1   7   -5.36    4.98   0
   7   0   6   -3.04    5.98   0
   7   1   5  107.77    9.72   0
   7   2   4    5.00    5.02   0
   7   5   2   13.51    5.21   0
   7   7   1    5.32    3.83   0
   7  10   0    1.80    4.35   0
   8  -3  12    2.25    6.14   0
   8  -1   9   -3.09    4.78   0
   8   0   8    2.76    5.61   0
   8   1   7    3.74    5.10   0
   8   2   6    2.92    4.98   0
   8   5   4    3.56    4.77   0
   8   7   3   -2.75    4.77   0
   8   9   2   -0.82    4.08   0
   1 -10  14   -0.13    2.99   0
   1  -7   8   40.14    3.41   0
   2  -9  12   20.75    4.10   0
   2  -6   7  115.18    6.25   0
   2   2  -1  207.86    5.58   0
   3 -11  19    7.75    4.67   0
   3  -9  13    2.06    2.96   0
   3  -8  11   42.29    5.55   0
   3  -4   5  430.25   12.35   0
   3   0   1  122.63    6.08   0
   3   7  -3   45.62    3.41   0
   4  -4   6   57.57    6.10   0
   4   1   1    9.44    3.27   0
   4   9  -3    7.44    2.67   0
   5  -9  17   -4.37    4.52   0
   5  -8  14    4.58    4.59   0
   5  -7  12    3.26    4.21   0
   5  -3   6    1.87    3.84   0
   5  -2   5   45.87    6.05   0
   5  -1   4   -2.95    3.86   0
   5   0   3   10.44    4.48   0
   5   6  -1   14.19    3.71   0
   5   9  -2   10.22    3.60   0
   5  14  -3    9.27    3.50   0
   5  15  -3    1.82    2.93   0
   5  16  -3    3.89    2.91   0
   5  17  -3    4.31    2.78   0
   6  -4   9   30.67    6.29   0
   6   3   2    6.58    4.02   0
   6   5   1    9.21    4.58   0
   6   7   0   14.33    4.59   0
   7  -6  15    5.65    5.96   0
   7  -5  13    1.51    4.91   0
   7  -3  10   29.61    6.73   0
   7   4   3    1.33    4.19   0
   7   6   2    9.27    5.53   0
   7   8   1    3.29    3.92   0
   7  11   0   22.22    5.01   0
   7  12   0   -2.54    3.98   0
   8  -3  13    3.80    7.09   0
   8  -2  11    3.57    6.22   0
   8  -1  10   -4.86    5.35   0
   8   3   6   20.01    6.95   0
   8   4   5   11.09    5.87   0
   8   6   4   -1.22    5.03   0
   8   8   3   -5.69    4.41   0
   8  10   2    2.04    4.31   0
   8  11   2    6.84    5.28   0
   1 -11  17    1.64    2.88   0
   1  -4   4  163.49    4.97   0
   2 -11  18   -2.56    3.22   0
   2 -10  15    4.89    3.55   0
   3 -10  16    4.10    3.49   0
   3  -6   8   24.17    4.78   0
   3  -3   4   89.69    6.02   0
   3  -2   3  231.19    8.70   0
   3  -1   2   13.91    2.98   0
   3   3  -1  455.24   10.33   0
   3   5  -2  250.31    7.44   0
   4 -10  18    5.36    4.10   0
   4  -9  15    3.35    3.48   0
   4  -8  13    6.47    4.55   0
   4  -7  11   68.82    7.33   0
   4  -6   9   69.46    6.80   0
   4  -3   5  138.42    8.37   0
   4  -2   4  164.42    8.79   0
   4  -1   3   73.46    6.15   0
   4   0   2   62.20    5.57   0
   5  -9  18   15.15    5.87   0
   5  -8  15   15.78    5.40   0
   5  -7  13   18.06    5.68   0
   5  -6  11    6.38    5.27   0
   5  -5   9   52.13    6.71   0
   5   3   1    1.07    3.42   0
   6  -7  15    2.74    4.64   0
   6  -6  13   -1.25    4.37   0
   6  -5  11    4.55    4.99   0
   6  -2   7   11.79    5.12   0
   6  -1   6   58.27    7.51   0
   6   0   5  156.00   11.20   0
   6   1   4  174.09   10.89   0
   6   2   3    4.76    4.13   0
   6  10  -1    2.92    2.97   0
   7  -5  14    9.41    6.11   0
   7  -4  12    0.97    4.85   0
   7  -2   9   26.93    6.68   0
   7  -1   8    2.26    5.50   0
   7   0   7   22.87    7.35   0
   7   1   6   15.34    6.93   0
   7   2   5   19.88    6.17   0
   7   3   4   21.11    5.63   0
   7   5   3   20.75    6.19   0
   7   9   1   -0.41    4.24   0
   7  13   0    2.13    3.97   0
   7  14   0    3.36    4.15   0
   8  -2  12    3.50    6.20   0
   8   0   9   -2.58    4.64   0
   8   1   8    5.02    5.16   0
   8   2   7    1.69    4.99   0
   8   5   5   12.52    6.24   0
   8   9   3    2.71    4.94   0
   1  -3   3  274.44    6.02   0
   3  -9  14   11.52    3.64   0
   4 -10  19    2.67    4.47   0
   4  -5   8   66.21    6.55   0
   4   3   0   15.73    3.52   0
   5  -4   8    4.86    4.02   0
   5   2   2  146.71    8.89   0
   5   5   0    0.76    3.07   0
   5   7  -1   32.02    4.40   0
   6  -7  16   10.49    5.69   0
   6  -6  14    2.13    4.51   0
   6  -5  12   10.10    5.35   0
   6  -4  10   17.01    5.92   0
   6   4   2    9.73    4.08   0
   6   8   0    6.99    3.49   0
   6  11  -1    4.06    2.84   0
   7  -5  15   -0.04    5.56   0
   7  -4  13    1.79    4.95   0
   7  -3  11   16.99    6.06   0
   7   7   2    7.93    4.14   0
   8  -2  13   -2.72    5.72   0
   8  -1  11   -2.28    5.60   0
   8   0  10    7.05    6.05   0
   8   1   9    0.17    4.92   0
   8   3   7    2.66    5.19   0
   8   4   6    9.69    5.52   0
   8   7   4    3.91    4.57   0
  -7 -11 -10    2.13    2.26   0
  -6  -6 -13    2.99    3.23   0
  -5  -4 -10    0.29    3.18   0
  -5  -3 -15   20.38    4.86   0
  -5  -3 -14   11.27    4.30   0
  -4  -2  -9    5.25    2.84   0
  -4  -1 -22    0.43    5.17   0
  -4  -1 -14    4.13    3.82   0
  -4  -1 -13   44.33    5.21   0
  -3   1 -22    4.78    4.88   0
  -3   1 -21    1.10    4.61   0
  -3   1 -20    0.80    4.57   0
  -3   1 -19   -1.81    5.17   0
  -3   1 -18    8.70    5.61   0
  -3   1 -17    4.26    4.87   0
  -3   1 -16    3.89    4.58   0
  -3   1 -15   -2.09    3.19   0
  -3   1 -14   -1.86    3.18   0
  -2   0  -5  442.07    8.80   0
  -2   1  -8   60.91    5.11   0
  -2   2 -24    1.51    6.00   0
  -2   2 -12   68.10    6.49   0
  -1   2  -7  536.11   12.08   0
  -1   3 -11   75.63    6.57   0
   0   3  -7  762.23   14.56   0
   0   4 -11  331.33   12.30   0
   1   4  -8   79.13    5.57   0
   1   5 -23    4.34    5.73   0
   1   5 -13  123.13    8.61   0
   2   4  -6  174.08    6.83   0
   2   5 -10   34.39    5.34   0
   2   6 -19    3.14    4.72   0
   2   6 -18    3.42    4.70   0
   2   6 -17    7.44    4.63   0
   3   5  -8   19.18    3.44   0
   3   6 -22    4.76    6.18   0
   3   6 -14   20.43    5.45   0
   3   6 -13   82.96    7.15   0
   4   6 -12   19.78    4.19   0
   5   6 -12    3.84    3.59   0
   6   5  -8   16.33    3.67   0
   6   6 -13    1.65    3.49   0
   7   5  -9    6.36    3.05   0
   8   5 -12   12.19    3.86   0
  -6  -9  -6    9.85    1.84   0
  -6  -7 -10    0.08    2.80   0
  -6  -6 -15    4.25    3.07   0
  -6  -6 -14    2.78    3.00   0
  -5  -3 -20    7.05    4.56   0
  -5  -3 -19    2.62    4.03   0
  -5  -3 -18    0.69    3.84   0
  -5  -3 -17   -0.20    3.68   0
  -5  -3 -16   11.53    3.81   0
  -4  -1 -21   -0.39    4.19   0
  -4  -1 -20    1.33    4.18   0
  -4  -1 -19    5.69    5.32   0
  -4  -1 -18    4.42    4.93   0
  -4  -1 -17    2.45    4.29   0
  -4  -1 -16   -0.93    4.05   0
  -4  -1 -15    3.50    3.40   0
  -3   0 -10   30.00    4.12   0
  -2   2 -14   35.11    6.14   0
  -2   2 -13   89.42    7.44   0
  -1   3 -24   11.51    6.35   0
  -1   3 -12   28.42    5.12   0
   0   4 -13   16.50    4.68   0
   0   4 -12    2.25    3.90   0
   1   3  -5  430.53    9.40   0
   1   5 -22   -0.95    4.70   0
   1   5 -21   -6.86    4.02   0
   1   5 -20   -0.52    4.43   0
   1   5 -19    0.43    4.65   0
   1   5 -16    1.75    4.09   0
   1   5 -15   13.39    4.69   0
   1   5 -14   -2.76    3.81   0
   2   5 -11  309.61   12.18   0
   3   4  -5  436.36    9.41   0
   3   5  -9   44.68    5.14   0
   3   6 -21    7.05    5.07   0
   3   6 -20   -2.92    4.19   0
   3   6 -19    0.74    4.23   0
   3   6 -18   -1.04    4.28   0
   3   6 -17    1.99    4.20   0
   3   6 -16    4.39    4.05   0
   3   6 -15   -2.39    3.45   0
   4   5  -8   69.80    5.34   0
   4   6 -21    3.82    5.84   0
   4   6 -20   -0.60    4.95   0
   4   6 -15   37.49    6.31   0
   4   6 -14    6.62    4.53   0
   4   6 -13    6.95    3.59   0
   5   6 -14   -1.12    3.55   0
   5   6 -13   36.82    5.15   0
   6   6 -17    5.28    4.62   0
   6   6 -16    2.05    4.13   0
   6   6 -15    2.01    3.94   0
   6   6 -14    5.66    3.59   0
   7   4  -6   29.94    3.38   0
   7   5 -10   21.44    4.21   0
  -6  -8  -8   10.58    2.64   0
  -6  -7 -11   10.60    3.64   0
  -6  -6 -17    3.53    3.83   0
  -6  -6 -16    2.86    3.51   0
  -5  -5  -8   30.60    3.49   0
  -5  -4 -11   41.58    4.79   0
  -4  -3  -7    2.66    2.26   0
  -4  -2 -10   47.96    4.59   0
  -3  -1  -7   16.54    2.64   0
  -3   0 -11    0.46    2.95   0
  -2  -1  -3  331.86    5.50   0
  -2   1  -9   21.38    3.78   0
  -2   2 -20    1.09    4.97   0
  -2   2 -19   23.17    6.36   0
  -2   2 -18    3.56    4.56   0
  -2   2 -17    8.13    4.54   0
  -2   2 -16   16.33    4.90   0
  -2   2 -15   10.58    4.33   0
  -1   2  -8  480.00   12.31   0
  -1   3 -21    2.58    4.86   0
  -1   3 -20    0.78    4.71   0
  -1   3 -19   10.15    5.55   0
  -1   3 -18    5.04    5.91   0
  -1   3 -16   12.57    5.56   0
  -1   3 -15   23.27    5.23   0
  -1   3 -14   71.54    7.22   0
  -1   3 -13    1.11    4.07   0
   0   3  -8   99.23    6.16   0
   0   4 -21    5.95    5.12   0
   0   4 -20    2.49    4.66   0
   0   4 -19   17.76    6.08   0
   0   4 -18    3.88    4.66   0
   0   4 -15   22.64    5.15   0
   0   4 -14   42.04    5.99   0
   1   4  -9   75.15    5.90   0
   2   5 -23    3.53    5.65   0
   2   5 -22   -3.74    4.93   0
   2   5 -12   36.62    5.49   0
   4   3  -2  205.58    4.01   0
   4   6 -19    4.73    4.42   0
   4   6 -18   -0.88    4.08   0
   4   6 -17   13.82    5.03   0
   4   6 -16   -2.29    3.95   0
   5   5  -8   30.52    4.03   0
   5   6 -19    1.36    4.56   0
   5   6 -18   -0.75    4.08   0
   5   6 -17   -2.86    3.50   0
   5   6 -16    0.80    3.80   0
   5   6 -15   11.31    4.01   0
   6   4  -5    1.94    1.95   0
   6   5  -9   15.16    3.65   0
   7   5 -11    3.94    3.30   0
   8   4  -8    5.12    2.61   0
  -6  -7 -12    1.52    3.27   0
  -5  -4 -20    6.23    4.99   0
  -5  -4 -13    0.96    3.63   0
  -5  -4 -12    6.25    3.70   0
  -4  -2 -11    2.80    3.47   0
  -3   0 -19   -0.82    5.14   0
  -3   0 -13   41.82    5.84   0
  -3   0 -12    2.90    3.36   0
  -2   1 -24    1.20    5.73   0
  -2   1 -23    4.34    5.84   0
  -2   1 -10   62.11    5.97   0
  -1   1  -5 2139.07   19.92   0
  -1   2 -24    1.60    6.72   0
  -1   3 -17    0.82    4.15   0
   0   2  -5   29.78    2.98   0
   0   3 -24   -0.99    5.67   0
   0   3  -9   17.77    4.31   0
   1   4 -24    1.80    5.94   0
   1   4 -23    3.53    5.77   0
   1   4 -10  108.13    7.25   0
   2   4  -7   74.75    5.04   0
   2   5 -21   -2.16    4.47   0
   2   5 -18   21.04    6.73   0
   2   5 -17    7.26    5.59   0
   2   5 -16    6.53    5.40   0
   2   5 -15   53.89    7.36   0
   2   5 -14   42.92    6.11   0
   2   5 -13   41.16    5.81   0
   3   5 -10  130.66    7.64   0
   4   4  -5    4.24    1.98   0
   4   5  -9   12.24    3.78   0
   5   3  -2   92.11    2.69   0
   5   4  -5   33.74    3.15   0
   5   5  -9   51.94    5.18   0
   6   5 -10    6.23    3.85   0
   7   5 -12    5.83    3.46   0
   9   3  -7    1.01    2.02   0
  -6  -7 -13    0.90    3.69   0
  -5  -6  -6   98.07    4.05   0
  -5  -5  -9   52.70    4.57   0
  -5  -4 -19   -0.86    3.73   0
  -5  -4 -18    4.40    4.60   0
  -5  -4 -17    5.54    4.59   0
  -5  -4 -16   10.24    4.64   0
  -5  -4 -15    1.84    3.82   0
  -5  -4 -14   17.55    4.60   0
  -4  -2 -20    5.67    4.60   0
  -4  -2 -19   21.92    6.34   0
  -4  -2 -18    2.61    4.69   0
  -4  -2 -14    5.86    4.10   0
  -4  -2 -13   11.07    4.21   0
  -4  -2 -12   40.18    4.91   0
  -3  -1  -8   12.93    2.81   0
  -3   0 -18    3.41    4.62   0
  -3   0 -17   -0.24    3.73   0
  -3   0 -16    3.99    3.85   0
  -3   0 -15    2.49    3.54   0
  -3   0 -14   64.34    6.53   0
  -2   0  -6   79.81    4.45   0
  -2   1 -11   61.00    6.33   0
  -1   2  -9  317.45   10.78   0
   1   3  -6   22.10    3.05   0
   1   4 -22   -1.32    4.74   0
   1   4 -21    3.41    4.99   0
   1   4 -20    8.08    5.97   0
   1   4 -11   84.28    6.95   0
   2   3  -4  179.99    5.62   0
   2   4  -8  132.45    7.18   0
   3   4  -6  520.67   11.31   0
   3   5 -20    4.38    4.81   0
   3   5 -12   19.06    4.98   0
   3   5 -11    7.42    3.62   0
   4   5 -10   14.40    4.20   0
   5   5 -10   45.20    5.31   0
   6   5 -11   12.62    3.98   0
   7   4  -7   34.92    4.15   0
   7   5 -15    3.17    3.88   0
   7   5 -14   15.68    4.35   0
   7   5 -13    0.88    3.10   0
   8   3  -5    1.39    2.03   0
   8   4  -9   47.84    4.72   0
   9   2  -4    0.57    1.52   0
  -6  -8  -9    2.36    2.79   0
  -6  -7 -17    0.57    4.00   0
  -6  -7 -16    9.91    4.27   0
  -6  -7 -15    0.34    3.44   0
  -6  -7 -14    1.27    3.26   0
  -4  -4  -5    2.62    1.57   0
  -4  -3  -8    2.95    2.35   0
  -4  -2 -17   11.87    4.39   0
  -4  -2 -16   10.50    4.33   0
  -4  -2 -15   23.84    4.83   0
  -3  -2  -5   29.08    2.53   0
  -3  -1  -9   94.50    6.14   0
  -2   0 -24   -3.23    6.37   0
  -2   1 -20    2.94    5.06   0
  -2   1 -19    6.71    5.43   0
  -2   1 -18   -2.54    4.16   0
  -2   1 -17    6.79    5.43   0
  -2   1 -13    7.70    4.88   0
  -2   1 -12   50.78    5.90   0
  -1   2 -21   14.81    5.88   0
  -1   2 -20    1.84    5.17   0
  -1   2 -11  242.71   10.94   0
  -1   2 -10  341.59   11.80   0
   0   3 -21    5.82    5.18   0
   0   3 -20    6.59    5.25   0
   0   3 -11   26.75    4.82   0
   0   3 -10    1.88    3.23   0
   1   2  -3   43.12    2.66   0
   1   4 -17    1.71    4.75   0
   1   4 -16   -2.24    3.95   0
   1   4 -15   38.50    6.11   0
   1   4 -14   98.90    8.30   0
   1   4 -13   16.91    4.69   0
   1   4 -12  119.42    8.30   0
   3   3  -3  645.34    8.95   0
   3   5 -19    4.55    4.94   0
   3   5 -18   11.95    5.29   0
   3   5 -17    8.21    5.16   0
   3   5 -16   17.33    5.18   0
   3   5 -15   -0.00    3.86   0
   3   5 -13    0.41    3.42   0
   4   5 -21    4.07    5.27   0
   4   5 -20    4.87    4.90   0
   4   5 -19    3.77    5.37   0
   4   5 -12   22.23    5.03   0
   4   5 -11   77.39    6.48   0
   5   5 -20   -1.56    5.34   0
   5   5 -11    5.01    3.78   0
   6   4  -6    1.70    2.37   0
   6   5 -18   -1.94    4.60   0
   6   5 -13    1.04    3.71   0
   6   5 -12   13.23    4.16   0
   8   4 -10   -1.60    2.94   0
  -5  -5 -20    0.00    4.57   0
  -5  -5 -19    2.94    4.62   0
  -5  -5 -10   48.30    4.73   0
  -4  -3 -22    3.00    4.81   0
  -4  -3 -21   12.53    6.01   0
  -4  -3  -9    2.66    2.72   0
  -3  -1 -21    1.81    4.60   0
  -3  -1 -20   14.80    6.32   0
  -3  -1 -10  102.24    6.81   0
  -2   0 -23   -5.05    5.23   0
  -2   0  -7  131.20    6.10   0
  -2   1 -16   13.36    4.79   0
  -2   1 -15   27.95    5.36   0
  -2   1 -14    5.68    4.03   0
  -1   1 -24    3.49    5.96   0
  -1   1  -6  636.46   12.11   0
  -1   2 -19   15.02    6.05   0
  -1   2 -17   13.54    5.63   0
  -1   2 -16   41.36    7.00   0
  -1   2 -15   19.05    5.82   0
  -1   2 -14   28.35    6.02   0
  -1   2 -13   44.16    6.13   0
  -1   2 -12   18.34    4.80   0
   0   2 -24    2.23    6.13   0
   0   2  -6  636.00   12.37   0
   0   3 -19    1.02    5.25   0
   0   3 -18    3.28    4.63   0
   0   3 -15    2.84    4.09   0
   0   3 -14    1.11    3.87   0
   0   3 -13    8.28    4.48   0
   0   3 -12   30.98    5.31   0
   1   3 -23   -2.28    5.53   0
   1   3  -7   87.98    5.44   0
   2   4  -9  173.97    8.29   0
   3   4 -23    2.57    5.74   0
   3   4  -7  181.36    7.56   0
   4   4  -6   47.07    3.95   0
   4   5 -18    7.96    5.02   0
   4   5 -17   12.74    4.78   0
   4   5 -16   16.58    5.20   0
   4   5 -15   14.55    4.72   0
   4   5 -14   25.10    5.06   0
   4   5 -13   16.86    4.39   0
   5   4  -6   45.21    4.01   0
   5   5 -19    1.18    4.42   0
   5   5 -18   -7.23    3.88   0
   5   5 -17    1.57    4.76   0
   5   5 -16   -2.10    4.03   0
   5   5 -15    0.09    4.07   0
   5   5 -14   11.02    4.61   0
   5   5 -13    4.81    4.11   0
   5   5 -12    4.71    3.23   0
   6   5 -17   -0.70    3.91   0
   6   5 -16   -1.01    2.88   0
   6   5 -15    0.63    3.70   0
   6   5 -14    4.07    3.16   0
   7   4  -8   29.45    4.21   0
   8   4 -12    3.04    3.80   0
   8   4 -11    6.89    3.60   0
  -6  -8 -10   10.31    3.30   0
  -5  -7  -4   -0.13    1.05   0
  -5  -5 -18   -3.16    4.02   0
  -5  -5 -17    1.18    4.31   0
  -5  -5 -16   -0.64    3.94   0
  -5  -5 -12    3.08    3.56   0
  -5  -5 -11    7.18    3.51   0
  -4  -3 -20    9.28    4.99   0
  -4  -3 -19    7.98    5.62   0
  -4  -3 -10   -0.39    3.01   0
  -3  -2 -23    8.42    6.25   0
  -3  -1 -19   -3.87    4.09   0
  -3  -1 -18    6.25    4.91   0
  -3  -1 -17    5.76    5.03   0
  -3  -1 -11   15.78    4.39   0
  -2   0 -22    1.04    4.90   0
  -2   0 -21   -2.65    4.43   0
   0   2 -23   10.96    6.38   0
   0   2 -22   -3.71    4.66   0
   1   3 -22    0.98    5.14   0
   1   3 -21    9.46    5.64   0
   2   4 -19   35.39    7.08   0
   2   4 -18    9.59    5.39   0
   2   4 -17   55.65    8.06   0
   2   4 -11   80.25    6.86   0
   2   4 -10   44.14    5.22   0
   3   4  -8    3.22    3.22   0
   4   4 -22    3.79    6.50   0
   6   4  -7   19.30    3.49   0
   7   4  -9    8.64    3.44   0
  -6  -9  -7    1.64    2.06   0
  -6  -8 -16    8.14    4.33   0
  -6  -8 -15    6.21    4.00   0
  -6  -8 -14    2.36    3.63   0
  -6  -8 -13    0.05    3.34   0
  -6  -8 -12   14.91    4.13   0
  -6  -8 -11    5.13    3.29   0
  -5  -6  -7   -0.45    2.13   0
  -5  -5 -15    1.30    3.85   0
  -5  -5 -14   23.65    4.87   0
  -5  -5 -13   -0.24    3.65   0
  -4  -4 -22    4.80    6.31   0
  -4  -3 -18   13.54    4.77   0
  -4  -3 -17   33.06    6.18   0
  -4  -3 -16   21.34    5.58   0
  -4  -3 -12   19.11    4.54   0
  -4  -3 -11   26.55    4.59   0
  -3  -2 -22   17.06    6.69   0
  -3  -2  -6   93.81    4.62   0
  -3  -1 -16    5.14    3.95   0
  -3  -1 -15    1.47    3.46   0
  -3  -1 -14    1.21    3.39   0
  -3  -1 -13    8.28    3.68   0
  -3  -1 -12    9.90    3.76   0
  -2  -1 -24    2.34    5.86   0
  -2  -1  -4   42.66    2.69   0
  -2   0  -8  514.20   12.40   0
  -1   1  -7  427.11   10.89   0
   0   2  -7    7.45    2.78   0
   1   2 -24    1.74    6.20   0
   1   3  -8  123.61    6.76   0
   2   3  -5  207.94    6.65   0
   2   4 -16   16.39    5.78   0
   2   4 -15  178.52   10.91   0
   2   4 -14   12.60    4.69   0
   2   4 -13   19.61    4.84   0
   2   4 -12  117.93    8.33   0
   3   4 -20    6.06    5.15   0
   3   4 -19   10.17    5.58   0
   3   4  -9   22.97    4.42   0
   4   4  -7   39.72    4.17   0
   5   4  -7   -0.42    2.80   0
   6   3  -3    0.85    1.52   0
   7   3  -4   20.60    2.55   0
   7   4 -10    0.27    3.57   0
   8   3  -6   26.36    3.35   0
  -5  -6 -19    4.88    4.80   0
  -4  -4 -21    3.40    4.71   0
  -4  -4  -6   50.60    3.44   0
  -4  -3 -15   14.06    4.32   0
  -4  -3 -14   31.26    5.04   0
  -4  -3 -13   28.19    4.68   0
  -2   0 -18   43.34    7.20   0
  -2   0 -17   11.88    5.30   0
  -2   0 -16    3.19    4.90   0
  -2   0 -10   22.53    4.62   0
  -2   0  -9    7.41    3.10   0
  -1   0 -24    1.01    5.90   0
  -1   0 -23   -1.84    5.97   0
  -1   1 -19   24.75    6.86   0
  -1   1 -18    7.03    6.13   0
  -1   1  -8   15.66    3.46   0
   0   2  -8   93.73    6.05   0
   1   2 -23    0.84    5.83   0
   1   3 -18    4.30    4.78   0
   1   3 -17    9.31    4.93   0
   1   3 -16   12.14    4.90   0
   1   3 -10  317.38   11.64   0
   1   3  -9   72.50    5.85   0
   2   3 -21    5.72    5.42   0
   3   3 -23   -3.74    5.53   0
   3   4 -18    6.06    5.00   0
   3   4 -17   30.52    6.45   0
   3   4 -16    7.99    5.43   0
   3   4 -11    1.35    4.16   0
   3   4 -10   60.51    5.76   0
   4   3  -3   98.30    3.77   0
   4   4 -19    5.78    4.97   0
   4   4 -18   15.76    6.37   0
   4   4  -8   20.91    3.86   0
   5   4 -20    4.77    4.83   0
   5   4 -19    3.41    5.25   0
   6   4 -18    0.92    4.85   0
   6   4  -8   35.25    4.44   0
   7   4 -16    2.51    4.30   0
   7   4 -15    2.00    3.92   0
   7   4 -14   -0.30    3.49   0
   7   4 -13    0.92    3.32   0
   7   4 -12   -0.30    3.19   0
   7   4 -11    6.61    3.46   0
  -5  -6 -18    3.34    4.43   0
  -5  -6 -17   -1.95    4.08   0
  -5  -6  -8   24.65    3.33   0
  -4  -5  -3  100.96    2.47   0
  -4  -4 -20   10.78    5.02   0
  -4  -4 -19   -0.36    5.16   0
  -3  -3  -3  611.99    6.76   0
  -3  -2  -7  116.32    5.67   0
  -2  -1 -21    4.53    5.22   0
  -2   0 -15   -4.02    3.34   0
  -2   0 -14    2.66    3.81   0
  -2   0 -13   -1.51    3.67   0
  -2   0 -12   -1.87    3.43   0
  -2   0 -11    1.90    3.35   0
  -1   0 -22   -0.81    5.00   0
  -1   1 -17   47.81    7.10   0
  -1   1 -16    3.38    4.33   0
  -1   1  -9  251.13    9.75   0
   0   1 -22    8.40    5.71   0
   0   2 -17    0.39    4.42   0
   0   2 -16   54.61    7.14   0
   0   2  -9  648.37   15.42   0
   1   2  -4  285.90    6.97   0
   1   3 -15   22.80    5.31   0
   1   3 -14   85.16    7.84   0
   1   3 -13    3.40    4.35   0
   1   3 -12   34.80    5.53   0
   1   3 -11   86.58    7.07   0
   2   2 -24   10.82    6.94   0
   2   3  -6   59.07    4.26   0
   3   3  -4   81.58    4.01   0
   3   4 -15    4.09    4.13   0
   3   4 -14   26.26    5.29   0
   3   4 -13  125.79    8.78   0
   3   4 -12   20.58    4.58   0
   4   3 -22    3.46    6.71   0
   4   4 -17    3.12    4.74   0
   4   4 -16   -2.96    5.04   0
   4   4  -9   12.64    3.88   0
   5   4 -18    4.57    4.52   0
   5   4 -17    5.39    5.42   0
   5   4  -9    2.28    3.29   0
   5   4  -8    5.15    3.07   0
   6   4 -17    1.98    4.11   0
   6   4 -16    3.02    4.68   0
   6   4 -15    0.96    4.56   0
   6   4 -10   13.07    4.09   0
   6   4  -9   33.85    4.73   0
   8   3  -7   11.33    3.26   0
   9   2  -5    7.54    2.26   0
  -6  -9 -16    9.30    4.18   0
  -6  -9  -8    7.17    2.71   0
  -5  -6 -16    0.39    4.13   0
  -5  -6 -15   21.43    5.01   0
  -5  -6  -9  102.97    5.97   0
  -4  -5 -21    6.60    5.82   0
  -4  -4 -18   22.70    5.37   0
  -4  -4 -17    1.02    4.42   0
  -4  -4  -7   41.68    3.74   0
  -3  -2 -17   -1.45    3.91   0
  -3  -2 -16    0.79    4.61   0
  -3  -2  -8   19.80    3.55   0
  -2  -2 -23   19.72    7.11   0
  -1  -1 -24    8.07    6.67   0
  -1   0 -21   14.05    6.11   0
  -1   1 -15   12.65    4.86   0
  -1   1 -13   21.03    5.26   0
  -1   1 -12   26.05    5.26   0
  -1   1 -10  111.37    7.31   0
   0   1 -21   12.35    6.42   0
   0   2 -15   31.01    5.91   0
   0   2 -14    0.82    3.90   0
   0   2 -13   10.75    4.60   0
   0   2 -12    2.69    3.94   0
   0   2 -11   20.30    4.65   0
   0   2 -10    1.38    3.48   0
   1   1 -24    9.51    6.57   0
   1   2 -20    4.43    5.58   0
   2   3  -7   16.62    3.50   0
   3   3 -20   12.02    5.62   0
   4   3 -21    5.83    5.56   0
   4   4 -15   37.94    6.08   0
   4   4 -14   15.18    4.61   0
   4   4 -13    5.10    3.75   0
   4   4 -12    6.37    3.83   0
   4   4 -11   88.47    7.04   0
   4   4 -10    5.37    3.37   0
   5   3  -3   35.85    2.51   0
   5   4 -16    6.12    4.56   0
   5   4 -15    2.64    3.74   0
   5   4 -14   11.33    4.90   0
   5   4 -13    6.67    4.44   0
   5   4 -12    2.06    3.86   0
   5   4 -11   43.00    5.66   0
   5   4 -10    3.17    3.64   0
   6   4 -14    1.99    3.18   0
   6   4 -13    2.19    4.00   0
   6   4 -12   10.48    4.27   0
   6   4 -11    8.16    4.03   0
   7   3  -5    5.58    2.71   0
   8   3  -8   11.27    3.21   0
  -6  -9 -15    0.34    3.68   0
  -6  -9 -14   -0.81    3.53   0
  -6  -9 -13    5.04    3.59   0
  -6  -9 -10    5.03    3.40   0
  -6  -9  -9   -0.35    2.89   0
  -5  -7 -19    9.19    5.27   0
  -5  -6 -14   -1.98    3.46   0
  -5  -6 -13   48.97    5.89   0
  -5  -6 -12    8.11    3.89   0
  -5  -6 -11    5.09    3.48   0
  -5  -6 -10   11.50    3.59   0
  -4  -5 -20    7.14    5.70   0
  -4  -4 -16    1.83    3.82   0
  -4  -4 -15   35.54    6.07   0
  -4  -4  -8   17.48    3.42   0
  -3  -4 -23    1.88    5.71   0
  -3  -3 -20   12.03    5.76   0
  -3  -2 -15    3.60    3.79   0
  -3  -2 -14    5.81    3.93   0
  -3  -2 -13    6.66    4.48   0
  -3  -2 -12   16.38    4.78   0
  -3  -2 -10  126.24    7.54   0
  -3  -2  -9   87.85    6.13   0
  -2  -2 -22    5.70    5.39   0
  -2  -1 -18   -1.02    4.74   0
  -2  -1  -5   63.00    3.59   0
  -1  -1 -23    4.80    6.14   0
  -1   0  -4  392.43    7.77   0
   0   0 -23    0.48    5.80   0
   1   1 -23    4.00    6.19   0
   1   2  -5  762.33   12.60   0
   2   2 -21    3.69    5.29   0
   2   2  -2   61.13    2.43   0
   2   3 -16   41.68    6.59   0
   2   3 -15   29.31    5.81   0
   2   3  -8   66.52    5.30   0
   3   2 -23    5.85    6.44   0
   3   3  -5   56.74    3.97   0
   4   3 -20    9.79    6.17   0
   5   3 -20    2.40    5.71   0
   8   3 -13   12.54    4.69   0
   8   3 -10    0.70    3.27   0
   8   3  -9    3.52    3.26   0
   9   2  -6    1.59    2.43   0
  -6 -10  -5    3.38    1.62   0
  -6  -9 -12    3.03    3.05   0
  -6  -9 -11    8.01    3.27   0
  -5  -7 -18    6.62    4.34   0
  -5  -7 -17    3.32    4.23   0
  -4  -5 -19    4.64    5.40   0
  -4  -4 -14   14.18    4.16   0
  -4  -4 -13    8.99    4.26   0
  -4  -4 -12    7.34    4.11   0
  -4  -4 -11  110.52    7.35   0
  -4  -4 -10   14.18    3.82   0
  -4  -4  -9   15.46    3.43   0
  -3  -4 -22   -1.94    4.74   0
  -3  -3 -19    4.85    4.58   0
  -3  -2 -11    4.04    3.35   0
  -2  -2 -21   -0.46    4.85   0
  -2  -1 -17    3.08    4.81   0
  -2  -1 -16   13.00    4.91   0
  -2  -1  -6    7.73    2.54   0
  -1  -1 -22    0.73    5.67   0
  -1   0 -18   35.00    6.86   0
   0   0 -22    1.71    5.28   0
   0   1 -18   -1.11    4.66   0
   0   1  -4 8539.66   36.51   0
   1   2 -17   15.05    5.55   0
   2   1 -24   -4.18    5.76   0
   2   2 -20    0.52    5.12   0
   2   3 -14   20.51    5.17   0
   2   3 -13    9.51    4.28   0
   2   3 -12   75.81    7.11   0
   2   3 -11    4.33    3.75   0
   2   3 -10   17.29    4.15   0
   2   3  -9    8.36    3.38   0
   3   2 -22   27.63    7.61   0
   4   3  -4   97.36    4.44   0
   5   3 -19    2.68    4.65   0
   6   3 -18    1.19    5.11   0
   6   3  -4   76.81    3.99   0
   7   3 -16    3.78    4.61   0
   8   3 -12   -1.62    3.46   0
   8   3 -11    2.99    3.43   0
  -5  -7 -16    9.61    4.75   0
  -5  -7  -5    5.24    1.77   0
  -4  -6 -21    4.19    5.09   0
  -4  -5 -18    1.16    4.32   0
  -3  -4 -21    7.96    5.39   0
  -2  -3 -23    2.60    5.94   0
  -2  -2 -20    5.03    5.40   0
  -2  -1 -15   27.40    5.48   0
  -2  -1 -14    6.40    4.94   0
  -1  -2 -24   -1.10    6.06   0
  -1  -1 -21   16.49    6.19   0
  -1   0 -17   19.31    5.74   0
  -1   0 -16   60.83    7.49   0
   0  -1 -24    6.37    6.56   0
   0   0 -21    1.21    5.71   0
   1   0 -24    1.29    6.24   0
   1   2 -14   30.84    6.36   0
   1   2  -6 1223.06   17.41   0
   2   2 -19   17.25    6.43   0
   3   3 -16   19.62    5.42   0
   3   3 -15   27.52    5.72   0
   3   3 -14   46.07    6.84   0
   3   3  -6  274.36    8.59   0
   4   3 -17   22.14    5.74   0
   5   3 -18   -1.03    4.38   0
   5   3 -17    1.26    5.27   0
   5   3  -4   14.61    2.48   0
   6   3 -17    2.79    4.35   0
   6   3 -16    2.24    4.85   0
   7   3 -15    1.00    4.06   0
   7   3 -14    0.88    3.90   0
   7   3  -7    6.07    3.34   0
   8   2  -3    1.86    1.87   0
   9   2  -7    3.18    2.66   0
  -6 -10 -15    1.96    3.72   0
  -5  -7 -15    4.15    4.15   0
  -5  -7 -14   -1.22    3.56   0
  -4  -6 -20    3.17    4.78   0
  -4  -5 -17   13.21    4.61   0
  -4  -5 -16   13.26    5.01   0
  -3  -4 -20    1.61    4.85   0
  -3  -3 -16   23.04    5.42   0
  -3  -3  -4   80.33    3.39   0
  -2  -3 -22    4.66    5.38   0
  -2  -1 -13    8.23    4.36   0
  -2  -1 -12   67.28    6.65   0
  -2  -1 -11   59.90    6.50   0
  -2  -1 -10   60.78    6.10   0
  -2  -1  -9   22.57    4.41   0
  -2  -1  -8   63.35    5.30   0
  -2  -1  -7  223.37    7.85   0
  -1  -2 -23    0.47    5.42   0
  -1  -1 -20    4.66    5.53   0
  -1   0 -15   18.07    5.35   0
  -1   0 -14   -2.98    4.77   0
  -1   0  -5  219.79    6.65   0
   0  -1 -23   11.24    6.87   0
   0   0 -20   25.72    7.22   0
   0   1 -15    4.42    4.51   0
   0   1 -14   15.22    5.72   0
   0   1  -5  429.48    9.47   0
   1   0 -23    1.43    6.03   0
   1   2 -13   54.22    6.78   0
   1   2 -12   20.81    5.10   0
   1   2 -11  245.69   11.38   0
   1   2  -8  494.31   12.99   0
   1   2  -7  535.35   12.65   0
   2   2 -18   11.54    5.46   0
   2   2 -17    7.55    5.35   0
   3   1 -23   -3.83    5.78   0
   3   3 -13   35.55    5.65   0
   3   3 -12    6.04    4.53   0
   3   3 -11   13.97    4.93   0
   3   3  -8   67.44    5.66   0
   3   3  -7   19.12    3.30   0
   4   3 -16   12.03    5.06   0
   4   3 -15   11.25    4.80   0
   4   3  -5  148.22    6.06   0
   5   2 -21   -1.25    5.40   0
   5   3 -16   21.45    5.66   0
   5   3 -15   19.79    5.64   0
   6   3 -15    8.70    5.18   0
   6   3  -5   11.50    2.66   0
   7   2  -1   20.10    1.70   0
   7   3 -13   -1.21    3.65   0
   7   3 -12   17.49    4.71   0
   7   3 -11    9.18    3.95   0
   7   3 -10   27.90    5.20   0
   7   3  -9    8.79    4.11   0
   7   3  -8    4.24    3.65   0
  -6 -10 -14    7.44    3.84   0
  -6 -10 -13    1.76    3.28   0
  -5  -8 -18   -1.46    3.53   0
  -5  -8 -17    0.14    4.07   0
  -5  -7 -13   18.76    4.54   0
  -5  -7  -6   86.72    4.27   0
  -4  -6 -19    0.47    4.41   0
  -4  -5 -15    9.72    4.82   0
  -3  -5 -22    0.13    4.89   0
  -3  -4 -19    5.80    4.66   0
  -3  -3 -15   17.58    4.89   0
  -3  -3 -14   47.96    6.73   0
  -2  -3 -21    1.25    5.11   0
  -2  -2 -17   10.59    5.02   0
  -1  -2 -22   -2.05    5.07   0
  -1   0 -13   10.62    4.69   0
  -1   0 -12    0.47    3.91   0
  -1   0  -6   92.57    5.05   0
   0  -1 -22   -1.44    5.74   0
   0   0 -19    0.49    5.50   0
   0   1  -6   58.07    4.31   0
   1   1 -18    7.33    5.36   0
   1   2 -10  349.06   12.35   0
   1   2  -9  317.65   11.21   0
   2   2 -16   21.94    5.60   0
   2   2  -3   23.59    2.19   0
   3   1 -22   10.57    6.48   0
   3   3 -10  125.41    7.81   0
   3   3  -9   11.01    3.51   0
   4   2 -19   17.76    6.17   0
   4   3 -14   23.44    5.23   0
   4   3 -13   31.07    5.86   0
   4   3  -6   32.91    3.99   0
   5   3 -14   11.70    5.18   0
   5   3  -5    5.75    2.44   0
   6   2 -19    9.93    6.14   0
   6   3 -14   -1.56    3.77   0
   6   3 -13    0.31    4.19   0
   6   3  -6   38.73    4.12   0
  -6 -10 -12    1.73    3.34   0
  -6 -10 -11    2.92    3.10   0
  -6 -10  -6    5.06    2.16   0
  -5  -8 -16   10.03    4.70   0
  -5  -7 -12    6.04    3.82   0
  -5  -7 -11   16.52    4.15   0
  -5  -7 -10   54.23    5.61   0
  -5  -7  -7   31.02    3.45   0
  -4  -6 -18    2.03    4.54   0
  -4  -5 -14   25.40    4.90   0
  -4  -5 -13   16.73    4.87   0
  -4  -5  -4  117.62    3.74   0
  -3  -5 -21    2.08    4.93   0
  -3  -4 -18    4.76    4.95   0
  -3  -3 -13   36.44    5.40   0
  -3  -3 -12   -0.37    4.14   0
  -3  -3  -5   58.69    3.64   0
  -2  -3 -20    5.68    5.64   0
  -2  -2 -16   23.14    5.55   0
  -1  -2 -21   11.21    5.93   0
  -1   0 -11   76.01    6.76   0
  -1   0 -10  192.44    9.33   0
  -1   0  -9   18.56    3.98   0
  -1   0  -8  193.46    8.23   0
  -1   0  -7  458.24   11.36   0
   0  -1 -21    5.40    6.24   0
   0   1 -11    2.41    3.70   0
   0   1 -10  120.13    7.72   0
   0   1  -9   19.11    4.02   0
   0   1  -8   73.45    5.57   0
   0   1  -7    3.67    2.59   0
   1   1 -17   35.57    6.73   0
   2   2 -15    1.90    4.12   0
   2   2 -14   32.91    5.96   0
   3   1 -21    3.79    5.39   0
   3   2 -17    2.41    4.53   0
   4   1 -22    0.26    5.86   0
   4   2 -18   -0.82    4.80   0
   4   3 -12   24.09    4.84   0
   4   3 -11   31.95    5.05   0
   4   3 -10    1.43    3.91   0
   4   3  -9    3.67    3.64   0
   4   3  -8    0.49    3.10   0
   4   3  -7    3.18    2.86   0
   5   3 -13   37.94    5.72   0
   5   3 -12    0.40    4.05   0
   5   3 -11    6.63    4.20   0
   5   3  -6    3.38    2.78   0
   6   2 -18    2.35    5.48   0
   6   3 -12   12.21    3.72   0
   6   3 -11   35.29    5.63   0
   6   3 -10    1.91    3.86   0
   6   3  -9    9.58    4.03   0
   6   3  -8   25.20    4.76   0
   6   3  -7   52.77    4.93   0
  -6 -10 -10   -0.21    2.73   0
  -6 -10  -9    2.58    3.12   0
  -6 -10  -8    7.45    2.96   0
  -6 -10  -7   17.42    2.99   0
  -5  -9 -18    6.23    4.91   0
  -5  -8 -15   16.45    5.09   0
  -5  -7  -9   88.03    5.80   0
  -5  -7  -8    6.30    3.04   0
  -4  -7 -20   -1.93    4.28   0
  -4  -6 -17   11.15    4.49   0
  -4  -5 -12   22.08    4.93   0
  -3  -6 -22    3.44    5.59   0
  -3  -5 -20    6.17    5.10   0
  -3  -4 -17   27.02    5.91   0
  -3  -3 -11    9.75    3.81   0
  -3  -3 -10  123.68    7.63   0
  -3  -3  -6  290.97    8.09   0
  -2  -3 -19   35.54    7.17   0
  -2  -2 -15    5.99    4.27   0
  -1  -2 -20    1.76    5.40   0
  -1  -1 -16    6.72    4.79   0
   0  -2 -23   13.87    6.54   0
   0  -1 -20    6.87    6.31   0
   0   0 -16   11.87    5.12   0
   1   1 -16    0.80    4.33   0
   1   1 -15    9.02    4.79   0
   1   1  -1 2081.17    9.27   0
   2  -1 -24    3.77    6.75   0
   2   1 -18    3.17    5.00   0
   3   0 -23   -3.05    6.06   0
   3   1 -20    4.26    5.31   0
   3   2 -16    0.70    4.29   0
   3   2 -15   11.37    5.53   0
   3   2  -1   76.12    2.12   0
   4   1 -21   -1.11    4.98   0
   4   2 -17   16.82    5.82   0
   5   1 -21    7.56    6.10   0
   5   3 -10    3.89    3.35   0
   5   3  -9   57.73    5.90   0
   5   3  -8    1.67    3.20   0
   5   3  -7   27.99    3.95   0
   6   2 -17    1.20    4.50   0
   7   2 -16    1.18    4.48   0
   7   2 -15    2.96    4.50   0
   8   2 -13    3.47    4.38   0
   8   2 -12    3.95    4.23   0
   8   2  -4    1.05    2.22   0
  -6 -11 -14    1.40    3.64   0
  -5  -9 -17    3.32    4.46   0
  -5  -8 -14    8.22    4.35   0
  -4  -7 -19    6.33    4.84   0
  -4  -6 -16   -0.88    3.42   0
  -4  -5 -11   75.64    6.61   0
  -4  -5 -10   10.71    3.81   0
  -4  -5  -5  171.36    5.35   0
  -3  -5 -19    4.82    5.18   0
  -3  -4 -16   -0.26    3.96   0
  -3  -3  -9    9.84    3.12   0
  -3  -3  -8   62.19    5.04   0
  -3  -3  -7   25.23    3.48   0
  -2  -5 -23    3.02    6.02   0
  -2  -3 -18    3.87    4.89   0
  -1  -4 -24    1.65    6.32   0
  -1  -2 -19   16.33    6.50   0
  -1  -1 -15   12.29    5.06   0
   0  -2 -22    3.34    5.64   0
   0  -1 -19   30.16    7.40   0
   0   0 -15   -0.14    4.26   0
   1  -2 -24    4.50    6.71   0
   1   1 -14   85.70    8.10   0
   2   1 -17    8.88    5.51   0
   2   2 -11   84.61    7.22   0
   2   2 -10  161.99    9.19   0
   2   2  -4  184.57    5.78   0
   3   0 -22   -0.42    5.87   0
   3   1 -19   -1.36    4.95   0
   3   2 -14    6.56    4.90   0
   4   1 -20    6.53    5.36   0
   4   2 -16   18.78    5.52   0
   5   1 -20    2.75    5.22   0
   5   2 -16   14.14    5.67   0
   6   2 -16    2.31    4.36   0
   7   2 -14   -3.91    3.69   0
   8   2 -11    6.81    4.08   0
   8   2 -10   18.38    4.47   0
   8   2  -5    8.18    2.88   0
  -6 -11 -13   -1.83    3.46   0
  -5  -9 -16    0.12    3.92   0
  -5  -8 -13    0.51    3.56   0
  -4  -7 -18    5.64    4.62   0
  -4  -6 -15   45.78    6.24   0
  -4  -5  -9    8.42    3.31   0
  -4  -5  -8   64.72    4.90   0
  -4  -5  -7   16.62    3.14   0
  -4  -5  -6   29.42    3.13   0
  -3  -5 -18    9.19    5.25   0
  -3  -4 -15    2.12    3.96   0
  -3  -4 -14   23.15    5.79   0
  -2  -5 -22   -0.28    5.64   0
  -2  -4 -20    4.78    5.62   0
  -2  -3 -17    4.20    4.68   0
  -2  -2 -12   67.71    6.82   0
  -2  -2  -2   52.89    1.89   0
  -1  -4 -23    0.71    6.12   0
  -1  -2 -18   24.29    6.80   0
  -1  -1 -14   88.46    8.16   0
   0  -2 -21   11.09    6.14   0
   0  -1 -18    2.85    5.15   0
   0   0 -14   37.76    6.16   0
   1  -2 -23    2.59    6.40   0
   1   1 -13   14.58    5.09   0
   2   0 -20    6.34    5.62   0
   2   1 -16   14.69    5.28   0
   2   2  -9   55.94    5.64   0
   2   2  -8  654.08   15.11   0
   2   2  -7  322.36   10.23   0
   2   2  -6   54.57    4.54   0
   2   2  -5  182.55    6.48   0
   3   0 -21   -1.45    5.58   0
   3   1 -18    6.51    5.62   0
   3   2 -13    0.08    3.65   0
   4   1 -19    7.98    5.59   0
   5   2 -15   11.10    4.58   0
   6   1 -19    6.75    5.42   0
   6   2 -15    0.39    4.22   0
   6   2 -14    1.82    4.78   0
   7   2 -13   12.01    4.93   0
   8   2  -9    2.75    3.41   0
   8   2  -8    3.11    3.26   0
   8   2  -7    5.44    3.16   0
   8   2  -6    3.70    3.00   0
  -6 -11 -12   -0.16    3.29   0
  -5  -8 -12   22.79    4.74   0
  -4  -7 -17    5.07    4.61   0
  -4  -6 -14    7.80    4.00   0
  -3  -5 -17    4.42    4.60   0
  -3  -4 -13  128.43    9.21   0
  -2  -4 -19   28.79    6.91   0
  -2  -3 -16   47.71    6.96   0
  -2  -2 -11   75.94    6.75   0
  -1  -3 -20    5.58    5.85   0
  -1  -2 -17   22.20    6.02   0
  -1  -1 -13   22.65    5.40   0
   0  -2 -20   36.94    7.83   0
   0   0 -13    0.66    4.21   0
   1  -1 -20   13.90    6.68   0
   1   0 -17   17.75    5.87   0
   1   1 -12   23.65    5.31   0
   1   1 -11  326.94   12.82   0
   2   0 -19    4.41    5.80   0
   2   1 -15   25.13    5.67   0
   3   1 -17   -4.47    4.56   0
   3   2 -12   15.02    4.55   0
   3   2 -11    5.53    4.65   0
   4   1 -18    2.83    5.08   0
   4   2 -13   11.75    4.99   0
   5   0 -21    2.79    6.02   0
   5   2 -14    7.36    4.35   0
   6   1 -18    6.82    5.37   0
   6   2 -13    1.80    4.53   0
   7   2 -12    1.98    4.18   0
   7   2 -11   17.28    4.73   0
   9   1  -2    4.69    1.91   0
  -6 -11 -11    4.34    3.42   0
  -5 -10 -17   -0.88    4.26   0
  -5  -9 -15   -1.68    4.35   0
  -5  -8 -11   17.39    4.30   0
  -4  -8 -18    0.22    4.94   0
  -4  -7 -16   -1.89    4.60   0
  -4  -6 -13    5.73    3.78   0
  -3  -6 -19    0.94    4.85   0
  -3  -5 -16   22.98    6.30   0
  -3  -4 -12   20.40    5.29   0
  -2  -4 -18    9.33    5.38   0
  -2  -3 -15   26.26    5.68   0
  -2  -2 -10  163.55    8.65   0
  -2  -2  -9   50.29    5.59   0
  -1  -3 -19   10.35    6.13   0
  -1  -2 -16   48.43    7.15   0
  -1  -1 -12   28.56    5.43   0
  -1  -1 -11  351.19   13.38   0
   0   0 -12   75.68    7.22   0
   1  -1 -19   19.62    6.99   0
   1   0 -16   71.56    8.17   0
   1   1 -10  128.36    8.17   0
   2   0 -18   34.90    7.41   0
   2   1 -14   11.62    4.77   0
   3   1 -16    6.09    4.70   0
   3   2 -10  127.46    8.42   0
   4   0 -20    1.58    5.75   0
   4   1 -17    4.56    4.95   0
   4   2 -12   35.82    6.08   0
   5   2 -13   44.46    6.24   0
   6   1 -17    0.01    4.73   0
   6   2 -12    6.54    4.68   0
   7   1 -16   -1.38    4.03   0
   7   2 -10    5.68    3.89   0
   7   2  -2   38.19    2.80   0
  -6 -11 -10    3.44    3.18   0
  -5 -10 -16    4.48    4.28   0
  -5  -9 -14   12.11    4.65   0
  -5  -8 -10    0.65    3.26   0
  -4  -7 -15    4.42    4.31   0
  -4  -6 -12   22.78    5.13   0
  -3  -6 -18    6.19    4.62   0
  -3  -5 -15    2.94    5.04   0
  -3  -4 -11    3.76    4.16   0
  -2  -4 -17   55.65    7.78   0
  -2  -3 -14   18.05    5.18   0
  -2  -2  -8  667.03   14.72   0
  -2  -2  -7  321.70    9.75   0
  -2  -2  -3   24.06    1.94   0
  -1  -2 -15   18.29    5.46   0
  -1  -1 -10  122.75    7.90   0
   0  -3 -21   -0.22    5.26   0
   0  -1 -15    2.98    4.62   0
   0   0 -11   -4.66    3.34   0
   0   0 -10    4.94    3.66   0
   1  -1 -18    6.28    5.53   0
   1   0 -15   19.96    5.64   0
   1   1  -9  236.07    9.97   0
   1   1  -8   18.62    3.88   0
   2  -1 -20    5.17    5.70   0
   2   0 -17   13.63    5.62   0
   2   1 -13   15.22    4.89   0
   3   1 -15   -1.57    3.89   0
   3   2  -9   83.78    6.49   0
   3   2  -8   19.20    4.20   0
   3   2  -2   57.14    2.64   0
   4   1 -16   -2.58    4.13   0
   4   2 -11    2.91    3.65   0
   5   2 -12    3.89    3.68   0
   5   2 -11   53.85    6.65   0
   6   0 -19   -0.62    5.12   0
   6   1 -16    3.42    4.80   0
   6   2 -11   -0.86    4.27   0
   7   1 -15    0.80    4.66   0
   7   2  -9   23.73    4.72   0
   7   2  -8   15.42    4.67   0
   8   1 -13   -0.97    4.49   0
   9   1  -8    1.43    3.23   0
   9   1  -7    2.18    3.16   0
   9   1  -3    4.05    2.26   0
  -6 -11  -9    1.40    3.00   0
  -5  -9 -13    1.72    3.75   0
  -5  -8  -9   25.01    4.45   0
  -4  -8 -17    3.53    4.63   0
  -4  -7 -14   15.62    5.06   0
  -4  -6 -11   47.25    5.83   0
  -3  -4 -10   58.49    6.00   0
  -2  -5 -19    1.17    5.24   0
  -2  -4 -16   23.11    6.86   0
  -2  -3 -13    8.73    4.52   0
  -2  -2  -6   52.60    4.18   0
  -2  -2  -5  181.83    6.11   0
  -2  -2  -4  184.56    5.32   0
  -1  -4 -20    5.33    5.70   0
  -1  -2 -14   25.76    5.65   0
  -1  -1  -9  234.79    9.82   0
   0  -5 -24    8.00    7.02   0
   0  -1 -14   13.28    5.87   0
   0   0  -9   -0.40    3.03   0
   1  -3 -22    1.40    5.70   0
   1   0 -14    7.95    4.56   0
   1   1  -7  426.24   11.59   0
   1   1  -6  618.21   12.91   0
   2  -1 -19   -0.32    5.21   0
   2   0 -16    8.81    4.99   0
   2   1 -12   61.80    6.92   0
   3   1 -14    3.41    4.03   0
   3   2  -7  115.50    6.66   0
   3   2  -6   87.57    5.46   0
   3   2  -3  229.80    5.93   0
   4  -1 -21   -1.03    5.46   0
   4   2 -10   47.88    5.69   0
   5   2 -10   69.51    6.99   0
   6   1 -15   11.79    5.21   0
   6   2 -10   57.38    6.63   0
   6   2  -9   48.46    6.19   0
   7   1 -14    6.69    4.79   0
   7   2  -7   25.08    4.21   0
   7   2  -6   13.80    3.82   0
   7   2  -5   28.35    4.11   0
   7   2  -4   -1.21    2.46   0
   7   2  -3    3.79    2.34   0
   8   1 -12    2.07    4.31   0
   9   1  -6    0.83    2.82   0
   9   1  -5    1.24    2.61   0
   9   1  -4    0.82    2.33   0
  -6 -12 -12   -0.20    3.18   0
  -6 -11  -8    2.50    3.13   0
  -5 -10 -15   -0.02    3.79   0
  -5  -9 -12    8.72    4.47   0
  -5  -8  -8    2.11    3.23   0
  -4  -8 -16   10.72    5.42   0
  -4  -6 -10   22.52    4.56   0
  -3  -5 -14   56.97    6.76   0
  -3  -4  -9   20.61    4.23   0
  -2  -3 -12   65.06    6.90   0
  -1  -4 -19    0.66    5.63   0
  -1  -2 -13   46.86    7.22   0
  -1  -1  -8   17.76    3.72   0
   0  -2 -17    1.13    4.81   0
   0   0  -8   26.12    4.06   0
   1  -3 -21   -0.60    5.26   0
   1   0 -13    2.37    4.40   0
   1   1  -5 2161.14   21.65   0
   2  -1 -18    1.59    5.63   0
   2   1 -11   63.12    6.64   0
   3   0 -17    0.30    4.57   0
   3   1 -13   10.29    4.49   0
   3   2  -5   26.97    3.26   0
   3   2  -4   58.75    3.73   0
   4   2  -9    7.66    3.46   0
   4   2  -8   55.10    5.57   0
   5   0 -18    2.66    5.10   0
   5   1 -14   20.91    6.19   0
   5   2  -9   24.66    4.98   0
   6   1 -14   10.45    5.10   0
   6   2  -8   19.45    4.37   0
   7   1 -13    4.11    4.68   0
   8   1 -11   -1.16    3.80   0
  -6 -12 -11    2.75    3.59   0
  -6 -11  -7    2.93    2.96   0
  -5 -11 -16    3.11    4.82   0
  -5 -10 -14   -3.67    3.53   0
  -5  -8  -7   43.75    4.23   0
  -4 -10 -19    7.66    6.00   0
  -4  -7 -13    5.13    4.28   0
  -4  -6  -9   68.34    5.79   0
  -3  -7 -18    4.92    5.02   0
  -3  -5 -13    2.29    3.81   0
  -3  -4  -8    2.31    3.05   0
  -2  -4 -15  194.83   11.89   0
  -2  -3 -11   -0.13    4.36   0
  -1  -4 -18   -3.43    4.56   0
  -1  -3 -16   17.58    5.58   0
   0  -2 -16   44.83    7.18   0
   0  -1 -13   -1.97    4.16   0
   0   0  -7   -1.95    2.46   0
   1   0 -12   -1.54    3.99   0
   2  -3 -22   -3.61    5.44   0
   2  -2 -20    3.67    5.64   0
   2   1 -10   52.46    5.92   0
   3  -2 -21    7.42    6.28   0
   3   0 -16    0.96    4.82   0
   3   1 -12    3.83    4.11   0
   4   0 -17    3.53    5.27   0
   4   2  -7   66.80    5.50   0
   5   2  -8   15.91    4.26   0
   6   1 -13    0.77    4.27   0
   6   2  -7    9.02    3.76   0
   7   0 -16    1.64    4.54   0
   7   1 -12    3.71    4.47   0
   8   1 -10   -1.84    3.50   0
  -6 -12 -10    3.46    3.54   0
  -6 -11  -6    3.22    2.70   0
  -5  -9 -11   11.08    4.08   0
  -5  -8  -6    0.37    2.44   0
  -4  -9 -17    1.82    4.76   0
  -4  -8 -15    5.28    3.76   0
  -4  -7 -12   12.05    4.58   0
  -4  -6  -8   77.13    5.87   0
  -3  -6 -15    0.02    3.92   0
  -3  -5 -12   19.73    5.36   0
  -2  -4 -14   16.51    5.33   0
  -1  -2 -12   18.32    5.05   0
   0  -2 -15   34.18    6.46   0
   0  -1 -12    4.04    4.25   0
   1  -3 -20    3.89    5.78   0
   1   0 -11   72.29    7.06   0
   2  -3 -21    1.64    5.83   0
   2  -2 -19   24.12    7.52   0
   2  -1 -17    4.04    5.03   0
   2   1  -9   18.26    4.17   0
   3  -2 -20   11.71    6.27   0
   3  -1 -18    8.52    6.06   0
   3   1 -11   18.27    5.48   0
   4   0 -16    4.07    4.76   0
   4   2  -6   24.19    3.68   0
   5   1 -13    1.03    3.86   0
   5   2  -7   53.64    5.31   0
   6   0 -16   -0.60    4.11   0
   6   1 -12    8.62    4.69   0
   6   2  -6    4.48    3.12   0
   6   2  -5   25.41    3.70   0
   6   2  -1   33.95    2.33   0
   7   0 -15   -0.79    4.80   0
   7   1 -11   -1.90    3.86   0
   8   1  -9   -0.45    3.32   0
  -5 -11 -15    1.32    4.10   0
  -5 -10 -13    4.08    4.02   0
  -5  -9 -10   13.10    4.40   0
  -5  -8  -5   54.60    3.65   0
  -4  -9 -16    3.87    5.30   0
  -4  -8 -14    8.61    4.99   0
  -3  -6 -14   26.00    6.08   0
  -3  -4  -7  183.24    7.57   0
  -2  -7 -20    4.89    5.43   0
  -2  -5 -16    7.13    5.12   0
  -2  -4 -13   18.96    5.93   0
  -2  -3 -10   15.78    4.15   0
  -1  -5 -19   -0.13    5.29   0
  -1  -4 -17    3.95    5.35   0
  -1  -2 -11  245.36   11.43   0
   0  -3 -17   37.83    7.16   0
   0  -1 -11    1.22    3.86   0
   1  -3 -19   13.19    6.70   0
   1  -2 -17   17.87    6.05   0
   1  -1 -14   85.36    8.45   0
   1   0 -10  198.13   10.31   0
   2  -1 -16   16.58    5.71   0
   2   1  -8   65.33    5.62   0
   3  -1 -17   -4.56    4.32   0
   4  -1 -18    2.16    5.39   0
   4   0 -15    3.84    4.53   0
   4   2  -5  106.56    5.58   0
   4   2  -4  158.21    6.07   0
   5   1 -12   35.32    5.77   0
   5   2  -6   42.34    4.50   0
   5   2  -5   44.86    4.35   0
   6  -1 -18    4.34    5.28   0
   6   0 -15    3.22    5.37   0
   6   2  -4   44.69    3.85   0
   6   2  -3    5.78    2.36   0
   6   2  -2    1.24    1.75   0
   7   0 -14   -1.10    4.49   0
   7   1 -10    1.08    3.78   0
   8   0 -13    1.33    4.12   0
   8   1  -8    2.13    3.37   0
  -6 -12  -9    2.53    3.24   0
  -6 -11  -5    5.44    2.40   0
  -5 -11 -14    0.96    3.81   0
  -5 -10 -12   -0.56    3.44   0
  -5  -8  -4    5.90    1.95   0
  -4  -7 -11   71.89    6.91   0
  -4  -6  -7  117.11    6.08   0
  -3  -5 -11    5.06    3.76   0
  -3  -4  -6  511.45   11.10   0
  -2  -7 -19   -4.23    4.88   0
  -2  -3  -9   11.23    3.59   0
  -1  -5 -18    8.31    6.14   0
  -1  -4 -16    1.35    4.72   0
   0  -2 -14   -1.20    4.09   0
   2  -3 -20    6.07    5.95   0
   2  -1 -15   23.29    6.56   0
   2   0 -12    0.63    4.09   0
   2   1  -7  225.09    9.00   0
   3  -2 -19    3.13    5.74   0
   3   1 -10   83.49    7.08   0
   4  -1 -17    2.64    4.68   0
   4   1 -11    9.36    4.26   0
   4   2  -3   25.78    2.66   0
   4   2  -2  125.48    4.06   0
   4   2  -1   71.51    2.49   0
   5   1 -11   26.73    5.91   0
   5   2  -4    2.03    2.27   0
   6   0 -14    3.93    4.81   0
   6   1 -11    4.63    3.67   0
   7  -1 -16   -2.46    5.27   0
   7   1  -9   16.46    5.05   0
   8   0 -12   -1.13    4.20   0
   8   1  -7    4.08    3.30   0
   8   1  -6   23.32    4.37   0
  -6 -13 -11    1.05    3.56   0
  -5 -12 -15    1.57    4.63   0
  -5  -9  -9    2.90    3.31   0
  -4  -9 -15    8.35    4.76   0
  -4  -8 -13    6.13    3.69   0
  -4  -7 -10   17.07    4.59   0
  -4  -6  -6   40.74    3.85   0
  -3 -10 -20    4.20    5.76   0
  -3  -7 -15    9.19    5.45   0
  -3  -6 -13   93.53    8.23   0
  -3  -5 -10  153.09    8.89   0
  -3  -4  -5  447.82    9.47   0
  -2  -8 -20    2.86    5.38   0
  -2  -4 -12  111.66    8.64   0
  -1  -3 -13    1.98    4.54   0
   0  -3 -16    0.99    4.63   0
   0  -2 -13    8.08    4.91   0
   0  -1 -10  126.20    8.21   0
   1  -3 -18    7.57    6.14   0
   1   0  -9   13.02    3.98   0
   2  -4 -21    8.95    6.44   0
   2  -3 -19   35.77    8.16   0
   3  -3 -20    5.76    6.13   0
   3  -2 -18    3.90    6.08   0
   3  -1 -16    9.33    5.21   0
   3   1  -9   95.89    7.13   0
   4   0 -14    1.48    4.14   0
   4   1 -10   23.29    5.43   0
   5   0 -14   32.83    6.33   0
   5   2  -3   32.98    3.11   0
   6   1 -10   34.92    5.91   0
   7   0 -13    2.71    4.20   0
   8   0 -11   -5.34    3.95   0
   9   0  -8   -0.83    3.46   0
  -6 -12  -8   -0.84    2.94   0
  -5 -11 -13    8.23    4.20   0
  -5 -10 -11    3.96    3.70   0
  -5  -9  -8   19.68    4.12   0
  -4 -10 -16    7.63    5.71   0
  -4  -9 -14   -1.02    4.54   0
  -4  -8 -12    2.61    4.28   0
  -3  -9 -18    4.19    4.97   0
  -2  -6 -16   -0.07    4.53   0
  -2  -3  -8   68.25    5.43   0
  -1  -5 -17   18.87    6.09   0
   0  -3 -15    3.37    4.53   0
   0  -1  -9   20.04    4.30   0
   1  -3 -17    6.64    5.43   0
   1   0  -8  182.21    8.65   0
   2  -1 -14   12.95    5.15   0
   2   0 -11    0.74    3.87   0
   2   1  -6   12.01    2.84   0
   3  -1 -15    3.45    4.65   0
   3   1  -8   13.37    4.14   0
   4  -2 -18    4.40    5.85   0
   4  -1 -16   -0.00    5.11   0
   4   0 -13   36.29    6.18   0
   5   0 -13   11.61    5.57   0
   5   1 -10   71.94    7.02   0
   5   2  -2  139.29    4.56   0
   6   0 -13    0.77    4.48   0
   6   1  -9   30.03    5.51   0
   7  -1 -15    0.74    5.21   0
   7   0 -12    5.24    4.89   0
   7   1  -8    8.72    4.03   0
   8   0 -10    3.62    4.41   0
   8   1  -5   -0.22    3.29   0
   9   0  -7    2.96    3.41   0
  -6 -13 -10   -0.17    3.43   0
  -5 -12 -14   -1.11    4.63   0
  -4  -7  -9   70.85    6.20   0
  -4  -6  -5   52.64    3.69   0
  -3  -8 -16    4.57    4.34   0
  -3  -6 -12    6.59    4.18   0
  -3  -5  -9   41.77    5.30   0
  -3  -4  -4   76.69    3.78   0
  -2  -3  -7   17.32    3.61   0
   0  -6 -20   -0.15    5.43   0
   0  -2 -12    4.97    4.44   0
   2   0 -10   27.33    5.02   0
   3  -5 -22   -1.99    6.69   0
   4  -1 -15    2.99    4.66   0
   4   1  -9   11.13    3.92   0
   5   1  -9   97.24    7.98   0
   6   0 -12    7.52    4.98   0
   7  -1 -14    1.81    5.01   0
   7   0 -11    4.54    4.62   0
   7   1  -7    4.74    4.01   0
   8   1  -4   -0.24    3.07   0
  -5 -11 -12    1.49    3.73   0
  -5 -10 -10    2.27    3.51   0
  -4 -11 -16   -0.49    5.03   0
  -4 -10 -15    3.35    4.44   0
  -4  -8 -11   38.63    5.88   0
  -3  -9 -17    0.59    4.82   0
  -2  -6 -15   18.92    5.66   0
  -2  -5 -13   45.07    6.52   0
  -1  -2  -8  490.05   13.43   0
   0  -5 -18   11.99    6.55   0
   0  -4 -16   21.31    6.14   0
   0  -3 -14   -1.92    4.21   0
   0  -1  -8   78.22    6.05   0
   1  -6 -21    4.47    6.09   0
   1  -3 -16   14.53    5.73   0
   1  -1 -11  330.23   13.54   0
   1   0  -7  439.19   12.19   0
   2  -6 -22   -1.98    6.60   0
   3  -1 -14   -0.19    4.15   0
   3   0 -11    5.34    4.20   0
   3   1  -7   20.09    3.64   0
   4   0 -12   37.25    6.08   0
   4   1  -8   24.80    4.79   0
   5  -3 -19    1.74    5.70   0
   5   0 -12    0.84    3.83   0
   6   1  -8  115.35    8.07   0
   7  -2 -16   -5.26    5.29   0
   8   0  -9    0.13    3.79   0
   9   0  -6   10.23    3.91   0
  -4 -12 -17    1.69    5.68   0
  -4  -7  -8   66.06    5.64   0
  -3 -11 -19   10.63    6.75   0
  -3  -5  -8   24.67    4.27   0
  -2  -3  -6   54.97    4.45   0
  -1  -8 -20    5.73    6.10   0
  -1  -6 -17   11.89    5.93   0
   0  -6 -19   -1.69    5.53   0
   0  -2 -11   16.26    4.79   0
   1  -5 -19    1.86    6.14   0
   2  -5 -20    3.64    6.68   0
   2   0  -9    9.64    3.92   0
   4  -1 -14    1.18    4.39   0
   4   0 -11    8.37    5.09   0
   5  -2 -16   11.19    6.77   0
   5   1  -8   38.71    5.30   0
   6   0 -11   18.75    5.47   0
   7  -1 -13    5.40    5.44   0
   7   0 -10    1.99    4.13   0
   7   1  -6   12.13    3.89   0
  -4 -10 -14    0.35    3.44   0
  -2  -6 -14   42.33    6.76   0
  -2  -5 -12   41.91    6.47   0
  -1  -7 -18    1.87    6.31   0
  -1  -3 -10  311.08   12.51   0
  -1  -2  -7  503.47   12.76   0
   0  -8 -21    1.80    6.86   0
   0  -4 -15   19.05    5.82   0
   0  -3 -13   17.04    5.59   0
   0  -1  -7    1.69    2.73   0
   1  -1 -10  119.84    8.39   0
   1   0  -6   84.63    5.44   0
   2  -4 -18   12.97    7.02   0
   2  -2 -14   40.21    7.00   0
   3  -3 -17   22.62    6.92   0
   3  -2 -15    4.05    4.80   0
   3   0 -10   29.14    5.18   0
   3   1  -6  241.97    8.85   0
   7  -2 -15    1.83    4.91   0
  -3 -17  -3    2.65    1.92   0
  -2 -15  -8   12.93    3.62   0
  -2 -13  -7   45.54    4.90   0
  -2 -10  -5    4.97    2.18   0
  -2  -9  -4  190.01    5.27   0
  -1 -17 -12    6.85    4.48   0
  -1 -16 -12    3.65    4.02   0
  -1 -13 -11    5.74    4.40   0
  -1 -11 -10   31.59    5.18   0
   0 -16 -15    0.11    4.63   0
   0 -13 -14    1.00    4.38   0
   0  -9 -12   -3.06    3.45   0
   0  -3  -6   37.72    3.76   0
   1 -12 -16    4.37    5.92   0
   1  -8 -14    1.47    4.69   0
   1   0  -5  221.96    7.46   0
   2 -12 -18    8.35    6.82   0
   2  -8 -16   25.89    8.06   0
   2  -5 -14   51.97    7.62   0
   2  -4 -13   17.99    5.73   0
   2  -3 -12   70.97    8.01   0
   2  -2 -11   67.51    7.33   0
   3 -10 -19    2.69    6.47   0
   3  -8 -18    3.80    5.63   0
   3  -5 -16   20.19    6.88   0
   3  -4 -15    6.86    5.52   0
   3  -3 -14   41.00    7.13   0
   3  -2 -13    7.05    4.85   0
   3  -1 -12    6.18    4.49   0
   3   1  -9   90.23    7.94   0
   3   5   0    4.66    1.32   0
   4  -6 -18    8.78    6.27   0
   4   1 -11    4.32    5.14   0
   4   3  -8    1.21    3.43   0
   4   4  -6   51.58    5.51   0
   5  -4 -18    5.92    6.17   0
   5  -3 -17    3.08    5.74   0
   5  -2 -16    7.69    6.06   0
   5  -1 -15   19.78    7.11   0
   5   0 -14   30.71    6.85   0
   5   4  -8    5.50    3.71   0
   6  -3 -18    5.45    6.52   0
   6  -2 -17    0.57    5.38   0
   6  -1 -16   13.15    6.25   0
   6   0 -15    3.68    5.69   0
   6   3 -11   18.73    5.44   0
   6   6  -5    5.97    3.89   0
   7   3 -12   13.05    5.54   0
   8   4 -11    5.95    5.34   0
   8   5  -9    2.43    4.75   0
   8   6  -7    1.06    3.78   0
  -3 -19  -3   -1.08    2.05   0
  -3 -18  -3    0.79    2.01   0
  -2 -17  -8    9.65    3.74   0
  -2 -16  -8   -1.26    3.14   0
  -1 -18 -12    5.04    4.40   0
  -1 -14 -11    4.63    4.17   0
  -1 -10  -9   44.82    5.54   0
   0 -14 -14    3.01    5.17   0
   0 -11 -13   -0.23    3.66   0
   0  -8 -11   -0.01    3.76   0
   0  -4  -7    4.12    3.29   0
   1 -13 -16    4.66    5.91   0
   1 -10 -15    9.73    5.64   0
   1  -7 -13   44.21    6.91   0
   1  -6 -12   46.80    7.46   0
   1  -3  -9   69.54    6.98   0
   1  -2  -8  505.75   14.11   0
   2 -13 -18    1.40    6.05   0
   2 -10 -17    0.76    5.70   0
   2  -7 -15    3.84    5.25   0
   2   0  -8  493.57   14.46   0
   3 -11 -19    9.69    7.21   0
   3  -9 -18    0.33    5.52   0
   3  -7 -17   53.61    8.94   0
   3  -6 -16   -1.23    6.79   0
   3   4  -3  274.12    7.88   0
   4  -8 -19    0.98    6.59   0
   4  -5 -17   13.99    6.46   0
   4  -4 -16    0.87    6.12   0
   4   0 -12   45.92    6.93   0
   5  -5 -18    5.18    6.82   0
   5   2 -11   53.21    7.10   0
   5   6  -3   12.82    3.29   0
   6   2 -12   12.29    5.16   0
   6   4  -9   27.74    5.42   0
   6   5  -7   43.40    6.04   0
   6   7  -2   85.97    5.65   0
   6   8   2   12.68    2.20   0
   7   1 -14    3.42    5.03   0
   7   2 -13   12.50    5.51   0
   7   4 -10    0.01    4.30   0
   7   5  -8    8.28    4.81   0
   7   6  -6   11.20    4.25   0
   7   8   0    0.55    2.91   0
   8   3 -12   -0.66    4.76   0
   8   7  -4    1.68    3.76   0
   8   8  -1   -0.26    2.97   0
  -2 -19  -8    1.09    3.24   0
  -2 -18  -8    4.63    3.53   0
  -2 -14  -7    1.87    3.43   0
  -2 -12  -6   87.71    5.37   0
  -1 -15 -11   -0.58    3.91   0
  -1 -12 -10    5.76    4.10   0
  -1  -9  -8   10.51    3.74   0
  -1  -5  -4  105.07    4.40   0
   0 -16 -14    6.85    5.37   0
   0 -15 -14    6.10    4.10   0
   0 -12 -13    2.76    3.94   0
   0 -10 -12    3.12    3.72   0
   0  -7 -10   14.66    4.36   0
   0  -6  -9  119.59    7.77   0
   0  -5  -8  184.11    8.70   0
   0  -2  -4  865.12   12.32   0
   1 -15 -16    1.49    6.02   0
   1 -14 -16   -0.29    4.67   0
   1 -11 -15    4.93    4.54   0
   1  -9 -14   28.31    6.40   0
   1  -5 -11   57.94    6.96   0
   1  -4 -10  111.07    8.24   0
   2 -11 -17   15.70    6.39   0
   2  -9 -16   11.39    6.24   0
   2  -6 -14   52.45    7.84   0
   2  -1  -9   21.31    4.86   0
   2   1  -6   12.49    3.25   0
   2   2  -4  184.79    6.86   0
   3 -10 -18   -0.98    5.55   0
   3  -8 -17   -2.26    5.22   0
   3  -5 -15    9.20    5.76   0
   3  -4 -14   22.55    7.39   0
   3  -1 -11   15.64    6.23   0
   3   0 -10   22.77    5.26   0
   3   2  -7  114.50    7.33   0
   3   3  -5   56.42    5.10   0
   4  -9 -19    3.66    7.03   0
   4  -7 -18   10.44    6.59   0
   4  -6 -17   14.10    7.64   0
   4  -3 -15   14.58    6.17   0
   4  -2 -14    5.10    5.55   0
   4  -1 -13   42.79    7.07   0
   4   2  -9    5.38    4.18   0
   4   5  -3  106.02    5.58   0
   4   6   0   28.36    2.30   0
   5  -7 -19   15.51    8.09   0
   5  -4 -17    4.58    5.99   0
   5  -3 -16   21.00    7.04   0
   5  -2 -15   17.30    6.90   0
   5  -1 -14   18.91    7.76   0
   5   0 -13   14.46    5.80   0
   5   1 -12   49.50    7.33   0
   5   3  -9   50.37    6.48   0
   5   4  -7    1.60    4.06   0
   5   5  -5   25.11    4.58   0
   6  -3 -17    1.78    6.49   0
   6  -2 -16   -0.35    5.24   0
   6  -1 -15   16.31    6.45   0
   6   0 -14   -1.38    5.13   0
   6   1 -13   -0.82    4.81   0
   6   3 -10    0.30    4.85   0
   7  -1 -16   -1.43    5.94   0
   7   3 -11    8.15    4.81   0
   7   7  -3   -3.05    3.48   0
   8   2 -13   -1.99    5.08   0
   8   4 -10   -1.51    5.08   0
   8   5  -8   -0.18    4.36   0
   8   6  -6    5.93    4.73   0
  -3 -15  -2    6.84    1.89   0
  -2 -15  -7   12.52    4.15   0
  -1 -18 -11    3.38    4.61   0
  -1 -17 -11    3.70    4.56   0
  -1 -16 -11    3.31    4.25   0
  -1 -13 -10   59.12    6.74   0
  -1  -8  -7   12.59    3.42   0
   0 -17 -14    0.54    4.79   0
   0 -13 -13    4.68    3.91   0
   0 -11 -12    2.44    4.39   0
   0  -9 -11    4.83    4.69   0
   1 -12 -15   -0.77    4.26   0
   1 -10 -14   -0.23    4.52   0
   1  -8 -13   59.31    7.62   0
   1  -1  -6  629.52   13.79   0
   2 -13 -17    2.60    6.29   0
   2 -12 -17    3.34    5.53   0
   2 -10 -16   -0.65    5.33   0
   2  -8 -15   30.79    7.12   0
   2  -5 -13   37.28    6.92   0
   2  -4 -12  103.23    9.45   0
   2  -3 -11    4.42    4.82   0
   2  -2 -10  155.53    9.80   0
   3 -11 -18    5.21    6.96   0
   3  -9 -17    1.48    6.42   0
   3  -7 -16    0.52    6.08   0
   3  -3 -13   43.02    7.15   0
   3  -2 -12   14.16    5.33   0
   4 -10 -19    3.88    7.18   0
   4  -8 -18   -8.60    5.09   0
   4  -5 -16    8.06    6.87   0
   4   1 -10   27.84    5.69   0
   4   3  -7    0.95    3.26   0
   4   4  -5    2.60    3.29   0
   5  -6 -18   -5.36    6.29   0
   5  -5 -17    4.03    6.23   0
   5   2 -10   72.50    8.41   0
   6  -5 -18   -4.72    6.63   0
   6   2 -11    0.59    5.36   0
   6   4  -8   23.91    5.58   0
   6   6  -4   23.58    4.96   0
   7   1 -13    6.36    6.29   0
   7   2 -12    2.24    4.68   0
   7   4  -9   10.27    5.50   0
   7   5  -7    7.04    4.61   0
   7   6  -5    9.85    5.00   0
   8   3 -11   11.33    6.33   0
   8   9   4    4.14    2.27   0
  -2 -11  -5   43.22    3.89   0
  -1 -14 -10    3.90    4.40   0
  -1 -11  -9    3.11    3.22   0
  -1  -7  -6  270.83    8.77   0
  -1  -6  -5  849.43   13.43   0
   0 -15 -13   -1.50    4.95   0
   0 -14 -13    3.42    3.91   0
   0  -8 -10   14.37    5.17   0
   1 -14 -15    2.28    5.51   0
   1 -13 -15    1.64    4.95   0
   1 -11 -14   -3.02    5.27   0
   1  -9 -13  104.24   10.03   0
   1  -7 -12   59.89    7.36   0
   1  -6 -11   81.99    8.68   0
   2 -14 -17    2.78    5.98   0
   2 -11 -16    4.79    5.86   0
   2  -9 -15   31.07    8.32   0
   2  -7 -14   73.69    8.99   0
   2   0  -7  137.72    7.84   0
   3 -12 -18    2.11    6.78   0
   3 -10 -17   10.48    7.33   0
   3  -8 -16    5.45    7.27   0
   3  -6 -15   -0.50    5.26   0
   3   1  -8   14.13    4.24   0
   4  -9 -18    5.34    6.94   0
   4  -7 -17   12.48    6.68   0
   4  -4 -15   34.44    8.08   0
   4  -3 -14   28.69    7.08   0
   4  -2 -13   16.41    5.88   0
   4  -1 -12    2.32    4.53   0
   4   0 -11    5.13    4.64   0
   5  -7 -18   -1.71    6.80   0
   5  -4 -16   12.14    7.14   0
   5  -3 -15   22.40    8.35   0
   5   1 -11   27.03    6.16   0
   6  -4 -17   -4.16    6.38   0
   6  -3 -16    4.06    6.03   0
   6  -2 -15    1.53    6.54   0
   6  -1 -14    2.65    6.56   0
   6   0 -13   -1.93    5.98   0
   6   1 -12    9.01    5.29   0
   6   5  -6   29.81    5.49   0
   6   7  -1   14.96    3.55   0
   7  -1 -15    0.85    5.52   0
   7   0 -14    7.43    5.67   0
   7   3 -10   21.10    6.56   0
   8   2 -12    7.64    5.86   0
   8   4  -9   40.90    7.52   0
   8   7  -3   -0.80    3.87   0
   8   8   0    3.95    3.34   0
  -2 -19  -7    2.86    3.80   0
  -2 -18  -7    4.55    3.63   0
  -2 -17  -7    1.00    3.18   0
  -2 -16  -7    2.31    3.73   0
  -2 -13  -6   16.84    3.50   0
  -1 -15 -10    5.89    4.20   0
  -1 -12  -9   12.91    4.35   0
  -1 -10  -8   39.16    5.09   0
   0 -17 -13    4.50    5.23   0
   0 -16 -13    5.66    5.15   0
   0 -12 -12    2.51    3.79   0
   0 -10 -11    4.64    3.89   0
   0  -7  -9   65.89    6.86   0
   0  -3  -5   19.93    2.85   0
   1 -16 -15   -0.30    5.77   0
   1 -15 -15    3.60    5.13   0
   1 -12 -14    7.24    5.58   0
   1  -5 -10   31.98    5.71   0
   1  -4  -9   66.93    6.63   0
   1  -3  -8  127.51    7.91   0
   1   0  -4  404.04    9.29   0
   2 -12 -16    2.61    5.41   0
   2  -6 -13   20.86    6.00   0
   2  -5 -12   36.35    7.62   0
   2  -1  -8   68.83    6.53   0
   3 -11 -17   11.41    7.66   0
   3  -5 -14   66.94    8.81   0
   3  -4 -13  106.01   10.08   0
   3  -3 -12    1.93    5.81   0
   3  -1 -10  104.27    8.83   0
   3   0  -9   17.76    4.87   0
   3   2  -6   89.36    6.41   0
   4 -10 -18    6.01    7.17   0
   4  -8 -17    4.04    6.21   0
   4  -6 -16    5.89    6.29   0
   4  -5 -15   10.95    7.98   0
   4   2  -8   57.70    6.46   0
   5  -8 -18    4.95    7.35   0
   5  -6 -17    0.29    5.96   0
   5  -2 -14    2.08    5.51   0
   5  -1 -13    3.21    5.70   0
   5   0 -12    0.73    4.69   0
   5   3  -8   -2.38    3.60   0
   5   6  -2   24.34    3.49   0
   5   7   1   26.11    2.38   0
   6  -5 -17    2.48    6.88   0
   6   3  -9    8.97    4.57   0
   7  -3 -16    3.19    7.55   0
   7   2 -11   31.02    7.57   0
   7   4  -8   26.85    6.35   0
   7   7  -2   12.83    4.15   0
   7   8   1    7.52    3.05   0
   8   3 -10    4.07    5.68   0
   8   5  -7    1.59    4.51   0
   8   6  -5    3.18    3.75   0
  -2 -10  -4   65.37    3.77   0
  -1 -17 -10    5.29    4.75   0
  -1 -16 -10    2.61    4.04   0
   0 -13 -12    4.38    4.05   0
   0  -9 -10    1.34    4.56   0
   0  -6  -8  466.04   13.88   0
   0  -5  -7  144.29    7.54   0
   0  -4  -6  572.78   12.98   0
   1 -13 -14   -0.77    5.53   0
   1 -10 -13    5.34    4.77   0
   1  -8 -12   11.01    5.04   0
   2 -14 -16   -0.31    6.15   0
   2 -13 -16   14.38    6.92   0
   2 -10 -15    8.17    6.12   0
   2  -8 -14    6.18    5.32   0
   2  -4 -11   86.43    8.59   0
   2  -3 -10   17.72    5.31   0
   2  -2  -9   54.18    6.53   0
   2   1  -5   67.17    4.97   0
   3 -12 -17    6.46    6.90   0
   3  -9 -16    3.02    5.98   0
   3  -7 -15   -0.81    5.38   0
   3  -6 -14   28.43    7.99   0
   3  -2 -11    6.13    5.10   0
   3   3  -4   90.78    5.70   0
   3   4  -2  777.91   12.03   0
   4 -11 -18    1.03    6.97   0
   4  -9 -17    2.75    6.21   0
   4  -7 -16    3.65    5.88   0
   4  -4 -14    7.13    5.86   0
   4   1  -9    9.16    4.73   0
   4   3  -6   33.84    5.27   0
   5  -9 -18   13.71    8.08   0
   5  -7 -17    1.82    6.89   0
   5  -5 -16    0.79    5.77   0
   5  -4 -15    6.08    6.21   0
   5   2  -9   25.26    5.65   0
   5   4  -6   44.19    5.49   0
   5   5  -4   42.08    4.95   0
   6  -4 -16    3.84    6.16   0
   6  -3 -15    7.97    7.17   0
   6   2 -10   54.91    7.62   0
   6   4  -7   21.18    5.47   0
   7  -2 -15    2.43    6.44   0
   7  -1 -14   -2.16    5.79   0
   7   0 -13    2.61    5.30   0
   7   1 -12    5.34    5.54   0
   7   5  -6   21.27    5.36   0
   7   6  -4    9.68    4.89   0
   8   1 -12   -2.97    5.66   0
   8   2 -11    2.32    5.29   0
   8   4  -8    8.34    5.72   0
  -2 -14  -6    4.85    3.37   0
  -1 -18 -10   -1.61    4.11   0
  -1 -13  -9    2.84    3.96   0
  -1 -11  -8   15.62    4.75   0
  -1  -9  -7    1.55    2.99   0
   0 -15 -12    3.97    5.24   0
   0 -14 -12   -0.14    4.21   0
   0 -11 -11    4.12    3.85   0
   1 -14 -14   10.04    6.40   0
   1 -11 -13    5.28    5.63   0
   1  -9 -12   28.89    6.76   0
   1  -7 -11  109.21    9.21   0
   2 -15 -16   -0.92    5.88   0
   2 -11 -15    3.50    5.70   0
   2  -9 -14    3.10    5.75   0
   2  -7 -13   29.74    6.57   0
   3 -13 -17    6.78    7.04   0
   3 -10 -16    9.05    6.79   0
   3  -8 -15   20.59    7.35   0
   3  -5 -13    1.85    5.10   0
   3   1  -7   17.66    4.25   0
   4 -10 -17   -2.09    7.58   0
   4  -6 -15   49.59    9.23   0
   4  -3 -13   35.62    7.50   0
   4  -2 -12   42.10    7.17   0
   4  -1 -11    7.79    5.05   0
   4   0 -10    0.51    4.22   0
   4   4  -4   -3.70    2.65   0
   4   5  -2   60.47    4.15   0
   5  -8 -17   -3.98    7.03   0
   5  -6 -16    2.69    6.12   0
   5  -3 -14    6.59    6.50   0
   5  -2 -13   37.63    7.67   0
   5  -1 -12   42.42    7.56   0
   5   0 -11   17.93    5.90   0
   5   1 -10   78.91    8.42   0
   6  -6 -17    1.54    7.05   0
   6  -5 -16   -0.20    6.92   0
   6  -2 -14    4.55    5.97   0
   6  -1 -13    2.14    5.60   0
   6   0 -12    3.12    5.18   0
   6   1 -11   12.37    5.59   0
   6   5  -5   56.89    6.29   0
   6   6  -3    5.17    3.48   0
   7  -4 -16    7.26    7.24   0
   7   3  -9    5.96    4.43   0
   8   0 -13    3.12    6.09   0
   8   5  -6   14.34    5.29   0
   8   7  -2    2.33    3.87   0
  -3 -16  -2    3.14    2.05   0
  -2 -15  -6   13.69    4.21   0
  -2 -12  -5   40.54    3.94   0
  -1 -14  -9    0.50    4.11   0
  -1  -8  -6   35.63    4.12   0
   0 -18 -12    2.21    4.88   0
   0 -17 -12   -1.30    4.50   0
   0 -16 -12    1.70    5.16   0
   0 -12 -11    1.18    4.35   0
   0 -10 -10   47.05    6.69   0
   0  -8  -9    9.34    4.08   0
   1 -16 -14   -0.74    5.64   0
   1 -15 -14   -0.71    4.46   0
   1 -12 -13    0.36    5.18   0
   1  -6 -10  126.45    9.26   0
   2 -13 -15    1.89    6.30   0
   2 -12 -15    8.87    6.11   0
   2 -10 -14   18.10    7.73   0
   2  -8 -13    5.44    6.13   0
   2  -6 -12   61.97    8.05   0
   2  -5 -11  323.50   15.51   0
   2   0  -6   76.50    5.86   0
   2   2  -3   25.83    2.95   0
   3 -11 -16    5.07    6.18   0
   3  -9 -15   -0.93    5.66   0
   3  -4 -12   31.81    6.75   0
   3  -3 -11    8.03    6.31   0
   3   0  -8    6.47    4.02   0
   4 -11 -17   10.15    7.59   0
   4  -8 -16    6.68    6.34   0
   4  -5 -14   32.46    7.62   0
   4   2  -7   72.70    6.82   0
   5  -5 -15    0.58    5.65   0
   5   3  -7   30.88    5.25   0
   6  -7 -17    2.08    7.24   0
   6  -4 -15    5.94    6.24   0
   6   3  -8   23.44    5.36   0
   7  -3 -15    3.72    6.74   0
   7  -2 -14    0.82    5.66   0
   7  -1 -13   11.09    6.24   0
   7   0 -12    0.78    6.26   0
   7   1 -11    1.17    5.14   0
   7   2 -10    8.71    5.40   0
   7   4  -7   32.45    6.61   0
   8   2 -10   21.54    7.24   0
   8   3  -9   -0.17    4.67   0
   8   6  -4    3.40    3.95   0
   8   8   1   -1.27    2.72   0
   9   6  -4    0.25    4.37   0
  -2 -16  -6    1.32    4.07   0
  -2  -9  -3   26.06    2.28   0
  -1 -15  -9    4.69    4.27   0
  -1 -12  -8    3.42    4.36   0
   0 -13 -11   -2.13    4.28   0
   0  -7  -8  230.02   10.57   0
   1 -13 -13    2.86    5.29   0
   1 -10 -12   14.94    5.40   0
   1  -8 -11   18.26    5.27   0
   1  -5  -9  160.66    9.58   0
   1  -4  -8   86.14    6.96   0
   1  -3  -7   86.26    6.49   0
   1  -2  -6 1194.14   19.72   0
   2 -15 -15   -2.03    6.01   0
   2 -14 -15   -0.29    5.07   0
   2 -11 -14    4.31    6.71   0
   2  -4 -10   36.09    6.38   0
   2  -1  -7  215.85    9.95   0
   2   3  -1  275.20    5.50   0
   3 -13 -16    1.72    7.08   0
   3 -12 -16   12.02    6.77   0
   3 -10 -15    7.05    7.04   0
   3  -6 -13   98.20   10.19   0
   3  -2 -10  130.11    9.95   0
   3  -1  -9  100.50    8.44   0
   3   2  -5   25.71    4.32   0
   4 -12 -17   -0.88    6.92   0
   4  -9 -16    4.04    6.20   0
   4  -7 -15    2.98    6.42   0
   4  -4 -13    3.49    5.35   0
   4  -3 -12   17.04    6.05   0
   4   1  -8   26.46    5.42   0
   5 -10 -17    0.84    7.78   0
   5  -7 -16    6.83    6.66   0
   5  -4 -14    9.22    6.85   0
   5  -3 -13   34.34    8.91   0
   5   2  -8   10.65    4.69   0
   5   4  -5   33.23    5.22   0
   5   6  -1   12.16    2.98   0
   6  -6 -16    3.04    7.01   0
   6  -3 -14    8.16    6.15   0
   6  -2 -13    0.52    5.69   0
   6  -1 -12   16.99    7.65   0
   6   0 -11   19.37    7.15   0
   6   1 -10   42.35    7.95   0
   6   2  -9   47.64    7.10   0
   6   4  -6    0.25    4.27   0
   6   7   0   13.10    3.19   0
   7  -4 -15    2.79    6.99   0
   7   3  -8    1.89    4.73   0
   7   5  -5   10.13    4.76   0
   7   6  -3   38.17    5.75   0
   7   7  -1    7.19    3.85   0
   8  -1 -13   -2.33    5.89   0
   8   0 -12   -1.14    5.77   0
   8   1 -11    4.36    5.73   0
   8   4  -7   10.76    5.75   0
  -3 -19  -2    1.44    2.55   0
  -3 -17  -2    6.93    2.40   0
  -2 -19  -6    4.07    3.80   0
  -2 -18  -6    2.60    3.55   0
  -2 -17  -6   14.91    4.13   0
  -2 -13  -5   24.78    4.05   0
  -1 -19  -9    7.05    5.10   0
  -1 -18  -9    4.35    4.89   0
  -1 -17  -9    3.83    4.03   0
  -1 -16  -9    4.32    4.11   0
  -1 -10  -7   17.37    3.99   0
  -1  -7  -5  153.15    6.40   0
  -1  -4  -2  438.43    5.56   0
   0 -14 -11    1.51    4.44   0
   0 -11 -10    5.73    4.70   0
   0  -9  -9    2.61    4.55   0
   0  -6  -7    8.99    3.99   0
   1 -15 -13    0.97    5.80   0
   1 -14 -13   -1.38    4.62   0
   1 -11 -12    8.76    5.74   0
   1  -7 -10   18.74    5.49   0
   2 -12 -14   -1.28    6.22   0
   2  -9 -13    6.36    5.44   0
   2  -7 -12   37.21    6.86   0
   2  -3  -9    8.32    4.66   0
   2  -2  -8  638.59   17.59   0
   3 -14 -16    2.43    6.64   0
   3 -11 -15   15.31    7.71   0
   3  -8 -14    3.56    5.50   0
   3  -5 -12   17.27    5.96   0
   4 -10 -16   12.59    6.93   0
   4  -8 -15    8.78    6.42   0
   4  -6 -14    5.54    6.51   0
   4  -2 -11    6.55    5.18   0
   4  -1 -10   22.74    5.81   0
   4   0  -9   11.07    5.08   0
   4   3  -5  140.74    8.13   0
   5  -8 -16    3.80    6.45   0
   5  -6 -15    9.63    6.52   0
   5  -5 -14   18.26    8.44   0
   5  -2 -12    7.51    5.65   0
   5  -1 -11   27.97    7.13   0
   5   1  -9   93.27    8.91   0
   5   5  -3   13.71    3.54   0
   6  -7 -16   11.18    7.77   0
   6  -5 -15   -1.24    5.71   0
   6  -4 -14    5.16    6.96   0
   6   5  -4   38.66    5.72   0
   6   6  -2   21.78    4.33   0
   6   8   3   28.47    2.57   0
   7  -3 -14    3.83    6.16   0
   7  -2 -13   18.04    7.75   0
   7   2  -9   21.18    6.51   0
   7   8   2    3.30    2.87   0
   8   3  -8   23.31    6.94   0
   8   5  -5    5.90    4.64   0
   8   7  -1    6.03    3.72   0
   9   5  -5    0.57    5.08   0
   9   6  -3    4.13    4.91   0
  -3 -18  -2    2.32    2.32   0
  -2 -11  -4   26.20    3.18   0
  -1 -13  -8   20.91    4.74   0
  -1  -6  -4   59.73    3.76   0
  -1  -5  -3  599.38    8.79   0
   0 -18 -11   -0.34    5.05   0
   0 -17 -11   15.61    5.76   0
   0 -16 -11   -1.05    4.86   0
   0 -15 -11   -0.99    3.40   0
   0 -12 -10    8.45    4.84   0
   0  -5  -6   83.44    5.91   0
   0  -3  -4   34.29    3.34   0
   1 -17 -13    8.10    6.33   0
   1 -16 -13    2.03    5.05   0
   1 -12 -12    5.45    5.56   0
   1  -9 -11   17.03    5.37   0
   1  -6  -9  310.12   13.57   0
   2 -13 -14   -1.26    5.26   0
   2 -10 -13   43.19    7.77   0
   2  -8 -12   60.43    8.66   0
   2  -6 -11   29.58    6.37   0
   2   1  -4   43.70    4.18   0
   3 -12 -15   -3.04    5.35   0
   3  -9 -14   12.87    6.26   0
   3  -7 -13    2.86    5.32   0
   3  -4 -11    0.56    4.69   0
   3   1  -6  239.99   10.24   0
   3   3  -3  627.68   12.69   0
   4 -12 -16    8.57    7.94   0
   4 -11 -16    4.15    6.35   0
   4  -9 -15    2.92    5.99   0
   4  -7 -14   14.07    7.26   0
   4  -5 -13   16.72    6.53   0
   4   6   1    9.85    1.66   0
   5  -9 -16   -0.28    6.88   0
   5  -7 -15    8.14    7.21   0
   5  -4 -13    2.53    6.05   0
   5   3  -6    1.94    4.42   0
   6  -8 -16   18.71    8.69   0
   6  -6 -15   -1.23    5.95   0
   6  -3 -13    7.19    6.31   0
   6   2  -8   13.47    5.81   0
   6   3  -7   36.99    6.11   0
   7  -5 -15    1.50    7.14   0
   7  -4 -14    5.18    7.36   0
   7  -1 -12    9.57    6.23   0
   7   0 -11    2.12    5.48   0
   7   1 -10    2.25    5.16   0
   7   4  -6   32.05    6.40   0
   8  -2 -13   -4.51    6.14   0
   8  -1 -12    2.70    5.74   0
   8   0 -11    0.05    6.07   0
   8   1 -10    0.29    5.64   0
   8   2  -9    5.47    4.50   0
   8   6  -3    4.90    4.32   0
   8   9   5   -0.37    2.09   0
   9   4  -6    8.20    5.61   0
  -2 -14  -5    2.85    3.42   0
  -2  -8  -2   26.49    1.69   0
  -1 -14  -8   10.60    4.56   0
  -1 -11  -7   11.41    3.91   0
  -1  -9  -6   61.86    5.15   0
   0 -10  -9   11.69    5.03   0
   0  -8  -8  186.39    9.92   0
   0  -4  -5  454.58   10.91   0
   1 -13 -12    6.52    5.55   0
   1 -10 -11   41.02    7.30   0
   1  -8 -10    2.90    5.37   0
   1   0  -3 1279.56   14.94   0
   2 -15 -14   10.46    6.83   0
   2 -14 -14    4.33    5.47   0
   2 -11 -13   38.90    8.48   0
   2  -5 -10   41.36    6.78   0
   3 -14 -15    2.66    6.92   0
   3 -13 -15    0.63    5.87   0
   3 -10 -14    7.92    6.25   0
   3  -8 -13    2.91    6.53   0
   3  -6 -12    5.36    5.18   0
   3  -3 -10  129.14   10.15   0
   3  -2  -9   96.15    8.61   0
   3  -1  -8   16.45    4.83   0
   3   0  -7   12.87    4.19   0
   4 -13 -16   -2.46    6.68   0
   4 -10 -15    0.61    5.80   0
   4  -6 -13    4.32    6.91   0
   4  -4 -12    5.68    5.43   0
   4  -3 -11   24.35    6.25   0
   4   2  -6   19.65    4.39   0
   4   4  -3   53.09    4.73   0
   5 -10 -16    8.40    7.64   0
   5  -8 -15   20.17    7.72   0
   5  -6 -14    5.80    6.34   0
   5  -3 -12    1.64    5.83   0
   5   2  -7   55.57    7.36   0
   6  -9 -16   10.47    8.14   0
   6  -7 -15    5.04    7.76   0
   6  -5 -14    4.54    6.21   0
   6  -2 -12    7.37    6.49   0
   6  -1 -11    9.75    6.33   0
   6   0 -10    4.96    5.62   0
   6   1  -9   31.08    6.56   0
   6   4  -5    2.94    4.23   0
   7  -6 -15    8.95    7.87   0
   7  -3 -13    7.61    6.36   0
   7   3  -7    0.25    4.53   0
   7   5  -4   31.44    5.78   0
   8   4  -6    7.15    5.29   0
   8   8   2    3.11    3.12   0
   9   3  -7   -0.52    5.39   0
  -1 -15  -8    3.92    4.18   0
   0 -14 -10   -1.91    4.18   0
   0 -13 -10    5.54    3.91   0
   1 -14 -12    1.18    5.58   0
   1  -5  -8    2.21    3.70   0
   1  -4  -7   31.03    5.18   0
   2 -16 -14   -0.41    5.18   0
   2 -12 -13    2.24    6.61   0
   2  -9 -12   28.07    6.70   0
   2  -7 -11   13.17    5.40   0
   2  -4  -9  166.54   10.40   0
   2  -3  -8   58.52    6.62   0
   2   0  -5  446.90   12.17   0
   3 -15 -15    0.89    6.38   0
   3 -11 -14   13.37    6.85   0
   3  -5 -11    8.86    5.36   0
   3   4  -1 1304.95   14.29   0
   4 -11 -15    9.22    6.71   0
   4  -8 -14    2.43    6.48   0
   4  -2 -10   44.75    7.08   0
   4  -1  -9   10.66    5.29   0
   4   0  -8   90.59    8.32   0
   4   1  -7    6.89    4.23   0
   4   5  -1   87.39    4.63   0
   5 -11 -16    1.91    7.44   0
   5  -9 -15    5.56    6.71   0
   5  -7 -14   -1.10    6.91   0
   5  -5 -13    2.09    6.30   0
   5  -2 -11   57.45    8.39   0
   5  -1 -10   70.37    8.65   0
   5   0  -9   10.08    5.25   0
   5   1  -8   36.70    6.38   0
   5   4  -4   48.16    5.60   0
   6  -4 -13   -2.35    5.47   0
   7  -5 -14   10.02    7.74   0
   7  -2 -12    1.98    5.77   0
   7  -1 -11    0.92    5.69   0
   7   0 -10   -1.09    6.10   0
   7   1  -9   21.28    7.10   0
   7   2  -8   14.79    5.24   0
   7   6  -2    7.20    4.30   0
   8  -3 -13   11.14    7.58   0
   8  -2 -12    6.00    6.91   0
   8  -1 -11   -1.28    6.36   0
   8   2  -8    3.91    6.08   0
   8   3  -7    9.29    4.71   0
   8   5  -4    1.35    4.21   0
   9   5  -4    6.14    5.03   0
   9   6  -2    4.67    4.45   0
  -2 -15  -5    8.18    3.61   0
  -1 -19  -8    1.74    4.35   0
  -1 -18  -8   12.74    5.00   0
  -1 -17  -8   18.94    5.03   0
  -1 -16  -8    2.82    4.07   0
  -1 -12  -7    3.06    3.66   0
   0 -16 -10    7.07    5.31   0
   0 -15 -10    2.59    4.78   0
   0 -11  -9    4.32    4.57   0
   0  -9  -8   77.94    7.35   0
   0  -7  -7    3.91    3.22   0
   1 -18 -12    0.42    5.76   0
   1 -17 -12   15.70    6.71   0
   1 -16 -12    1.50    5.01   0
   1 -15 -12    2.96    5.00   0
   1 -11 -11    4.50    4.48   0
   1  -9 -10    1.70    5.17   0
   1  -7  -9   58.52    7.00   0
   1  -3  -6   15.23    3.61   0
   1  -2  -5  737.67   14.81   0
   1  -1  -4 1019.29   15.47   0
   2 -13 -13    6.31    5.93   0
   2 -10 -12   25.67    6.73   0
   2  -6 -10   80.52    8.60   0
   2  -2  -7  333.80   12.49   0
   2  -1  -6    9.80    3.56   0
   3 -12 -14    4.23    5.85   0
   3  -9 -13    1.61    5.96   0
   3  -7 -12    7.55    5.47   0
   3  -4 -10   58.96    7.92   0
   3   2  -4   62.92    5.25   0
   3   5   1  339.60    4.65   0
   4 -13 -15    7.63    8.35   0
   4 -12 -15    3.10    6.98   0
   4  -9 -14    2.68    6.23   0
   4  -7 -13    0.57    5.67   0
   4  -5 -12   22.17    6.73   0
   4   3  -4   96.62    6.67   0
   5 -10 -15   -2.17    6.87   0
   5  -4 -12    2.86    6.12   0
   5   5  -2   58.10    5.19   0
   5   7   2    9.15    1.83   0
   6  -8 -15   -0.45    7.13   0
   6  -6 -14   -3.50    5.70   0
   6  -3 -12   13.49    6.95   0
   6  -2 -11    2.61    6.72   0
   6   3  -6   36.79    5.88   0
   6   5  -3   13.18    4.17   0
   7  -6 -14   11.96    8.61   0
   7  -4 -13   -3.49    6.34   0
   7   4  -5   14.81    5.45   0
   8   0 -10    1.15    5.18   0
   8   1  -9   -3.48    4.42   0
   8   4  -5    1.94    4.90   0
   8   6  -2    4.67    4.22   0
   8   7   0   -3.44    3.24   0
   9   4  -5    2.13    4.98   0
  -2 -19  -5   -0.67    3.44   0
  -2 -17  -5    4.22    3.90   0
  -2 -16  -5   16.23    4.48   0
  -2 -12  -4   22.05    3.36   0
  -1 -10  -6   80.40    5.99   0
  -1  -8  -5  140.42    6.49   0
   0 -18 -10   -1.68    4.48   0
   0 -17 -10    5.06    5.21   0
   0 -12  -9   14.86    5.15   0
   1 -12 -11    3.48    4.47   0
   2 -17 -13    1.09    6.44   0
   2 -16 -13   -1.06    5.92   0
   2 -15 -13    2.61    5.23   0
   2 -14 -13    1.44    5.61   0
   2 -11 -12   20.56    7.28   0
   2  -8 -11   11.67    5.47   0
   3 -15 -14   -1.77    6.70   0
   3 -14 -14   -0.98    5.53   0
   3 -13 -14   -4.34    5.30   0
   3 -10 -13    0.74    5.42   0
   3  -8 -12    8.44    6.66   0
   3  -6 -11    3.02    5.01   0
   3  -3  -9   11.76    5.20   0
   4 -14 -15    2.93    7.25   0
   4 -10 -14    7.81    6.80   0
   4  -8 -13    9.87    7.96   0
   4  -6 -12   30.87    7.37   0
   4  -4 -11   95.31    9.83   0
   4  -3 -10   -2.71    5.49   0
   5 -11 -15   -0.40    7.04   0
   5  -8 -14   11.58    6.97   0
   5  -6 -13   38.19    8.85   0
   5  -3 -11    2.50    5.28   0
   5   3  -5    5.23    3.61   0
   5   6   0    1.75    2.28   0
   6 -10 -15   -6.37    7.42   0
   6  -9 -15   -7.66    6.74   0
   6  -7 -14    4.00    7.20   0
   6  -5 -13   -2.74    5.61   0
   6  -1 -10   35.87    7.35   0
   6   0  -9    4.38    5.07   0
   6   1  -8  108.65    9.82   0
   6   2  -7   16.29    5.04   0
   6   6  -1   73.28    5.74   0
   6   7   1   10.21    2.96   0
   7  -5 -13    5.01    7.61   0
   7  -3 -12   11.99    6.82   0
   7  -2 -11   15.13    7.86   0
   7   3  -6   18.99    5.80   0
   8  -3 -12   -4.13    6.38   0
   8  -2 -11    3.26    6.99   0
   8   3  -6   18.00    6.43   0
   9   2  -7   -1.39    5.57   0
   9   3  -6    0.62    5.25   0
   9   5  -3   12.84    5.68   0
  -2 -10  -3   37.78    3.01   0
  -1 -13  -7   29.03    5.14   0
   0 -13  -9    3.79    4.59   0
   0 -10  -8   -0.51    4.22   0
   0  -6  -6    9.94    3.24   0
   1 -14 -11    1.76    5.12   0
   1 -13 -11    3.05    4.61   0
   1 -10 -10    1.84    4.33   0
   1  -8  -9  109.87    8.93   0
   1  -6  -8  359.37   13.69   0
   2 -12 -12    3.48    6.34   0
   2  -9 -11   87.75    9.28   0
   2  -7 -10   41.76    6.88   0
   2  -5  -9  102.88    8.83   0
   2   2  -2   57.17    3.36   0
   3 -11 -13   10.61    6.49   0
   3  -2  -8   19.29    5.18   0
   3  -1  -7   27.50    5.15   0
   3   0  -6   57.82    5.91   0
   3   1  -5   59.31    5.41   0
   4 -12 -14    1.16    7.10   0
   4 -11 -14    0.40    5.69   0
   4  -2  -9    4.53    4.94   0
   4   2  -5   97.81    7.11   0
   5 -12 -15    4.88    7.50   0
   5  -9 -14   16.89    7.40   0
   5  -7 -13   18.81    7.35   0
   5  -5 -12    3.88    6.41   0
   5  -2 -10   67.07    8.63   0
   5  -1  -9  109.88    9.92   0
   5   0  -8   86.52    9.30   0
   5   1  -7  244.83   13.20   0
   5   2  -6   50.04    6.48   0
   6  -8 -14    2.45    7.10   0
   6  -6 -13   -3.55    5.71   0
   6  -4 -12    5.14    6.26   0
   6  -3 -11   32.48    8.63   0
   6   4  -4   42.41    5.97   0
   7  -7 -14    5.77    7.92   0
   7  -4 -12    7.58    7.38   0
   7  -1 -10    4.52    5.82   0
   7   0  -9   11.82    5.92   0
   7   1  -8   10.75    5.12   0
   7   2  -7   12.72    5.17   0
   7   5  -3   22.67    5.18   0
   7   8   3    3.13    2.80   0
   8  -4 -12    5.45    8.38   0
   8  -1 -10   -4.93    5.57   0
   8   0  -9    4.72    6.35   0
   8   1  -8    6.83    6.24   0
   8   2  -7    5.97    6.14   0
   8   5  -3    0.36    3.97   0
   9   1  -8    0.40    5.81   0
   9   6  -1   10.98    4.73   0
  -1 -15  -7    5.82    4.80   0
  -1 -14  -7   13.16    4.70   0
  -1 -11  -6    5.02    3.81   0
  -1  -7  -4  292.55    8.12   0
   0 -14  -9   17.20    5.36   0
   0  -8  -7   21.40    4.27   0
   0  -5  -5  381.62   10.68   0
   1 -18 -11    2.70    5.80   0
   1 -17 -11    0.89    5.70   0
   1 -16 -11    3.13    6.05   0
   1 -15 -11    5.97    4.62   0
   1 -11 -10   21.53    5.56   0
   1  -5  -7   42.70    5.42   0
   2 -13 -12    3.24    5.11   0
   2 -10 -11   56.11    8.87   0
   2  -4  -8  146.35    9.57   0
   3 -13 -13   -1.53    6.57   0
   3 -12 -13    6.29    6.23   0
   3  -9 -12    9.26    5.79   0
   3  -7 -11    7.12    5.26   0
   3  -5 -10  152.19   11.31   0
   4 -14 -14    7.23    8.23   0
   4 -13 -14   -4.98    5.71   0
   4  -9 -13    9.43    6.78   0
   4  -7 -12    6.26    5.95   0
   4  -5 -11   79.32    9.45   0
   4  -1  -8   23.97    5.71   0
   4   0  -7    0.31    3.97   0
   4   1  -6   39.98    5.59   0
   4   4  -2  124.43    6.38   0
   5 -10 -14    2.83    6.44   0
   5  -8 -13    2.94    7.46   0
   5  -6 -12    9.71    7.99   0
   5  -4 -11   37.27    7.76   0
   5   4  -3    9.51    3.71   0
   6  -9 -14    8.46    7.86   0
   6  -7 -13    0.54    7.12   0
   6  -5 -12   14.39    6.95   0
   6  -2 -10   47.29    8.33   0
   6   3  -5    9.86    5.00   0
   7  -6 -13   10.74    7.82   0
   7  -3 -11   16.00    6.89   0
   7   4  -4    3.69    4.71   0
   7   6  -1    8.67    4.28   0
   8  -3 -11    4.69    8.01   0
   8   4  -4   10.98    5.26   0
   8   6  -1    8.48    4.54   0
   8   8   3    0.46    3.02   0
   9   4  -4    8.63    5.61   0
  -3 -14  -1   20.36    2.12   0
  -2 -13  -4   -1.81    2.66   0
  -1 -19  -7    3.55    4.46   0
  -1 -18  -7    5.65    4.52   0
  -1 -17  -7   18.03    4.94   0
  -1 -16  -7   28.03    5.51   0
  -1  -9  -5    4.57    3.07   0
   0 -19  -9    3.66    5.26   0
   0 -18  -9   -1.12    4.47   0
   0 -17  -9   12.63    5.81   0
   0 -16  -9   -1.50    4.65   0
   0 -15  -9    6.13    4.34   0
   0 -11  -8    1.23    4.35   0
   1 -12 -10    0.95    5.11   0
   1  -9  -9   76.84    7.98   0
   1  -7  -8   34.82    5.73   0
   2 -17 -12   12.76    7.48   0
   2 -16 -12    3.39    6.37   0
   2 -15 -12   -0.30    5.42   0
   2 -14 -12   18.41    6.70   0
   2  -8 -10    1.08    4.62   0
   2  -6  -9   42.57    6.80   0
   2  -3  -7   13.49    4.28   0
   2   1  -3  333.18    8.94   0
   3 -16 -13    6.01    7.60   0
   3 -15 -13    3.08    6.82   0
   3 -14 -13    0.20    6.24   0
   3 -10 -12    0.32    5.28   0
   3  -4  -9   12.16    5.41   0
   3   3  -2  971.67   14.71   0
   4 -11 -13    1.91    7.05   0
   4 -10 -13   -2.52    5.87   0
   4  -8 -12    3.56    5.90   0
   4  -6 -11   44.43    8.87   0
   4  -4 -10   12.34    5.67   0
   5 -12 -14   -0.51    6.96   0
   5 -11 -14    0.86    6.37   0
   5  -9 -13    4.34    7.46   0
   5  -3 -10    3.15    5.05   0
   6 -10 -14    9.68    8.10   0
   6  -4 -11   -0.85    6.20   0
   6  -1  -9   31.85    7.06   0
   6   0  -8   16.66    5.84   0
   6   1  -7   38.90    7.40   0
   6   2  -6    0.26    3.96   0
   6   5  -2    7.34    4.31   0
   7  -7 -13   -2.06    6.94   0
   7  -5 -12   10.82    7.56   0
   7  -2 -10    1.98    5.94   0
   7  -1  -9   14.74    6.93   0
   7   3  -5    5.58    4.83   0
   8  -5 -12   13.36    8.24   0
   8  -2 -10   14.28    6.92   0
   8  -1  -9   -1.38    6.02   0
   8   3  -5   -4.25    4.78   0
   8   7   1    5.72    3.62   0
   9   0  -8   -0.85    6.40   0
   9   1  -7    1.28    6.18   0
   9   2  -6    1.49    5.66   0
   9   3  -5    1.81    4.99   0
   9   5  -2   18.83    5.91   0
  -2 -14  -4   13.67    3.77   0
  -1 -12  -6   45.50    5.37   0
   0 -12  -8   -1.79    4.18   0
   0  -9  -7   36.64    5.60   0
   0  -7  -6  253.92   10.18   0
   0  -4  -4  226.08    7.33   0
   1 -13 -10   43.20    7.08   0
   1  -4  -6   46.76    5.07   0
   2 -12 -11    3.23    6.61   0
   2 -11 -11   28.23    6.77   0
   2  -2  -6   57.29    5.71   0
   2  -1  -5   64.51    5.44   0
   2   0  -4  173.92    7.38   0
   3 -11 -12    1.64    5.61   0
   3  -8 -11   33.28    7.15   0
   3  -6 -10   45.89    7.44   0
   4 -12 -13    1.47    5.84   0
   4  -9 -12   25.90    9.04   0
   4  -3  -9    1.27    4.52   0
   5 -13 -14   -5.60    6.68   0
   5 -10 -13    1.84    7.33   0
   5  -7 -12    4.13    6.78   0
   5  -5 -11    3.20    5.61   0
   5  -2  -9   24.00    6.15   0
   5  -1  -8   43.96    7.90   0
   5   3  -4   14.26    4.55   0
   6 -11 -14   -1.51    7.27   0
   6  -9 -13    7.60    8.19   0
   6  -8 -13    2.20    6.41   0
   6  -6 -12    7.49    6.49   0
   6  -3 -10    2.64    5.64   0
   7  -8 -13    7.11    8.09   0
   7  -6 -12    6.18    6.80   0
   7  -4 -11    5.60    6.91   0
   7   0  -8   11.76    5.42   0
   7   1  -7    7.30    5.06   0
   7   2  -6   10.32    4.97   0
   7   5  -2    6.16    4.80   0
   8  -4 -11    2.88    7.03   0
   8   0  -8   -1.54    5.54   0
   8   1  -7   -0.07    4.90   0
   8   2  -6    4.94    5.26   0
   8   5  -2   -0.51    4.67   0
   8   9   6   -1.48    2.33   0
   9   6   0   -1.02    4.16   0
  -2 -19  -4    1.76    3.57   0
  -2 -15  -4    5.47    3.83   0
   0 -13  -8   26.11    5.83   0
   1 -18 -10    1.85    5.67   0
   1 -17 -10    1.22    5.74   0
   1 -16 -10   -1.22    5.77   0
   1 -15 -10    8.10    5.56   0
   1 -14 -10    3.43    4.61   0
   1 -10  -9   46.57    6.78   0
   1  -8  -8   -2.14    4.67   0
   1  -6  -7  126.26    8.40   0
   1  -3  -5  426.91   11.88   0
   2 -13 -11   19.56    6.72   0
   2  -9 -10   12.38    5.63   0
   2  -7  -9   22.13    5.93   0
   2  -5  -8  182.41   10.82   0
   3 -13 -12   -3.63    5.50   0
   3 -12 -12    1.21    5.88   0
   3  -9 -11    0.38    5.17   0
   3  -7 -10   -2.72    5.65   0
   3  -5  -9   42.48    7.21   0
   3  -2  -7  107.64    8.43   0
   4 -15 -13    3.30    7.46   0
   4 -14 -13    5.03    7.04   0
   4 -13 -13   -1.13    5.76   0
   4 -10 -12   -0.02    7.46   0
   4  -7 -11   76.60    9.78   0
   4  -5 -10   11.14    5.54   0
   4  -2  -8   60.07    7.63   0
   4  -1  -7   12.50    5.81   0
   4   3  -3  100.53    6.27   0
   5 -11 -13    8.47    6.93   0
   5  -8 -12   14.30    7.50   0
   5  -6 -11    3.73    5.91   0
   5  -4 -10   -1.67    4.98   0
   5   0  -7   -0.21    4.65   0
   5   1  -6  255.87   12.83   0
   5   2  -5   39.78    5.80   0
   5   5  -1   41.53    4.43   0
   6 -10 -13    3.17    8.49   0
   6  -7 -12    5.61    6.36   0
   6  -5 -11    9.30    6.70   0
   6  -2  -9   49.66    8.27   0
   6   4  -3   37.08    5.72   0
   6   6   0    5.29    3.10   0
   7  -9 -13    9.12    8.48   0
   7  -7 -12    8.30    8.00   0
   7  -5 -11    6.83    7.61   0
   7  -3 -10   25.56    7.75   0
   7   9   6    0.97    1.88   0
   8  -5 -11    8.17    8.18   0
   8  -3 -10    6.11    6.46   0
   8  -2  -9    2.54    6.68   0
   9  -1  -8   -3.31    6.57   0
   9   3  -4    2.27    5.22   0
   9   4  -3    8.08    5.43   0
  -3 -19  -1    2.14    2.32   0
  -3 -15  -1    0.95    1.84   0
  -2 -18  -4    0.87    3.33   0
  -2 -17  -4    7.80    4.08   0
  -2 -16  -4    9.94    4.13   0
  -2 -11  -3    5.91    2.32   0
  -1 -13  -6   52.16    5.86   0
  -1 -10  -5   32.11    4.46   0
   0 -19  -8    7.47    5.16   0
   0 -14  -8    0.30    4.35   0
   0 -10  -7   26.18    5.37   0
   0  -3  -3  803.08   11.63   0
   1 -11  -9    0.26    4.19   0
   1  -2  -4  275.38    8.68   0
   2 -18 -11   -2.35    6.28   0
   2 -17 -11    2.33    6.48   0
   2 -16 -11   12.27    6.96   0
   2 -15 -11    3.40    5.58   0
   2 -14 -11    0.21    5.31   0
   2 -10 -10   81.40    9.15   0
   2  -4  -7   72.73    7.05   0
   3 -16 -12    0.87    5.58   0
   3 -15 -12   -2.31    5.39   0
   3 -14 -12    4.57    5.91   0
   3 -10 -11    3.89    6.21   0
   3  -1  -6  251.39   11.23   0
   3   0  -5  112.28    7.30   0
   3   1  -4   13.26    3.27   0
   4 -11 -12    1.56    6.23   0
   4  -8 -11   35.95    7.98   0
   4  -4  -9   11.65    5.45   0
   4   0  -6   42.56    6.00   0
   4   1  -5   26.90    4.82   0
   4   2  -4  157.78    8.39   0
   4   5   0   13.37    2.33   0
   5 -13 -13    5.77    7.59   0
   5 -12 -13   -5.23    6.57   0
   5  -9 -12    6.46    6.39   0
   5  -3  -9   67.26    8.62   0
   6 -11 -13   -1.31    7.24   0
   6  -8 -12    9.03    7.01   0
   6  -6 -11   14.28    8.12   0
   6  -4 -10   15.48    7.06   0
   6   0  -7    4.84    6.05   0
   6   2  -5   24.63    6.09   0
   6   3  -4   77.21    7.71   0
   7  -8 -12    8.80    9.02   0
   7  -2  -9   19.54    7.03   0
   7  -1  -8    8.97    7.01   0
   7   4  -3    4.26    4.67   0
   7   6   0   16.68    4.54   0
   8  -4 -10    2.10    7.47   0
   8  -1  -8   -1.84    4.96   0
   8   3  -4   -1.21    4.87   0
   8   4  -3    8.82    5.00   0
   8   6   0    4.25    4.33   0
   9   0  -7    2.49    5.62   0
   9   1  -6   -2.02    4.96   0
   9   2  -5    8.60    5.43   0
   9   5  -1   -1.97    4.58   0
  -3 -18  -1   -0.25    2.18   0
  -3 -17  -1    2.37    2.27   0
  -3 -16  -1    0.64    2.16   0
  -1 -19  -6    5.99    4.53   0
  -1 -18  -6   11.98    4.93   0
  -1 -16  -6    8.19    5.19   0
  -1 -15  -6   -2.08    3.86   0
  -1 -14  -6    9.11    4.40   0
  -1  -8  -4   48.94    4.20   0
   0 -18  -8    0.59    4.53   0
   0 -17  -8    5.13    5.19   0
   0 -16  -8    8.93    5.25   0
   0 -15  -8    1.55    3.63   0
   0  -8  -6   17.39    4.41   0
   1 -12  -9   14.21    5.02   0
   1  -9  -8   14.31    5.79   0
   1  -5  -6  244.46   10.60   0
   1  -1  -3 1675.36   18.34   0
   2 -11 -10   59.78    8.38   0
   2  -8  -9    6.68    4.97   0
   2  -6  -8   98.76    8.72   0
   3 -11 -11   33.04    7.70   0
   3  -8 -10   12.12    5.62   0
   3  -6  -9   17.98    5.89   0
   3  -4  -8    4.69    4.76   0
   4 -13 -12    5.44    7.25   0
   4 -12 -12   -1.35    6.26   0
   4  -6 -10   23.47    6.62   0
   4  -3  -8    5.86    6.14   0
   5 -10 -12   -1.30    6.01   0
   5  -7 -11   10.83    7.06   0
   5  -5 -10   44.87    8.44   0
   5  -2  -8   18.91    6.13   0
   5   4  -2   46.99    5.37   0
   6  -9 -12    4.57    6.82   0
   6  -3  -9    7.05    6.35   0
   6   1  -6   46.24    7.03   0
   6   7   2   78.17    4.82   0
   6   8   4    3.24    2.10   0
   7  -9 -12   12.02    8.96   0
   7  -6 -11   -6.05    5.60   0
   7  -4 -10   -0.81    5.85   0
   7   0  -7   12.58    5.72   0
   7   1  -6   15.64    6.43   0
   7   2  -5   23.90    6.31   0
   7   3  -4   17.34    5.46   0
   8  -6 -11    3.96    7.59   0
   8  -3  -9    5.74    7.24   0
   8   0  -7    1.07    5.23   0
   8   1  -6   16.13    5.66   0
   8   2  -5   11.65    5.55   0
   8   7   2    0.90    3.58   0
   8   8   4   -0.11    2.97   0
   9   4  -2   23.07    6.69   0
  -2  -9  -2   56.62    2.83   0
  -1 -17  -6    2.59    4.09   0
  -1 -11  -5   64.02    5.82   0
   0 -11  -7    0.25    3.45   0
   1 -19  -9    1.16    5.72   0
   1 -18  -9   -1.76    5.48   0
   1 -15  -9    2.62    5.08   0
   1 -14  -9   -0.77    5.16   0
   1 -13  -9    5.59    4.59   0
   1  -7  -7  104.58    8.03   0
   2 -13 -10   42.37    8.48   0
   2 -12 -10    4.33    5.64   0
   2  -9  -9   21.54    6.84   0
   2  -3  -6   53.09    5.78   0
   3 -13 -11    6.38    6.18   0
   3 -12 -11   11.83    6.29   0
   3  -9 -10   25.90    6.90   0
   3  -3  -7   27.36    5.62   0
   4 -15 -12    5.79    7.31   0
   4 -14 -12    2.54    6.16   0
   4 -10 -11   -1.71    7.43   0
   4  -7 -10   22.48    6.86   0
   4  -5  -9   10.19    5.69   0
   5 -12 -12   10.17    8.14   0
   5 -11 -12    4.60    6.39   0
   5  -8 -11   12.45    6.85   0
   5  -6 -10   10.07    6.33   0
   5  -4  -9    2.16    5.10   0
   5  -1  -7  246.54   13.64   0
   5   6   1   11.85    2.63   0
   6 -10 -12    1.57    7.28   0
   6  -7 -11    8.45    6.57   0
   6  -5 -10    0.05    6.34   0
   6  -2  -8   19.88    6.50   0
   6   5  -1   11.17    3.69   0
   7  -7 -11    2.58    6.48   0
   7  -5 -10   15.44    7.21   0
   7  -3  -9    9.92    6.60   0
   7  -2  -8   19.20    7.92   0
   7   7   2   11.64    4.04   0
   8  -5 -10   31.77    9.41   0
   8  -2  -8    8.38    6.08   0
   8   5  -1    1.26    3.82   0
   9  -1  -7    2.96    6.49   0
   9   0  -6   11.13    7.01   0
   9   1  -5    2.74    6.04   0
   9   2  -4    1.22    5.40   0
   9   3  -3    3.40    5.09   0
   9   6   1    9.96    4.71   0
  -2 -12  -3  157.35    6.26   0
   0 -12  -7   16.57    5.16   0
   1 -17  -9   -0.61    5.12   0
   1 -16  -9    6.82    5.54   0
   1 -10  -8   39.57    6.33   0
   2 -18 -10    0.34    5.59   0
   2 -17 -10   -1.78    6.27   0
   2 -16 -10    1.99    6.42   0
   2 -15 -10    0.78    5.46   0
   2 -14 -10   20.17    6.26   0
   2 -10  -9   79.18    9.59   0
   2  -7  -8   23.37    5.78   0
   2  -5  -7  169.80   10.19   0
   2  -2  -5  172.94    8.54   0
   2   3   0 1225.63    9.74   0
   3 -17 -11   -0.45    6.20   0
   3 -16 -11   -1.77    5.48   0
   3 -15 -11    4.06    6.42   0
   3 -14 -11    2.30    6.03   0
   3 -10 -10  141.66   12.14   0
   3  -7  -9   15.19    5.71   0
   3  -5  -8   16.04    5.68   0
   3  -2  -6   89.75    7.99   0
   3   4   0   47.98    3.04   0
   4 -11 -11   11.57    6.91   0
   4  -8 -10   32.02    8.83   0
   4  -2  -7   67.98    7.77   0
   4   4  -1  184.60    7.22   0
   5 -14 -12    2.48    7.43   0
   5 -13 -12   -0.34    6.98   0
   5  -9 -11   10.30    6.66   0
   5  -3  -8   -2.49    5.51   0
   5   0  -6   19.89    5.81   0
   5   1  -5   81.63    7.79   0
   5   2  -4    0.39    4.21   0
   5   3  -3   41.24    5.08   0
   6 -12 -12    8.84    8.02   0
   6 -11 -12   -2.65    6.93   0
   6  -8 -11    0.48    6.19   0
   6  -6 -10    2.04    6.38   0
   6  -4  -9   31.07    7.65   0
   6  -1  -7   42.40    7.45   0
   6   4  -2   17.39    5.09   0
   7  -8 -11   -0.79    7.13   0
   7  -6 -10    6.72    7.70   0
   7  -4  -9   12.43    8.05   0
   7  -1  -7    2.95    6.55   0
   7   5  -1   26.77    5.28   0
   7   8   4   -0.57    2.70   0
   8  -6 -10   10.56    7.96   0
   8  -4  -9   37.33    9.43   0
   8  -1  -7    2.55    5.65   0
   8   0  -6   -1.34    5.90   0
   8   4  -2    4.04    4.56   0
  -2 -20  -3    0.32    3.37   0
  -1 -20  -5   -3.50    4.13   0
  -1 -12  -5    1.01    3.22   0
   0 -19  -7    4.96    4.92   0
   0 -18  -7   -2.70    4.52   0
   0 -14  -7    5.83    4.80   0
   0 -13  -7   -1.05    3.55   0
   0  -9  -6   19.72    4.17   0
   0  -5  -4   -0.06    2.00   0
   1 -11  -8   13.31    4.88   0
   1  -8  -7   11.22    4.42   0
   1  -4  -5   45.00    4.76   0
   2 -11  -9   12.03    6.64   0
   2  -1  -4   42.05    4.72   0
   3 -11 -10   -2.32    5.75   0
   3  -8  -9   14.87    6.78   0
   4 -13 -11   -2.59    5.50   0
   4 -12 -11    1.05    6.07   0
   4  -6  -9   61.95    8.59   0
   4  -4  -8   12.66    5.80   0
   4  -1  -6   45.54    6.42   0
   4   0  -5   79.43    7.64   0
   5 -11 -11   -0.23    7.06   0
   5 -10 -11    7.18    6.47   0
   5  -7 -10   44.42    8.63   0
   5  -5  -9   47.75    8.21   0
   6 -10 -11   -0.32    7.45   0
   6  -9 -11    1.29    6.19   0
   6  -7 -10    6.28    7.75   0
   6  -3  -8   25.37    8.20   0
   6   1  -5   45.08    7.58   0
   6   2  -4   46.96    7.00   0
   6   3  -3    0.21    4.15   0
   7  -9 -11   -1.93    7.26   0
   7  -3  -8    2.32    6.56   0
   7   0  -6    2.61    4.90   0
   7   1  -5   96.79    9.97   0
   7   2  -4   -0.97    4.72   0
   7   3  -3    5.26    4.73   0
   7   4  -2    6.40    4.68   0
   8  -7 -10    7.15    7.82   0
   8  -5  -9    0.35    8.12   0
   8  -3  -8   14.23    7.06   0
   8   1  -5    5.60    4.69   0
   8   2  -4    3.75    5.54   0
   8   3  -3    4.49    4.53   0
   8   6   1   16.19    5.00   0
   9  -2  -7    0.53    6.33   0
   9  -1  -6   -4.10    6.34   0
   9   5   0    1.66    4.59   0
  -2 -19  -3    3.65    3.48   0
  -2 -13  -3    6.59    2.73   0
  -1 -19  -5    2.15    4.30   0
  -1 -13  -5    4.50    3.66   0
  -1  -9  -4   14.13    2.99   0
  -1  -5  -2    9.44    1.46   0
   0 -17  -7    1.56    4.30   0
   0 -16  -7   24.00    6.13   0
   0 -15  -7   10.00    4.29   0
   0 -10  -6   15.54    4.67   0
   0  -7  -5  244.79    9.48   0
   1 -19  -8    2.27    5.82   0
   1 -13  -8   12.10    5.76   0
   1 -12  -8    1.03    4.24   0
   1  -6  -6  124.39    8.06   0
   2 -12  -9   39.27    8.09   0
   2  -8  -8   95.77    9.04   0
   2  -6  -7  103.67    9.13   0
   2  -4  -6  173.29    9.65   0
   3 -13 -10    6.39    6.16   0
   3 -12 -10    7.73    6.47   0
   3  -6  -8   23.54    6.31   0
   3  -4  -7  167.40   10.77   0
   3  -1  -5   60.28    5.98   0
   4 -16 -11    5.30    7.44   0
   4 -15 -11    3.47    6.46   0
   4 -14 -11    0.23    5.98   0
   4 -10 -10   17.65    8.60   0
   4  -7  -9   55.41    9.31   0
   4  -3  -7    4.06    4.89   0
   4   1  -4   27.56    4.71   0
   4   2  -3   21.40    4.38   0
   4   3  -2  221.57    8.75   0
   4   6   2   18.25    1.88   0
   5 -13 -11    1.52    7.50   0
   5 -12 -11    3.02    6.40   0
   5  -8 -10    1.54    6.64   0
   5  -6  -9   99.44   11.57   0
   5  -4  -8    4.94    6.17   0
   5  -2  -7   43.39    7.24   0
   6 -11 -11    4.72    7.63   0
   6  -8 -10    2.99    7.16   0
   6  -5  -9   12.79    7.12   0
   6  -2  -7   13.33    6.84   0
   6   6   1   71.43    5.44   0
   7 -10 -11    6.95    8.15   0
   7  -7 -10    2.73    6.48   0
   7  -5  -9    4.17    6.68   0
   7  -2  -7   22.70    7.74   0
   7   6   1   10.97    4.46   0
   8  -4  -8    6.75    7.59   0
   8  -2  -7    3.80    5.82   0
   9  -3  -7    5.57    8.10   0
   9   0  -5    0.17    6.21   0
   9   1  -4   -3.17    5.57   0
   9   2  -3    3.69    5.54   0
   9   3  -2    3.14    4.97   0
   9   4  -1    0.87    5.16   0
  -2 -17  -3    1.34    3.84   0
  -2 -16  -3    2.09    3.94   0
  -2 -15  -3   11.07    3.92   0
  -2 -14  -3   22.61    3.87   0
  -1 -18  -5    4.01    4.41   0
  -1 -17  -5    4.57    4.17   0
  -1 -16  -5   16.69    5.35   0
  -1 -15  -5   10.49    4.55   0
  -1 -14  -5    0.68    3.96   0
  -1  -7  -3  124.23    5.23   0
   1 -18  -8    8.65    4.75   0
   1 -17  -8   20.75    7.13   0
   1 -16  -8   -2.63    4.84   0
   1 -15  -8    7.37    5.48   0
   1 -14  -8    3.33    4.50   0
   1  -9  -7    0.21    3.89   0
   1  -3  -4  297.03    9.50   0
   2 -18  -9    6.64    6.03   0
   2 -17  -9   13.07    7.05   0
   2 -16  -9   16.54    7.37   0
   2 -15  -9   -2.83    5.93   0
   2 -14  -9    9.18    5.51   0
   2 -13  -9   12.52    5.82   0
   2  -9  -8   19.41    5.89   0
   2   0  -3   42.10    3.81   0
   2   1  -2  154.84    5.87   0
   2   2  -1  211.51    5.60   0
   3 -17 -10    6.58    6.15   0
   3 -16 -10   11.25    6.97   0
   3 -15 -10   -2.67    5.32   0
   3 -14 -10   -1.10    5.66   0
   3  -9  -9   26.03    6.71   0
   3   0  -4   23.85    4.01   0
   3   1  -3  193.09    8.27   0
   3   3  -1  449.63    9.57   0
   4 -11 -10    5.58    6.75   0
   4  -5  -8   60.59    8.21   0
   5 -15 -11    8.23    7.92   0
   5 -14 -11    5.70    7.56   0
   5  -9 -10   18.08    7.82   0
   5  -1  -6  251.07   13.55   0
   5   5   0    1.86    2.68   0
   5   7   3   49.00    3.01   0
   6 -13 -11   -3.81    7.25   0
   6 -12 -11   -1.26    7.24   0
   6  -9 -10    7.91    7.78   0
   6  -6  -9   -2.22    6.27   0
   6  -4  -8   35.11    7.81   0
   6  -1  -6   54.17    8.71   0
   7  -9 -10   -3.02    7.59   0
   7  -8 -10    2.59    6.60   0
   7  -6  -9    8.24    6.77   0
   7  -4  -8   32.32    8.33   0
   7  -1  -6    5.24    6.85   0
   8  -6  -9   10.21    7.93   0
   8  -1  -6   23.99    7.03   0
   8   0  -5    5.03    6.24   0
   8   5   0    6.80    4.22   0
   8   7   3   -0.47    3.24   0
   9  -2  -6    1.85    6.87   0
   9   6   2    1.84    3.97   0
   0 -20  -6    6.02    5.85   0
   0 -11  -6    3.51    3.60   0
   0  -8  -5   -1.10    3.37   0
   1 -10  -7    8.07    5.49   0
   1  -7  -6  255.64   11.47   0
   2 -10  -8   94.79   10.16   0
   2  -7  -7   22.76    6.45   0
   2  -3  -5  209.07    9.74   0
   3 -11  -9   34.35    8.51   0
   3 -10  -9   21.15    6.79   0
   3  -7  -8    1.30    5.17   0
   3  -5  -7  179.95   11.54   0
   3  -3  -6  264.86   12.43   0
   3   2  -2   59.25    4.35   0
   4 -16 -10    7.65    8.54   0
   4 -15 -10   10.79    8.03   0
   4 -14 -10   13.08    7.92   0
   4 -13 -10    4.65    6.21   0
   4 -12 -10    4.82    6.33   0
   4  -8  -9   49.28    8.41   0
   4  -6  -8   67.98    9.63   0
   4  -2  -6   23.28    5.57   0
   5 -11 -10   -1.76    5.71   0
   5 -10 -10    6.92    6.90   0
   5  -7  -9   75.74   10.53   0
   5  -5  -8   37.46    7.59   0
   5  -3  -7   28.39    6.62   0
   5   0  -5    1.17    4.56   0
   5   1  -4    3.12    4.90   0
   5   4  -1    1.35    3.37   0
   6 -10 -10   -0.61    6.36   0
   6  -7  -9    6.42    6.82   0
   6   0  -5  158.55   12.03   0
   6   5   0   52.89    5.67   0
   7 -10 -10    4.07    7.75   0
   7  -7  -9    1.07    6.37   0
   7  -3  -7    4.06    7.24   0
   7   0  -5    9.86    6.37   0
   7   5   0   25.22    5.11   0
   8  -8  -9    1.15    8.69   0
   8  -7  -9    8.15    7.99   0
   8  -5  -8    2.72    7.16   0
   8  -3  -7   13.13    6.73   0
   8   1  -4    3.40    4.46   0
   8   2  -3    6.00    5.61   0
   8   3  -2   -2.32    4.63   0
   8   4  -1    6.53    4.69   0
   8   8   5    1.40    3.21   0
   9  -1  -5   -4.27    6.13   0
   9   5   1    1.79    4.94   0
  -3 -19   0    0.27    2.67   0
  -2 -10  -2   10.72    2.20   0
  -1 -20  -4    1.91    4.77   0
  -1 -10  -4    1.42    2.62   0
   0 -19  -6    2.60    5.13   0
   0 -18  -6    3.47    4.97   0
   0 -13  -6    8.37    4.91   0
   0 -12  -6   -0.45    3.48   0
   0  -4  -3  206.97    6.58   0
   1 -11  -7   12.82    5.83   0
   1  -5  -5  637.45   15.73   0
   2 -11  -8   25.28    6.40   0
   2  -5  -6   61.14    6.75   0
   3 -18  -9   -4.09    6.74   0
   3 -13  -9   37.82    8.89   0
   3 -12  -9    3.60    6.20   0
   3  -8  -8   17.96    6.03   0
   4  -9  -9   22.89    7.14   0
   4  -4  -7   35.09    6.88   0
   4  -1  -5   23.21    5.24   0
   5 -15 -10    4.17    8.33   0
   5 -14 -10    7.70    8.83   0
   5 -13 -10   -1.70    6.15   0
   5 -12 -10   -3.59    5.74   0
   5  -8  -9   20.49    7.29   0
   5  -2  -6   44.90    7.94   0
   5   2  -3   30.22    5.03   0
   5   3  -2   92.32    7.07   0
   6 -13 -10    4.53    8.38   0
   6 -12 -10    1.11    7.49   0
   6 -11 -10    0.68    6.62   0
   6  -8  -9    7.23    6.68   0
   6  -5  -8   12.99    7.02   0
   6  -3  -7   55.54    8.47   0
   6   1  -4  180.43   11.96   0
   6   2  -3    9.21    5.20   0
   6   4  -1   12.42    4.69   0
   7 -11 -10    5.78    8.15   0
   7  -8  -9   15.25    7.75   0
   7  -5  -8   -2.13    6.21   0
   7   1  -4    9.65    5.04   0
   7   2  -3    8.27    5.17   0
   7   3  -2    3.19    4.96   0
   7   4  -1   29.56    5.83   0
   7   7   3    1.35    3.79   0
   8  -6  -8   -0.55    7.18   0
   8  -4  -7   10.37    6.89   0
   8  -2  -6    4.12    6.09   0
   8   6   2    0.75    4.01   0
   8   9   7   -0.24    2.46   0
   9  -3  -6   -0.15    6.65   0
   9   0  -4    2.49    5.43   0
   9   1  -3    0.70    5.67   0
   9   2  -2   -0.50    5.23   0
   9   3  -1   10.00    5.50   0
   9   4   0    4.73    5.31   0
  -2 -20  -2   -0.80    3.63   0
  -1 -19  -4    0.96    4.58   0
  -1 -11  -4    9.41    3.72   0
   0 -17  -6    5.39    5.10   0
   0 -16  -6    6.49    5.12   0
   0 -15  -6    6.47    4.99   0
   0 -14  -6   93.87    8.73   0
   0  -6  -4  665.62   13.94   0
   1 -19  -7    4.30    5.69   0
   1 -18  -7    8.17    6.21   0
[truncated: 1,213,443 more chars]
