# Supplementary material for: Diosgenin-3,6-dione: second polymorph in space group P212121
Source: IUCrdata. 2020 Sep 8;5(Pt 9):x201200. doi: 10.1107/S2414314620012006 (PMC9462274; doi:10.1107/S2414314620012006)
Supplement: Supplementary file 2 [file x-05-x201200-Isup2.hkl]

data_I                                                                          
_shelx_title ' dionad_a.res in P2(1)2(1)2(1)'                                   
_shelx_refln_list_code          4                                               
_shelx_F_calc_maximum      224.17                                               
_exptl_crystal_F_000       928.00                                               
_reflns_d_resolution_high  0.7825                                               
                                                                                
loop_                                                                           
 _space_group_symop_operation_xyz                                               
 'x, y, z'                                                                      
 '-x+1/2, -y, z+1/2'                                                            
 '-x, y+1/2, -z+1/2'                                                            
 'x+1/2, -y+1/2, -z'                                                            
                                                                                
_cell_length_a     7.4768                                                       
_cell_length_b    16.2190                                                       
_cell_length_c    19.4101                                                       
_cell_angle_alpha  90.000                                                       
_cell_angle_beta   90.000                                                       
_cell_angle_gamma  90.000                                                       
                                                                                
_shelx_F_squared_multiplier     1.000                                           
                                                                                
loop_                                                                           
 _refln_index_h                                                                 
 _refln_index_k                                                                 
 _refln_index_l                                                                 
 _refln_F_squared_calc                                                          
 _refln_F_squared_meas                                                          
 _refln_F_squared_sigma                                                         
 _refln_observed_status                                                         
   2   0   0       4700.42       4201.51        23.86 o                         
   4   0   0         90.21         95.23         8.51 o                         
   6   0   0        953.68        963.70        25.39 o                         
   8   0   0         16.25         29.51        11.99 o                         
   1   1   0       1281.03       1139.51        18.20 o                         
   2   1   0        802.53        772.74         6.16 o                         
   3   1   0         33.91         33.32         2.64 o                         
   4   1   0        477.63        413.80         5.37 o                         
   5   1   0        147.08        147.88         7.97 o                         
   6   1   0        688.34        635.37        15.25 o                         
   7   1   0          0.06         -4.82         7.35 o                         
   8   1   0         62.16         70.66         8.17 o                         
   9   1   0         19.31         21.08         6.12 o                         
   1   2   0       6840.53       6205.29        43.46 o                         
   2   2   0        523.13        529.38         5.63 o                         
   3   2   0        527.49        516.60         4.85 o                         
   4   2   0          1.82          3.51         2.54 o                         
   5   2   0         26.68         29.64         2.66 o                         
   6   2   0        708.74        701.05        11.63 o                         
   7   2   0         73.95         69.50         6.24 o                         
   8   2   0         14.22         12.45         5.23 o                         
   9   2   0          6.46         11.80         6.68 o                         
   1   3   0       1588.12       1475.30        10.68 o                         
   2   3   0       5577.13       5313.41        31.38 o                         
   3   3   0         10.23         19.08         2.39 o                         
   4   3   0         53.04         52.81         2.76 o                         
   5   3   0         16.40         12.13         3.10 o                         
   6   3   0         84.94         82.20         3.45 o                         
   7   3   0          1.39         -1.61         5.39 o                         
   8   3   0         82.36         88.79         7.32 o                         
   9   3   0          0.27          3.41         5.78 o                         
   0   4   0        623.41        549.29        11.69 o                         
   1   4   0        825.05        784.03         9.73 o                         
   2   4   0        813.29        824.02         9.87 o                         
   3   4   0        218.08        207.60         4.93 o                         
   4   4   0         33.58         49.04         2.96 o                         
   5   4   0          2.17          2.01         2.35 o                         
   6   4   0          8.47          6.96         3.20 o                         
   7   4   0         81.46         74.82         5.22 o                         
   8   4   0         41.50         51.00         6.03 o                         
   9   4   0          0.15          6.12         5.42 o                         
   1   5   0          9.86          6.11         2.55 o                         
   2   5   0         33.77         26.19         3.01 o                         
   3   5   0         26.17         25.03         3.35 o                         
   4   5   0         61.02         59.64         3.28 o                         
   5   5   0          5.30          3.82         2.63 o                         
   6   5   0        220.77        195.12         4.64 o                         
   7   5   0        102.14        111.11         4.97 o                         
   8   5   0         22.59         20.68         5.68 o                         
   9   5   0         24.19         25.97         6.04 o                         
   0   6   0          0.38          9.61         4.95 o                         
   1   6   0         90.86         89.87         4.52 o                         
   2   6   0         90.85        100.64         3.90 o                         
   3   6   0        277.85        282.16         7.11 o                         
   4   6   0        126.60        114.73         5.11 o                         
   5   6   0          9.32          8.98         2.96 o                         
   6   6   0         18.24         15.32         3.29 o                         
   7   6   0         64.98         62.88         4.03 o                         
   8   6   0          0.03          1.31         4.96 o                         
   9   6   0          1.67          3.72         5.40 o                         
   1   7   0          4.39          8.83         3.61 o                         
   2   7   0         32.85         35.31         4.09 o                         
   3   7   0        270.78        267.38         5.44 o                         
   4   7   0          4.90          4.64         4.50 o                         
   5   7   0         72.28         69.04         4.90 o                         
   6   7   0         54.62         53.06         4.26 o                         
   7   7   0         53.93         60.30         4.66 o                         
   8   7   0          2.57          4.32         4.13 o                         
   0   8   0       1466.20       1625.09        24.86 o                         
   1   8   0          3.32         -1.98         3.95 o                         
   2   8   0        440.19        468.96         9.91 o                         
   3   8   0        257.83        243.80         6.52 o                         
   4   8   0         25.04         21.23         4.50 o                         
   5   8   0         84.35         70.27         6.07 o                         
   6   8   0         46.31         34.81         4.39 o                         
   7   8   0          5.23          3.53         3.93 o                         
   8   8   0          3.97          4.41         3.75 o                         
   1   9   0        155.75        157.71         7.11 o                         
   2   9   0         20.91         17.76         5.58 o                         
   3   9   0        296.20        289.87         7.65 o                         
   4   9   0        234.96        217.76         6.19 o                         
   5   9   0          0.48          3.93         4.78 o                         
   6   9   0         34.97         46.65         5.20 o                         
   7   9   0          1.49         -3.03         4.09 o                         
   8   9   0          0.52          0.07         4.02 o                         
   0  10   0          1.64          0.31         7.17 o                         
   1  10   0        272.80        242.57         8.92 o                         
   2  10   0        391.95        381.14        11.75 o                         
   3  10   0        963.28        948.98        15.98 o                         
   4  10   0          2.23         -4.04         4.04 o                         
   5  10   0          1.92         -1.55         6.13 o                         
   6  10   0         60.31         53.00         6.78 o                         
   7  10   0          7.63         12.95         4.58 o                         
   8  10   0         17.05         16.78         4.74 o                         
   1  11   0         35.63         35.67         6.40 o                         
   2  11   0         89.20        101.48         8.03 o                         
   3  11   0        250.76        286.61         9.74 o                         
   4  11   0        149.87        133.88         6.74 o                         
   5  11   0        345.56        319.33        10.64 o                         
   6  11   0         20.06         19.07         8.21 o                         
   7  11   0         68.34         77.92         6.45 o                         
   8  11   0          5.24          4.53         4.91 o                         
   0  12   0         12.42         24.45         6.01 o                         
   1  12   0         10.86          4.44         5.54 o                         
   2  12   0         96.35         78.58         7.87 o                         
   3  12   0        217.42        240.17         9.21 o                         
   4  12   0       1299.24       1157.49        16.38 o                         
   5  12   0        133.88        136.88         8.73 o                         
   6  12   0         10.42         17.47         7.50 o                         
   7  12   0          2.94         -0.01         5.46 o                         
   1  13   0          2.91          3.95         5.53 o                         
   2  13   0          0.68         -4.34         6.30 o                         
   3  13   0         42.96         39.76         6.34 o                         
   4  13   0        305.52        290.97         9.45 o                         
   5  13   0         82.56         71.73         7.82 o                         
   6  13   0          0.58         -4.55         6.30 o                         
   7  13   0          8.01          9.20         7.19 o                         
   0  14   0        217.53        205.06        17.22 o                         
   1  14   0          2.64         -0.18         5.64 o                         
   2  14   0        109.11        123.11         9.68 o                         
   3  14   0        166.35        173.07         8.85 o                         
   4  14   0         53.29         43.68         6.49 o                         
   5  14   0          1.05         -3.82         6.15 o                         
   6  14   0          0.00         -4.54         6.16 o                         
   7  14   0          1.43          8.72         7.00 o                         
   1  15   0        302.30        275.99        11.87 o                         
   2  15   0         34.36         31.74         8.63 o                         
   3  15   0          7.53          4.10         6.62 o                         
   4  15   0         71.06         68.61         6.88 o                         
   5  15   0         30.80         25.11         7.74 o                         
   6  15   0         93.21        125.16         9.80 o                         
   0  16   0        143.39        116.42        14.21 o                         
   1  16   0          3.05          0.59         6.74 o                         
   2  16   0          8.25          9.73         7.03 o                         
   3  16   0         10.94         10.90         6.56 o                         
   4  16   0         18.98         19.34         6.17 o                         
   5  16   0         22.51         23.70         7.93 o                         
   6  16   0         16.21         15.91         8.30 o                         
   1  17   0          5.47         -1.20         7.53 o                         
   2  17   0          0.75         -0.46         6.35 o                         
   3  17   0          5.02          4.68         6.02 o                         
   4  17   0          2.40          0.71         5.79 o                         
   5  17   0          2.80          4.47         7.76 o                         
   0  18   0          1.79         -0.39        10.19 o                         
   1  18   0          4.39          9.32         8.40 o                         
   2  18   0          2.57          3.91         6.80 o                         
   3  18   0          4.68          7.79         6.40 o                         
   4  18   0          1.01         -5.09         5.97 o                         
   1  19   0          3.00         -1.12         8.23 o                         
   2  19   0          0.16          2.49         8.17 o                         
   3  19   0          0.13          4.82         5.56 o                         
   0  20   0          1.51         -0.42        12.35 o                         
   1  20   0          3.12         -4.14         9.03 o                         
   2  20   0          1.33         -5.94         5.94 o                         
   1   0   1       5286.94       5061.93        40.34 o                         
   2   0   1       3191.28       2959.78        18.03 o                         
   3   0   1        552.24        507.48         8.22 o                         
   4   0   1         32.69         27.02         4.57 o                         
   5   0   1          0.04         -0.30         2.00 o                         
   6   0   1        169.72        181.90         9.74 o                         
   7   0   1        736.53        693.82        17.21 o                         
   8   0   1         41.18         35.73         7.55 o                         
   9   0   1          0.33         -3.64         6.46 o                         
  -9   1   1         12.16         14.12         6.41 o                         
  -8   1   1         22.20         28.63         7.16 o                         
  -7   1   1        173.15        174.73        10.38 o                         
  -6   1   1        171.22        166.86         9.40 o                         
  -5   1   1        323.30        317.22        10.17 o                         
  -4   1   1         25.03         31.34         2.68 o                         
  -3   1   1       1694.01       1634.81         9.77 o                         
  -2   1   1       2515.77       2274.78         9.95 o                         
  -1   1   1      11227.61      10095.81       228.90 o                         
   1   1   1      11221.35      10497.62        93.08 o                         
   2   1   1       2514.06       2265.88        16.84 o                         
   3   1   1       1693.94       1646.99        13.40 o                         
   4   1   1         25.04         29.48         3.74 o                         
   5   1   1        323.56        302.36         7.75 o                         
   6   1   1        171.23        173.89         8.24 o                         
   7   1   1        173.15        178.29         9.20 o                         
   8   1   1         22.22         21.20         7.40 o                         
   9   1   1         12.17         11.72         5.88 o                         
  -9   2   1          5.46          9.18         6.20 o                         
  -8   2   1          9.70          8.62         5.89 o                         
  -7   2   1         88.09         78.64         4.84 o                         
  -6   2   1        151.88        143.88         5.59 o                         
  -5   2   1        197.46        184.91         5.77 o                         
  -4   2   1        270.62        295.33         4.56 o                         
  -3   2   1        345.83        317.29         3.37 o                         
  -2   2   1        907.97        854.49         6.14 o                         
  -1   2   1        433.70        438.56         5.23 o                         
   1   2   1        434.91        433.81         7.18 o                         
   2   2   1        907.70        844.61         6.68 o                         
   3   2   1        345.44        308.55         4.04 o                         
   4   2   1        270.67        298.31         6.66 o                         
   5   2   1        197.66        193.26         7.11 o                         
   6   2   1        151.92        151.98         4.99 o                         
   7   2   1         88.01         80.57         6.10 o                         
   8   2   1          9.72         10.38         5.18 o                         
   9   2   1          5.45          2.83         6.18 o                         
  -9   3   1         40.46         39.79         6.06 o                         
  -8   3   1          8.86          8.06         5.45 o                         
  -7   3   1         24.01         28.76         5.47 o                         
  -6   3   1         84.12         89.72         5.16 o                         
  -5   3   1          5.11         10.35         2.60 o                         
  -4   3   1       1338.54       1406.13         9.11 o                         
  -3   3   1       1872.43       1870.20         9.27 o                         
  -2   3   1       1119.20       1095.62         8.40 o                         
  -1   3   1       1904.18       1772.43         9.52 o                         
   0   3   1        508.28        457.03         6.19 o                         
   1   3   1       1905.23       1811.01        17.93 o                         
   2   3   1       1119.67       1080.58        10.80 o                         
   3   3   1       1872.23       1917.40        11.75 o                         
   4   3   1       1337.72       1390.31        11.16 o                         
   5   3   1          5.12          6.97         2.59 o                         
   6   3   1         84.14         80.74         4.29 o                         
   7   3   1         24.03         21.17         5.51 o                         
   8   3   1          8.90         11.55         5.91 o                         
   9   3   1         40.51         38.81         6.59 o                         
  -9   4   1          6.85          4.41         5.47 o                         
  -8   4   1         11.80         18.10         5.49 o                         
  -7   4   1        110.39        111.49         5.79 o                         
  -6   4   1         52.27         50.18         3.60 o                         
  -5   4   1         16.09         13.78         2.42 o                         
  -4   4   1        769.60        762.50         7.01 o                         
  -3   4   1       5080.29       5290.58        28.82 o                         
  -2   4   1        850.37        913.90         9.47 o                         
  -1   4   1       1095.62       1070.84         9.31 o                         
   0   4   1        195.87        185.83         4.90 o                         
   1   4   1       1095.07       1061.24        10.26 o                         
   2   4   1        849.98        905.95         8.41 o                         
   3   4   1       5080.35       5277.71        24.81 o                         
   4   4   1        769.48        754.39         8.39 o                         
   5   4   1         16.00         15.38         2.70 o                         
   6   4   1         52.13         49.59         3.12 o                         
   7   4   1        110.59        103.86         5.28 o                         
   8   4   1         11.80         10.46         5.24 o                         
   9   4   1          6.86          9.76         5.28 o                         
  -9   5   1          1.05          5.44         5.70 o                         
  -8   5   1          9.98          4.93         4.44 o                         
  -7   5   1         92.97        103.27         6.01 o                         
  -6   5   1         44.93         42.00         3.17 o                         
  -5   5   1        172.30        174.39         4.35 o                         
  -4   5   1        318.13        359.26         6.14 o                         
  -3   5   1       1368.58       1465.36        13.80 o                         
  -2   5   1        327.59        341.92         6.51 o                         
  -1   5   1        310.64        314.91         6.32 o                         
   0   5   1        614.69        602.42         9.09 o                         
   1   5   1        310.75        310.94         7.16 o                         
   2   5   1        327.87        327.37         5.25 o                         
   3   5   1       1367.96       1450.27        12.20 o                         
   4   5   1        317.86        360.50         6.39 o                         
   5   5   1        172.04        176.89         4.92 o                         
   6   5   1         44.92         43.02         3.69 o                         
   7   5   1         92.86        100.32         5.11 o                         
   8   5   1         10.00         11.06         5.13 o                         
   9   5   1          1.04          5.94         5.51 o                         
  -9   6   1         32.56         36.09         6.35 o                         
  -8   6   1         44.94         45.84         5.57 o                         
  -7   6   1         35.02         35.82         4.38 o                         
  -6   6   1        303.49        298.14         5.67 o                         
  -5   6   1         65.12         59.92         3.56 o                         
  -4   6   1         44.50         45.75         4.92 o                         
  -3   6   1        496.19        478.96         7.76 o                         
  -2   6   1       1677.17       1817.80        15.05 o                         
  -1   6   1        669.97        664.83        10.35 o                         
   0   6   1       1961.17       2045.52        17.94 o                         
   1   6   1        669.66        679.41        12.13 o                         
   2   6   1       1677.47       1791.99        14.98 o                         
   3   6   1        496.27        488.02         6.57 o                         
   4   6   1         44.40         44.16         3.59 o                         
   5   6   1         65.10         60.56         4.17 o                         
   6   6   1        303.44        291.16         6.15 o                         
   7   6   1         35.02         35.12         3.89 o                         
   8   6   1         44.98         48.95         4.41 o                         
   9   6   1         32.53         38.52         5.72 o                         
  -8   7   1         20.71         24.30         4.13 o                         
  -7   7   1         28.85         25.73         3.79 o                         
  -6   7   1         61.53         54.29         4.23 o                         
  -5   7   1        120.22        124.75         5.48 o                         
  -4   7   1         44.64         47.75         4.96 o                         
  -3   7   1        105.57         99.46         5.20 o                         
  -2   7   1        221.20        223.56         6.33 o                         
  -1   7   1       1217.92       1226.56        14.25 o                         
   0   7   1        282.33        318.80         8.41 o                         
   1   7   1       1218.89       1218.21        16.31 o                         
   2   7   1        221.11        227.59         7.69 o                         
   3   7   1        105.61        102.10         3.73 o                         
   4   7   1         44.62         50.28         5.46 o                         
   5   7   1        120.00        118.09         4.74 o                         
   6   7   1         61.60         55.12         4.48 o                         
   7   7   1         28.81         24.63         4.21 o                         
   8   7   1         20.72         23.10         4.58 o                         
  -8   8   1          1.17          1.68         4.55 o                         
  -7   8   1         31.44         24.97         4.38 o                         
  -6   8   1         18.93         13.74         4.09 o                         
  -5   8   1         46.64         42.67         5.31 o                         
  -4   8   1         12.45         10.35         4.34 o                         
  -3   8   1        170.08        174.37         5.95 o                         
  -2   8   1        205.20        215.94         6.68 o                         
  -1   8   1        326.12        328.10         8.75 o                         
   0   8   1          3.46         -0.24         4.06 o                         
   1   8   1        326.25        333.02         9.41 o                         
   2   8   1        205.13        214.00         7.58 o                         
   3   8   1        169.89        176.65         5.21 o                         
   4   8   1         12.41         11.56         4.61 o                         
   5   8   1         46.58         42.34         5.30 o                         
   6   8   1         18.96         10.84         4.88 o                         
   7   8   1         31.48         25.69         4.39 o                         
   8   8   1          1.18          2.30         3.66 o                         
  -8   9   1         14.45         18.06         4.25 o                         
  -7   9   1          0.14         -3.96         3.96 o                         
  -6   9   1          0.65          2.65         4.17 o                         
  -5   9   1         47.12         44.20         6.43 o                         
  -4   9   1        107.80        116.17         5.61 o                         
  -3   9   1        194.85        186.57         6.97 o                         
  -2   9   1        254.81        246.15         8.13 o                         
  -1   9   1         63.83         54.82         5.76 o                         
   0   9   1        304.40        367.20         9.90 o                         
   1   9   1         63.88         59.68         6.30 o                         
   2   9   1        254.99        244.92         9.18 o                         
   3   9   1        194.91        191.01         5.62 o                         
   4   9   1        107.58        126.01         7.35 o                         
   5   9   1         47.07         46.81         6.26 o                         
   6   9   1          0.65          0.78         4.87 o                         
   7   9   1          0.13         -0.29         4.49 o                         
   8   9   1         14.47         17.37         4.00 o                         
  -8  10   1          3.94          5.43         4.47 o                         
  -7  10   1         52.27         56.48         5.34 o                         
  -6  10   1         12.04         14.68         5.65 o                         
  -5  10   1         72.86         74.99         5.95 o                         
  -4  10   1         50.14         46.93         5.28 o                         
  -3  10   1        421.50        417.89        10.14 o                         
  -2  10   1         34.23         32.38         5.54 o                         
  -1  10   1        136.36        144.32         7.69 o                         
   0  10   1        304.84        295.10         9.68 o                         
   1  10   1        136.25        142.22         8.10 o                         
   2  10   1         34.32         30.66         6.20 o                         
   3  10   1        421.47        417.88         9.50 o                         
   4  10   1         50.18         47.62         5.38 o                         
   5  10   1         72.74         86.28         6.68 o                         
   6  10   1         12.07          9.11         5.74 o                         
   7  10   1         52.29         56.87         5.60 o                         
   8  10   1          3.96          1.39         4.10 o                         
  -8  11   1         15.11         17.33         5.26 o                         
  -7  11   1          2.46          4.32         4.07 o                         
  -6  11   1         22.16         23.95         5.01 o                         
  -5  11   1         24.27         27.19         5.09 o                         
  -4  11   1        205.88        189.58         7.75 o                         
  -3  11   1        752.01        731.12        14.10 o                         
  -2  11   1        394.83        395.29        10.82 o                         
  -1  11   1        105.69        120.29         7.90 o                         
   0  11   1         14.67          5.75         5.52 o                         
   1  11   1        105.42        119.79         7.34 o                         
   2  11   1        394.65        380.48        11.81 o                         
   3  11   1        751.69        703.82        13.52 o                         
   4  11   1        205.97        190.33         9.18 o                         
   5  11   1         24.26         24.22         5.85 o                         
   6  11   1         22.21         21.71         6.11 o                         
   7  11   1          2.45          4.44         5.12 o                         
   8  11   1         15.11         20.95         5.26 o                         
  -7  12   1          1.69         -1.63         5.74 o                         
  -6  12   1          4.05          1.18         7.17 o                         
  -5  12   1         46.01         41.73         5.33 o                         
  -4  12   1        467.14        469.32        12.60 o                         
  -3  12   1       1476.20       1474.98        20.00 o                         
  -2  12   1        196.23        184.96         8.67 o                         
  -1  12   1          7.52          6.33         6.23 o                         
   0  12   1         95.33        109.66         7.71 o                         
   1  12   1          7.52          6.59         5.31 o                         
   2  12   1        196.11        186.89        10.04 o                         
   3  12   1       1476.32       1420.94        21.99 o                         
   4  12   1        467.09        490.60        13.39 o                         
   5  12   1         46.01         44.74         7.07 o                         
   6  12   1          4.06          4.00         7.48 o                         
   7  12   1          1.69         -3.47         5.72 o                         
  -7  13   1          7.68         11.42         7.09 o                         
  -6  13   1          4.58          4.43         6.38 o                         
  -5  13   1          6.76          3.21         4.96 o                         
  -4  13   1         41.80         38.60         6.67 o                         
  -3  13   1         25.19         16.55         6.59 o                         
  -2  13   1         64.79         57.25         7.41 o                         
  -1  13   1        140.07        150.33         9.00 o                         
   0  13   1        110.52        111.42         8.06 o                         
   1  13   1        140.01        145.22         8.60 o                         
   2  13   1         64.72         42.77         7.44 o                         
   3  13   1         25.25         14.96         6.50 o                         
   4  13   1         41.85         36.34         7.93 o                         
   5  13   1          6.78          1.51         6.11 o                         
   6  13   1          4.56         -0.02         6.72 o                         
   7  13   1          7.67          9.33         7.36 o                         
  -7  14   1          1.03          1.62         6.87 o                         
  -6  14   1         28.69         25.30         6.92 o                         
  -5  14   1          6.35          2.35         4.72 o                         
  -4  14   1         23.37         23.05         6.13 o                         
  -3  14   1         93.18         85.80         5.74 o                         
  -2  14   1        158.38        166.16         9.97 o                         
  -1  14   1        131.75        135.52         9.27 o                         
   0  14   1         96.12         78.06         7.03 o                         
   1  14   1        131.74        142.82         8.93 o                         
   2  14   1        158.32        165.13         9.63 o                         
   3  14   1         93.15         85.36         7.99 o                         
   4  14   1         23.33         23.04         6.85 o                         
   5  14   1          6.33          1.31         6.54 o                         
   6  14   1         28.70         26.16         7.42 o                         
   7  14   1          1.04         -0.13         7.85 o                         
  -6  15   1         17.59         24.26         7.87 o                         
  -5  15   1         14.63         20.64         5.55 o                         
  -4  15   1          4.97          7.84         5.96 o                         
  -3  15   1          2.90          4.61         4.94 o                         
  -2  15   1         41.41         51.80         6.07 o                         
  -1  15   1        193.52        193.93        11.15 o                         
   0  15   1        171.69        204.43        11.90 o                         
   1  15   1        193.57        191.55        11.90 o                         
   2  15   1         41.45         43.71         7.92 o                         
   3  15   1          2.89          2.89         6.09 o                         
   4  15   1          4.95          1.48         6.56 o                         
   5  15   1         14.66         24.67         7.48 o                         
   6  15   1         17.60         23.25         8.02 o                         
  -6  16   1         26.23         27.63         8.27 o                         
  -5  16   1         26.98         22.27         5.66 o                         
  -4  16   1          3.51          4.86         5.88 o                         
  -3  16   1          7.03          8.78         5.30 o                         
  -2  16   1         35.39         38.10         5.95 o                         
  -1  16   1         21.77         22.09         7.22 o                         
   0  16   1          7.05         -5.88         8.10 o                         
   1  16   1         21.82         16.67         8.68 o                         
   2  16   1         35.38         41.93         7.80 o                         
   3  16   1          7.05          7.82         6.46 o                         
   4  16   1          3.53         11.06         7.34 o                         
   5  16   1         27.00         29.01         7.42 o                         
   6  16   1         26.25         29.65         8.16 o                         
  -5  17   1         11.22         16.91         5.87 o                         
  -4  17   1          2.57         -5.64         6.09 o                         
  -3  17   1          4.29          7.29         5.44 o                         
  -2  17   1          3.30          4.09         5.22 o                         
  -1  17   1          1.07         -3.02         6.55 o                         
   0  17   1         22.94         15.37         7.76 o                         
   1  17   1          1.06         -1.45         7.73 o                         
   2  17   1          3.29          3.65         7.19 o                         
   3  17   1          4.29          8.39         6.16 o                         
   4  17   1          2.56         -6.50         6.56 o                         
   5  17   1         11.24          7.64         7.83 o                         
  -4  18   1         17.13         27.23         7.28 o                         
  -3  18   1          0.86         -1.09         5.33 o                         
  -2  18   1          0.36         -2.01         5.95 o                         
  -1  18   1         21.00         23.64         7.25 o                         
   0  18   1          1.46          4.56         7.72 o                         
   1  18   1         21.00         16.94         8.69 o                         
   2  18   1          0.36         -0.82         7.68 o                         
   3  18   1          0.87          8.27         6.64 o                         
   4  18   1         17.16         23.88         7.86 o                         
  -3  19   1          3.04          2.87         5.61 o                         
  -2  19   1          3.52          7.39         6.61 o                         
  -1  19   1          1.99          7.89         8.87 o                         
   0  19   1          0.90         -2.25         8.15 o                         
   1  19   1          2.00          2.87         8.33 o                         
   2  19   1          3.51          5.89         8.82 o                         
   3  19   1          3.05          4.31         6.56 o                         
  -2  20   1          0.21          2.48         6.94 o                         
  -1  20   1          0.10         11.14         9.12 o                         
   0  20   1          0.32         -2.61         9.28 o                         
   1  20   1          0.10          6.25         9.14 o                         
   2  20   1          0.21          6.63         9.07 o                         
   1   0   2      36712.17      38985.96       456.48 o                         
   2   0   2        239.34        237.18         3.94 o                         
   3   0   2         11.27          3.21         3.19 o                         
   4   0   2        248.18        236.13         7.34 o                         
   5   0   2        208.68        203.37         6.52 o                         
   6   0   2        622.21        619.92        10.88 o                         
   7   0   2        118.06        128.26         8.50 o                         
   8   0   2          3.63          7.28         6.14 o                         
   9   0   2          0.62         -0.25         5.84 o                         
  -9   1   2         17.47         22.09         4.63 o                         
  -8   1   2         34.67         37.18         6.66 o                         
  -7   1   2        171.53        176.54        10.12 o                         
  -6   1   2         60.32         65.99         7.66 o                         
  -5   1   2         26.81         25.02         3.88 o                         
  -4   1   2        350.12        350.42         6.61 o                         
  -3   1   2         57.19         52.84         2.89 o                         
  -2   1   2        611.04        618.21         6.61 o                         
  -1   1   2       6039.33       5628.84        26.34 o                         
   1   1   2       6038.87       5662.94        29.04 o                         
   2   1   2        612.54        623.67         5.19 o                         
   3   1   2         57.27         53.03         3.60 o                         
   4   1   2        350.37        349.21         7.81 o                         
   5   1   2         26.71         24.79         4.83 o                         
   6   1   2         60.20         63.35         6.51 o                         
   7   1   2        171.63        167.81         8.92 o                         
   8   1   2         34.67         40.35         6.89 o                         
   9   1   2         17.46         23.80         5.52 o                         
  -9   2   2          4.34          3.15         6.01 o                         
  -8   2   2          4.16          5.22         5.39 o                         
  -7   2   2        155.16        153.87         6.64 o                         
  -6   2   2          5.68          2.53         4.03 o                         
  -5   2   2        567.13        578.75         7.43 o                         
  -4   2   2        454.00        500.85         5.82 o                         
  -3   2   2        256.17        235.41         3.25 o                         
  -2   2   2        236.76        228.40         2.90 o                         
  -1   2   2       1335.60       1275.43         9.08 o                         
   0   2   2        178.03        162.64         4.30 o                         
   1   2   2       1335.14       1256.27        11.23 o                         
   2   2   2        236.97        217.90         3.47 o                         
   3   2   2        256.44        235.70         4.16 o                         
   4   2   2        453.59        498.63         8.20 o                         
   5   2   2        566.64        590.14        10.52 o                         
   6   2   2          5.72          9.97         4.60 o                         
   7   2   2        155.23        151.37         5.64 o                         
   8   2   2          4.14          6.20         4.78 o                         
   9   2   2          4.34          2.89         5.79 o                         
  -9   3   2          6.59          3.95         5.70 o                         
  -8   3   2          0.55         -1.27         4.73 o                         
  -7   3   2         12.61         12.44         5.36 o                         
  -6   3   2         32.77         30.40         4.54 o                         
  -5   3   2        386.08        376.45         6.14 o                         
  -4   3   2        820.46        865.40         6.61 o                         
  -3   3   2       3847.78       4005.71        16.86 o                         
  -2   3   2       3110.52       2971.44        12.30 o                         
  -1   3   2        987.76        904.72         7.72 o                         
   0   3   2       2516.24       2143.39        15.48 o                         
   1   3   2        986.71        908.80         9.16 o                         
   2   3   2       3111.53       2971.53        26.26 o                         
   3   3   2       3847.96       3971.30        17.02 o                         
   4   3   2        820.62        867.41        10.62 o                         
   5   3   2        386.36        386.83         7.84 o                         
   6   3   2         32.73         30.06         2.90 o                         
   7   3   2         12.63          8.19         4.04 o                         
   8   3   2          0.55          4.93         5.89 o                         
   9   3   2          6.59          5.26         4.45 o                         
  -9   4   2         82.23         94.72         7.04 o                         
  -8   4   2         10.81         10.60         5.02 o                         
  -7   4   2         24.62         29.06         4.74 o                         
  -6   4   2         42.85         40.30         4.03 o                         
  -5   4   2        186.65        175.01         4.15 o                         
  -4   4   2        471.68        475.58         5.70 o                         
  -3   4   2       2949.76       3130.47        15.46 o                         
  -2   4   2         96.59        108.18         4.07 o                         
  -1   4   2       1947.86       1858.08        10.60 o                         
   0   4   2       1924.79       1746.64        13.45 o                         
   1   4   2       1948.85       1883.89        17.85 o                         
   2   4   2         96.82        111.15         5.65 o                         
   3   4   2       2948.78       3109.44        19.21 o                         
   4   4   2        471.65        477.98         6.37 o                         
   5   4   2        186.45        179.85         5.53 o                         
   6   4   2         42.87         41.50         3.53 o                         
   7   4   2         24.70         28.28         4.54 o                         
   8   4   2         10.81         14.78         5.30 o                         
   9   4   2         82.22        102.55         6.71 o                         
  -9   5   2         58.08         65.05         6.84 o                         
  -8   5   2          3.92          0.27         4.63 o                         
  -7   5   2         28.55         25.01         5.15 o                         
  -6   5   2         21.71         23.65         3.29 o                         
  -5   5   2        278.03        246.50         5.00 o                         
  -4   5   2        258.13        248.70         4.98 o                         
  -3   5   2        981.74       1050.63        11.33 o                         
  -2   5   2        774.49        775.58         9.39 o                         
  -1   5   2         37.19         36.16         2.43 o                         
   0   5   2          4.37          4.72         2.79 o                         
   1   5   2         37.22         33.80         3.35 o                         
   2   5   2        773.91        767.03        12.77 o                         
   3   5   2        982.22       1053.91        15.05 o                         
   4   5   2        257.94        251.95         6.83 o                         
   5   5   2        277.71        264.61         6.27 o                         
   6   5   2         21.68         20.57         3.53 o                         
   7   5   2         28.59         31.45         3.41 o                         
   8   5   2          3.89          1.21         3.94 o                         
   9   5   2         58.05         69.01         5.90 o                         
  -9   6   2         15.28         15.96         6.47 o                         
  -8   6   2          9.37          7.79         5.13 o                         
  -7   6   2         41.97         36.28         4.10 o                         
  -6   6   2        107.26        101.41         4.25 o                         
  -5   6   2         99.66         95.40         4.11 o                         
  -4   6   2         89.39         77.44         4.61 o                         
  -3   6   2        903.72        998.01        12.01 o                         
  -2   6   2        659.87        680.46         9.11 o                         
  -1   6   2       1681.74       1752.35        14.80 o                         
   0   6   2         22.33         20.88         4.04 o                         
   1   6   2       1681.28       1738.08        18.00 o                         
   2   6   2        660.02        670.63        12.02 o                         
   3   6   2        904.21       1010.02        11.48 o                         
   4   6   2         89.47         81.74         4.40 o                         
   5   6   2         99.63         96.44         5.09 o                         
   6   6   2        107.27         94.99         4.47 o                         
   7   6   2         41.89         47.31         3.98 o                         
   8   6   2          9.35         10.82         3.63 o                         
   9   6   2         15.29         14.13         5.66 o                         
  -8   7   2          9.60          5.10         5.19 o                         
  -7   7   2         44.35         41.28         3.99 o                         
  -6   7   2        346.00        331.19         6.62 o                         
  -5   7   2         41.10         39.73         4.28 o                         
  -4   7   2        225.43        218.01         7.91 o                         
  -3   7   2        553.05        557.29        10.00 o                         
  -2   7   2         19.15         22.94         3.57 o                         
  -1   7   2        401.24        401.85         7.44 o                         
   0   7   2       2381.94       2433.81        21.45 o                         
   1   7   2        401.45        401.76         9.14 o                         
   2   7   2         19.25         23.38         3.63 o                         
   3   7   2        552.80        559.65        10.89 o                         
   4   7   2        225.32        232.51         7.26 o                         
   5   7   2         41.19         37.02         4.00 o                         
   6   7   2        346.03        331.92         7.48 o                         
   7   7   2         44.33         42.93         4.89 o                         
   8   7   2          9.62          4.42         4.87 o                         
  -8   8   2          1.18         -1.32         4.22 o                         
  -7   8   2          5.08          5.51         3.90 o                         
  -6   8   2         47.04         42.27         4.58 o                         
  -5   8   2         84.40         82.81         5.79 o                         
  -4   8   2          6.06          5.43         4.67 o                         
  -3   8   2         22.00         18.54         4.54 o                         
  -2   8   2        127.51        124.68         4.39 o                         
  -1   8   2        861.99        858.76        13.08 o                         
   0   8   2        131.93        150.17         7.32 o                         
   1   8   2        861.76        858.38        13.55 o                         
   2   8   2        127.47        129.50         6.34 o                         
   3   8   2         22.06         21.59         5.48 o                         
   4   8   2          6.07          8.25         5.17 o                         
   5   8   2         84.42         85.43         6.29 o                         
   6   8   2         47.04         46.05         4.54 o                         
   7   8   2          5.09          8.95         4.37 o                         
   8   8   2          1.19         -0.12         4.05 o                         
  -8   9   2          3.62          4.33         4.18 o                         
  -7   9   2          1.32          1.39         4.21 o                         
  -6   9   2         47.91         50.40         5.48 o                         
  -5   9   2         49.57         42.67         6.00 o                         
  -4   9   2         53.11         58.80         5.62 o                         
  -3   9   2         63.29         74.82         5.42 o                         
  -2   9   2        289.01        269.69         6.28 o                         
  -1   9   2         35.16         31.49         5.38 o                         
   0   9   2       1618.37       1704.56        20.56 o                         
   1   9   2         35.19         35.55         5.35 o                         
   2   9   2        289.05        271.54         9.33 o                         
   3   9   2         63.41         69.19         7.16 o                         
   4   9   2         53.16         62.59         6.12 o                         
   5   9   2         49.61         54.83         6.42 o                         
   6   9   2         47.77         60.34         6.40 o                         
   7   9   2          1.32          3.93         5.14 o                         
   8   9   2          3.64          4.21         4.95 o                         
  -8  10   2         17.88         18.53         4.59 o                         
  -7  10   2         10.91         18.58         4.85 o                         
  -6  10   2         16.94         23.13         5.84 o                         
  -5  10   2         63.94         61.51         6.62 o                         
  -4  10   2        234.69        226.09         7.50 o                         
  -3  10   2        311.57        328.50         9.80 o                         
  -2  10   2         52.46         43.72         4.46 o                         
  -1  10   2         77.61         59.68         6.40 o                         
   0  10   2        254.51        267.56         9.93 o                         
   1  10   2         77.73         73.19         6.63 o                         
   2  10   2         52.53         38.56         6.11 o                         
   3  10   2        311.87        312.13        11.54 o                         
   4  10   2        234.75        230.42         8.63 o                         
   5  10   2         63.93         63.22         6.67 o                         
   6  10   2         16.96         20.70         5.94 o                         
   7  10   2         10.89         20.48         6.05 o                         
   8  10   2         17.87         17.69         5.12 o                         
  -8  11   2         21.90         29.78         5.25 o                         
  -7  11   2          2.39          1.72         5.32 o                         
  -6  11   2         29.40         31.17         6.38 o                         
  -5  11   2         33.03         35.77         5.25 o                         
  -4  11   2         76.12         83.16         6.79 o                         
  -3  11   2        821.96        855.43        14.74 o                         
  -2  11   2        224.67        222.31         7.08 o                         
  -1  11   2        904.36        918.44        16.21 o                         
   0  11   2         66.83         66.72         7.03 o                         
   1  11   2        903.86        911.55        23.88 o                         
   2  11   2        224.76        225.41         8.99 o                         
   3  11   2        821.54        871.12        19.80 o                         
   4  11   2         76.15         82.12         6.51 o                         
   5  11   2         33.05         34.60         6.04 o                         
   6  11   2         29.35         34.67         6.21 o                         
   7  11   2          2.39         -0.91         5.16 o                         
   8  11   2         21.87         29.62         5.71 o                         
  -7  12   2          1.64         -4.53         4.67 o                         
  -6  12   2         20.77         22.32         5.42 o                         
  -5  12   2          5.97          7.09         5.21 o                         
  -4  12   2         15.72         32.37         6.44 o                         
  -3  12   2        396.34        402.44        11.49 o                         
  -2  12   2         62.25         73.28         6.30 o                         
  -1  12   2         28.53         27.23         6.38 o                         
   0  12   2         21.60         29.29         6.44 o                         
   1  12   2         28.51         28.90         6.77 o                         
   2  12   2         62.21         71.86         7.16 o                         
   3  12   2        396.42        390.53        10.72 o                         
   4  12   2         15.70         26.81         7.55 o                         
   5  12   2          5.97          5.43         5.46 o                         
   6  12   2         20.75         23.50         6.68 o                         
   7  12   2          1.63          0.74         5.58 o                         
  -7  13   2         26.71         23.66         7.49 o                         
  -6  13   2          5.89          8.27         4.77 o                         
  -5  13   2          5.41          3.50         5.45 o                         
  -4  13   2         38.17         32.35         6.35 o                         
  -3  13   2        288.54        278.17        10.22 o                         
  -2  13   2         13.08          9.01         5.42 o                         
  -1  13   2         74.15         71.86         7.48 o                         
   0  13   2         79.31         75.02         7.70 o                         
   1  13   2         74.19         62.11         8.01 o                         
   2  13   2         13.06         15.29         6.17 o                         
   3  13   2        288.33        268.99         9.92 o                         
   4  13   2         38.20         25.29         7.58 o                         
   5  13   2          5.41          1.40         6.01 o                         
   6  13   2          5.90          6.83         7.24 o                         
   7  13   2         26.69         33.56         7.05 o                         
  -7  14   2          5.18          7.01         7.06 o                         
  -6  14   2         17.60         16.39         4.74 o                         
  -5  14   2          1.81          4.54         5.57 o                         
  -4  14   2          4.44          5.05         6.01 o                         
  -3  14   2         25.62         28.21         6.77 o                         
  -2  14   2         17.09         28.27         6.14 o                         
  -1  14   2         47.94         37.16         7.62 o                         
   0  14   2        370.26        326.29        12.41 o                         
   1  14   2         47.84         40.66         8.42 o                         
   2  14   2         17.13         30.45         7.13 o                         
   3  14   2         25.66         20.59         6.26 o                         
   4  14   2          4.45         11.16         6.19 o                         
   5  14   2          1.81          4.39         6.35 o                         
   6  14   2         17.57         20.53         7.01 o                         
   7  14   2          5.19          7.29         7.08 o                         
  -6  15   2         27.69         38.88         7.21 o                         
  -5  15   2         14.13         14.49         6.27 o                         
  -4  15   2          6.29          9.43         6.36 o                         
  -3  15   2         29.83         27.09         5.24 o                         
  -2  15   2          9.40         10.35         6.44 o                         
  -1  15   2         45.25         41.32         8.08 o                         
   0  15   2       1418.87       1354.66        23.40 o                         
   1  15   2         45.14         49.18         8.98 o                         
   2  15   2          9.39          7.60         7.09 o                         
   3  15   2         29.82         28.31         6.58 o                         
   4  15   2          6.27          2.98         6.12 o                         
   5  15   2         14.17         15.50         6.60 o                         
   6  15   2         27.73         36.93         7.84 o                         
  -6  16   2          9.85         13.32         7.23 o                         
  -5  16   2          0.45          4.06         5.89 o                         
  -4  16   2          9.57          7.10         6.35 o                         
  -3  16   2         16.37         14.95         5.34 o                         
  -2  16   2         36.26         36.22         7.20 o                         
  -1  16   2         59.21         67.61         8.81 o                         
   0  16   2          1.12         -5.90         7.01 o                         
   1  16   2         59.29         63.96         9.83 o                         
   2  16   2         36.31         29.40         8.91 o                         
   3  16   2         16.39         12.58         7.59 o                         
   4  16   2          9.58         12.20         7.23 o                         
   5  16   2          0.45          6.53         6.94 o                         
   6  16   2          9.85         17.50         8.18 o                         
  -5  17   2          6.28          7.12         6.33 o                         
  -4  17   2         12.79         12.65         6.62 o                         
  -3  17   2         18.10         24.71         5.72 o                         
  -2  17   2          7.07          7.28         6.85 o                         
  -1  17   2         13.52          8.25         6.58 o                         
   0  17   2          2.66          0.91         7.45 o                         
   1  17   2         13.48         16.02         8.10 o                         
   2  17   2          7.09          1.22         7.74 o                         
   3  17   2         18.07         25.47         7.88 o                         
   4  17   2         12.77         14.71         6.96 o                         
   5  17   2          6.27          2.84         7.53 o                         
  -4  18   2          7.56         13.71         7.37 o                         
  -3  18   2          4.10         13.12         5.70 o                         
  -2  18   2         13.83          8.17         6.36 o                         
  -1  18   2         19.66         21.18         6.28 o                         
   0  18   2         33.06         38.01         9.64 o                         
   1  18   2         19.65         15.49         8.79 o                         
   2  18   2         13.83         19.79         8.68 o                         
   3  18   2          4.10          2.35         8.67 o                         
   4  18   2          7.56         13.85         7.96 o                         
  -3  19   2          2.52          2.67         6.13 o                         
  -2  19   2          2.22          3.34         6.56 o                         
  -1  19   2          4.06          2.63         6.34 o                         
   0  19   2          0.37         -0.61         8.18 o                         
   1  19   2          4.07          2.18         8.34 o                         
   2  19   2          2.21         -1.50         8.38 o                         
   3  19   2          2.53          6.62         9.24 o                         
  -2  20   2          0.26         -2.20         6.24 o                         
  -1  20   2          0.22         -5.34         6.35 o                         
   0  20   2          0.85          4.54         9.04 o                         
   1  20   2          0.22         -4.16         9.17 o                         
   2  20   2          0.26         -5.68         8.91 o                         
   1   0   3       5496.11       5368.51        27.46 o                         
   2   0   3        184.94        179.78         3.84 o                         
   3   0   3         95.20         98.12         2.90 o                         
   4   0   3          0.72         -1.72         3.49 o                         
   5   0   3         59.51         61.40         5.37 o                         
   6   0   3       1231.09       1197.11        13.67 o                         
   7   0   3        164.63        155.12         5.68 o                         
   8   0   3         64.54         79.23         7.53 o                         
   9   0   3         18.05         19.57         6.41 o                         
  -9   1   3         14.65         11.65         5.00 o                         
  -8   1   3         80.30         79.14         6.89 o                         
  -7   1   3         67.08         58.77         6.92 o                         
  -6   1   3         53.49         58.39         4.96 o                         
  -5   1   3        307.92        312.66         6.18 o                         
  -4   1   3        238.54        230.26         8.39 o                         
  -3   1   3        759.35        787.73        10.67 o                         
  -2   1   3       1361.05       1337.22         8.95 o                         
  -1   1   3       7629.58       7229.96        31.83 o                         
   0   1   3       6735.38       6234.13        34.62 o                         
   1   1   3       7628.06       7170.03        64.34 o                         
   2   1   3       1360.74       1349.77        11.29 o                         
   3   1   3        759.40        781.95         7.04 o                         
   4   1   3        238.18        259.38         5.70 o                         
   5   1   3        308.26        308.18         6.57 o                         
   6   1   3         53.58         54.45         4.27 o                         
   7   1   3         67.08         64.13         5.04 o                         
   8   1   3         80.32         80.71         7.56 o                         
   9   1   3         14.63         12.69         5.85 o                         
  -9   2   3         20.80         20.45         6.47 o                         
  -8   2   3          8.26          7.13         4.60 o                         
  -7   2   3          8.72         12.97         4.78 o                         
  -6   2   3         24.55         26.91         3.20 o                         
  -5   2   3        127.57        128.96         3.77 o                         
  -4   2   3         94.94        104.94         3.90 o                         
  -3   2   3        959.23        929.38         8.51 o                         
  -2   2   3        116.28         96.21         3.25 o                         
  -1   2   3        164.88        172.78         3.03 o                         
   0   2   3          7.57          7.91         2.11 o                         
   1   2   3        165.01        174.77         4.10 o                         
   2   2   3        116.49         93.04         3.89 o                         
   3   2   3        958.58        894.33         8.78 o                         
   4   2   3         95.04        106.37         4.90 o                         
   5   2   3        127.53        134.75         6.31 o                         
   6   2   3         24.58         28.05         5.10 o                         
   7   2   3          8.69          8.10         4.02 o                         
   8   2   3          8.27          5.82         5.31 o                         
   9   2   3         20.77         17.58         6.07 o                         
  -9   3   3          9.79         11.76         6.56 o                         
  -8   3   3          1.16          6.92         5.81 o                         
  -7   3   3         32.84         32.06         4.30 o                         
  -6   3   3          3.13          2.32         2.94 o                         
  -5   3   3        158.20        153.35         4.29 o                         
  -4   3   3        391.63        381.34         4.88 o                         
  -3   3   3       2436.40       2529.50        12.43 o                         
  -2   3   3       1143.13       1088.64         8.73 o                         
  -1   3   3       1133.08       1112.19         9.65 o                         
   0   3   3       3530.18       3329.87        24.76 o                         
   1   3   3       1132.85       1095.96        10.21 o                         
   2   3   3       1142.89       1092.06        11.80 o                         
   3   3   3       2434.26       2565.39        18.73 o                         
   4   3   3        391.68        376.49         5.18 o                         
   5   3   3        158.01        160.91         5.35 o                         
   6   3   3          3.15          5.44         4.10 o                         
   7   3   3         32.85         36.67         4.80 o                         
   8   3   3          1.17         -0.31         3.43 o                         
   9   3   3          9.79         11.65         5.61 o                         
  -9   4   3         32.51         43.25         7.36 o                         
  -8   4   3         30.66         30.21         5.92 o                         
  -7   4   3         15.49         13.29         4.60 o                         
  -6   4   3        143.54        153.91         5.53 o                         
  -5   4   3         10.77         12.62         2.83 o                         
  -4   4   3        203.20        215.43         4.67 o                         
  -3   4   3        976.44       1092.23         9.60 o                         
  -2   4   3       4027.68       4104.03        18.22 o                         
  -1   4   3       2237.18       2064.95        14.26 o                         
   0   4   3        934.54        831.82         8.59 o                         
   1   4   3       2237.11       2068.95        14.74 o                         
   2   4   3       4026.09       4119.27        28.99 o                         
   3   4   3        976.44       1081.26        14.13 o                         
   4   4   3        203.11        212.65         5.93 o                         
   5   4   3         10.74         10.57         3.75 o                         
   6   4   3        143.44        148.97         5.29 o                         
   7   4   3         15.50         15.13         3.29 o                         
   8   4   3         30.68         29.50         3.92 o                         
   9   4   3         32.50         41.06         4.58 o                         
  -9   5   3         36.65         43.86         7.06 o                         
  -8   5   3         10.12          3.40         4.75 o                         
  -7   5   3         86.11         89.81         5.66 o                         
  -6   5   3         61.78         59.99         4.36 o                         
  -5   5   3         52.34         62.51         3.55 o                         
  -4   5   3        451.52        426.93         5.61 o                         
  -3   5   3       1590.20       1703.91        14.93 o                         
  -2   5   3        223.22        223.02         4.79 o                         
  -1   5   3       2491.57       2452.59        14.53 o                         
   0   5   3        133.53        131.20         4.08 o                         
   1   5   3       2491.91       2451.35        21.07 o                         
   2   5   3        223.35        219.31         7.55 o                         
   3   5   3       1590.39       1716.69        18.40 o                         
   4   5   3        451.75        441.80         8.95 o                         
   5   5   3         52.51         62.01         4.70 o                         
   6   5   3         61.82         63.77         4.91 o                         
   7   5   3         86.09         85.56         5.28 o                         
   8   5   3         10.12          7.29         5.04 o                         
   9   5   3         36.63         41.89         5.76 o                         
  -9   6   3         25.54         31.18         5.21 o                         
  -8   6   3         17.76         18.78         5.52 o                         
  -7   6   3        148.56        149.91         6.45 o                         
  -6   6   3         11.73         14.66         3.27 o                         
  -5   6   3         51.10         52.15         3.86 o                         
  -4   6   3        156.44        149.79         5.26 o                         
  -3   6   3        376.90        411.70         8.15 o                         
  -2   6   3        645.32        665.28         9.12 o                         
  -1   6   3        211.85        214.47         5.06 o                         
   0   6   3         21.15         26.14         3.96 o                         
   1   6   3        211.54        217.27         8.43 o                         
   2   6   3        645.51        674.37        14.33 o                         
   3   6   3        376.90        410.57        10.97 o                         
   4   6   3        156.89        147.17         6.92 o                         
   5   6   3         51.28         49.01         5.35 o                         
   6   6   3         11.72         11.02         4.16 o                         
   7   6   3        148.59        153.57         7.04 o                         
   8   6   3         17.73         16.27         5.79 o                         
   9   6   3         25.53         28.36         4.70 o                         
  -8   7   3          4.94          5.95         4.74 o                         
  -7   7   3          6.29          0.31         3.75 o                         
  -6   7   3         63.67         60.71         4.59 o                         
  -5   7   3        204.76        217.29         6.44 o                         
  -4   7   3        208.71        230.07         7.47 o                         
  -3   7   3        188.61        191.58         6.34 o                         
  -2   7   3        853.05        880.00        11.16 o                         
  -1   7   3        516.48        521.16         8.45 o                         
   0   7   3         25.89         28.96         4.60 o                         
   1   7   3        516.49        514.76        16.27 o                         
   2   7   3        852.97        877.86        14.64 o                         
   3   7   3        188.73        180.34         5.50 o                         
   4   7   3        208.93        228.31         7.89 o                         
   5   7   3        204.85        210.22         6.69 o                         
   6   7   3         63.71         53.48         5.23 o                         
   7   7   3          6.28          2.42         4.56 o                         
   8   7   3          4.92          4.58         4.11 o                         
  -8   8   3          1.18          1.08         5.10 o                         
  -7   8   3         17.13         11.38         4.33 o                         
  -6   8   3        125.44        116.80         5.86 o                         
  -5   8   3        181.38        175.13         7.43 o                         
  -4   8   3         50.14         56.29         5.20 o                         
  -3   8   3         95.76        102.54         6.32 o                         
  -2   8   3         56.83         46.86         4.39 o                         
  -1   8   3        326.39        358.13         7.45 o                         
   0   8   3        520.30        575.59        12.90 o                         
   1   8   3        326.19        367.93        10.45 o                         
   2   8   3         56.77         44.03         5.98 o                         
   3   8   3         95.61         92.63         7.36 o                         
   4   8   3         50.22         51.88         6.09 o                         
   5   8   3        181.51        190.92         7.38 o                         
   6   8   3        125.37        124.04         5.56 o                         
   7   8   3         17.17         15.95         4.33 o                         
   8   8   3          1.18         -0.08         4.32 o                         
  -8   9   3         12.51         13.72         4.77 o                         
  -7   9   3         17.60         19.09         4.82 o                         
  -6   9   3          8.08          8.02         5.21 o                         
  -5   9   3          6.17         -0.78         4.72 o                         
  -4   9   3         33.70         31.41         4.70 o                         
  -3   9   3         43.29         54.88         5.79 o                         
  -2   9   3        110.21        117.22         5.09 o                         
  -1   9   3         43.55         46.62         4.19 o                         
   0   9   3        232.68        212.19        10.86 o                         
   1   9   3         43.49         51.57         6.33 o                         
   2   9   3        109.87        117.42         8.47 o                         
   3   9   3         43.20         47.56         7.43 o                         
   4   9   3         33.68         31.53         6.14 o                         
   5   9   3          6.18          0.12         4.71 o                         
   6   9   3          8.07          5.25         5.58 o                         
   7   9   3         17.54         21.04         5.36 o                         
   8   9   3         12.50         12.46         5.16 o                         
  -8  10   3          2.43         -0.76         4.38 o                         
  -7  10   3         62.95         73.23         6.00 o                         
  -6  10   3         27.81         32.85         6.10 o                         
  -5  10   3        115.00        117.78         7.05 o                         
  -4  10   3        109.73        106.21         6.89 o                         
  -3  10   3        142.44        139.17         6.82 o                         
  -2  10   3        194.99        178.57         6.40 o                         
  -1  10   3        129.93        131.74         5.79 o                         
   0  10   3        136.98        170.12         9.41 o                         
   1  10   3        130.07        143.38         8.62 o                         
   2  10   3        195.16        183.64        10.27 o                         
   3  10   3        142.55        142.03        10.17 o                         
   4  10   3        109.55        101.88         7.68 o                         
   5  10   3        115.04        128.64         7.88 o                         
   6  10   3         27.79         30.93         6.27 o                         
   7  10   3         63.04         65.77         6.64 o                         
   8  10   3          2.42          4.03         4.98 o                         
  -8  11   3          6.36         13.06         4.97 o                         
  -7  11   3         31.72         34.02         5.71 o                         
  -6  11   3          2.10          0.81         5.42 o                         
  -5  11   3          6.24          7.03         4.67 o                         
  -4  11   3        236.81        222.40         8.36 o                         
  -3  11   3       1693.14       1676.02        23.51 o                         
  -2  11   3         16.58         18.53         4.54 o                         
  -1  11   3         31.64         35.08         5.11 o                         
   0  11   3         85.26         92.67         8.57 o                         
   1  11   3         31.62         35.77         7.22 o                         
   2  11   3         16.53         21.04         7.29 o                         
   3  11   3       1692.63       1661.91        28.31 o                         
   4  11   3        236.72        223.91         9.50 o                         
   5  11   3          6.22          8.49         5.75 o                         
   6  11   3          2.09         -2.85         5.61 o                         
   7  11   3         31.71         39.51         6.37 o                         
   8  11   3          6.38          6.57         5.90 o                         
  -7  12   3         10.63         10.50         5.63 o                         
  -6  12   3         20.00         21.11         5.49 o                         
  -5  12   3         23.23         19.61         5.18 o                         
  -4  12   3        321.73        309.64        10.51 o                         
  -3  12   3        158.63        154.07         8.71 o                         
  -2  12   3        690.10        685.78        12.18 o                         
  -1  12   3        169.73        174.27         6.82 o                         
   0  12   3         72.68         71.30         8.58 o                         
   1  12   3        169.54        173.39        10.17 o                         
   2  12   3        690.29        697.21        18.57 o                         
   3  12   3        158.65        154.30        10.84 o                         
   4  12   3        321.63        299.96         9.33 o                         
   5  12   3         23.28         20.74         6.47 o                         
   6  12   3         19.96         23.03         6.54 o                         
   7  12   3         10.64         10.70         5.69 o                         
  -7  13   3         12.55         12.46         5.90 o                         
  -6  13   3          2.08          1.91         5.19 o                         
  -5  13   3         22.64         27.99         5.51 o                         
  -4  13   3         14.74         12.97         6.48 o                         
  -3  13   3        409.40        412.54        11.87 o                         
  -2  13   3         27.01         24.36         5.02 o                         
  -1  13   3         10.21         10.28         4.56 o                         
   0  13   3          4.47          8.73         6.69 o                         
   1  13   3         10.20          4.86         6.35 o                         
   2  13   3         27.01         23.79         7.16 o                         
   3  13   3        409.38        393.15        14.90 o                         
   4  13   3         14.76          6.77         6.82 o                         
   5  13   3         22.63         27.73         6.50 o                         
   6  13   3          2.08          4.58         5.77 o                         
   7  13   3         12.58         13.12         5.92 o                         
  -6  14   3          7.68          4.16         5.16 o                         
  -5  14   3         43.43         52.35         6.22 o                         
  -4  14   3         13.72         18.58         6.67 o                         
  -3  14   3          2.78         -3.89         6.22 o                         
  -2  14   3         85.00         83.64         6.33 o                         
  -1  14   3        104.51        104.75         6.58 o                         
   0  14   3         39.82         39.68         8.12 o                         
   1  14   3        104.62        108.68         9.81 o                         
   2  14   3         85.06         94.85         8.84 o                         
   3  14   3          2.77         -5.60         7.47 o                         
   4  14   3         13.71         10.71         6.76 o                         
   5  14   3         43.41         42.52         7.45 o                         
   6  14   3          7.70          8.98         7.26 o                         
  -6  15   3         28.11         40.86         6.32 o                         
  -5  15   3         10.15          7.20         5.56 o                         
  -4  15   3         23.66         21.05         7.09 o                         
  -3  15   3         54.11         53.02         7.41 o                         
  -2  15   3         40.55         42.91         6.14 o                         
  -1  15   3         78.15         78.34         6.79 o                         
   0  15   3        292.73        306.56        14.04 o                         
   1  15   3         78.28         75.76         9.62 o                         
   2  15   3         40.59         48.15        10.58 o                         
   3  15   3         54.21         65.73         9.47 o                         
   4  15   3         23.64         27.45         7.32 o                         
   5  15   3         10.15          7.30         6.98 o                         
   6  15   3         28.09         37.33         8.52 o                         
  -5  16   3         16.93         19.24         5.86 o                         
  -4  16   3          3.12          2.29         6.54 o                         
  -3  16   3         13.95         14.13         6.73 o                         
  -2  16   3          8.23          7.48         5.70 o                         
  -1  16   3        108.99        111.53         7.50 o                         
   0  16   3          6.06         -8.52         8.52 o                         
   1  16   3        108.91        125.47        11.11 o                         
   2  16   3          8.22          6.26         9.71 o                         
   3  16   3         13.97          9.19         9.33 o                         
   4  16   3          3.10          4.29         7.10 o                         
   5  16   3         16.94         25.96         7.62 o                         
  -5  17   3         14.19         18.08         5.95 o                         
  -4  17   3          2.00          3.63         6.59 o                         
  -3  17   3         18.91         18.39         5.17 o                         
  -2  17   3          6.49          7.39         5.64 o                         
  -1  17   3         26.45         21.74         6.16 o                         
   0  17   3         12.95         15.82         7.95 o                         
   1  17   3         26.38         32.60         9.01 o                         
   2  17   3          6.51          7.17         9.75 o                         
   3  17   3         18.93         16.66         9.70 o                         
   4  17   3          1.99         10.50         7.88 o                         
   5  17   3         14.18         11.83         7.92 o                         
  -4  18   3         11.43         17.03         7.84 o                         
  -3  18   3          3.03          7.47         5.40 o                         
  -2  18   3          9.21         10.39         7.14 o                         
  -1  18   3          4.01          9.59         6.52 o                         
   0  18   3         22.55         21.21         6.53 o                         
   1  18   3          4.01          3.51         8.36 o                         
   2  18   3          9.22          1.61        10.15 o                         
   3  18   3          3.02         12.02         9.74 o                         
   4  18   3         11.40         20.20        10.48 o                         
  -3  19   3          3.65          2.77         5.81 o                         
  -2  19   3         18.41         19.39         6.93 o                         
  -1  19   3         12.41          7.13         6.19 o                         
   0  19   3         14.50         18.49         7.47 o                         
   1  19   3         12.39         20.26         8.74 o                         
   2  19   3         18.41         21.98        11.82 o                         
   3  19   3          3.65          2.92         9.99 o                         
  -2  20   3          5.72          8.41         7.10 o                         
  -1  20   3          2.56          8.30         6.71 o                         
   0  20   3         13.69         10.19         7.93 o                         
   1  20   3          2.55         -7.90        11.28 o                         
   2  20   3          5.72          9.56        12.11 o                         
   0   0   4      50253.14      59055.68      1132.99 o                         
   1   0   4       1667.68       1592.31        11.00 o                         
   2   0   4        896.62        698.01         7.14 o                         
   3   0   4        103.15         83.05         3.23 o                         
   4   0   4       2229.63       2115.27        14.51 o                         
   5   0   4       1158.96       1136.74        13.07 o                         
   6   0   4        565.33        596.12        10.08 o                         
   7   0   4          6.28          2.71         4.36 o                         
   8   0   4          7.97         16.15         6.03 o                         
   9   0   4          1.23          1.94         5.51 o                         
  -9   1   4          2.52          2.67         4.79 o                         
  -8   1   4         14.78         15.76         4.98 o                         
  -7   1   4         61.56         55.48         4.86 o                         
  -6   1   4        774.45        715.95        12.03 o                         
  -5   1   4          4.26          2.28         4.00 o                         
  -4   1   4        128.74        132.00         5.41 o                         
  -3   1   4         41.29         46.46         3.63 o                         
  -2   1   4        181.53        171.14         4.25 o                         
  -1   1   4       4460.02       4161.38        19.91 o                         
   0   1   4      44907.61      50117.52       435.29 o                         
   1   1   4       4459.31       4160.81        29.51 o                         
   2   1   4        181.38        169.62         4.04 o                         
   3   1   4         41.20         46.11         3.21 o                         
   4   1   4        128.78        127.93         3.82 o                         
   5   1   4          4.26          4.65         3.12 o                         
   6   1   4        774.85        712.83        11.58 o                         
   7   1   4         61.55         57.40         5.20 o                         
   8   1   4         14.79         18.00         4.02 o                         
   9   1   4          2.51          3.64         5.40 o                         
  -9   2   4          5.72          7.00         4.10 o                         
  -8   2   4          6.81          5.88         4.76 o                         
  -7   2   4          1.42         -0.26         4.11 o                         
  -6   2   4        190.58        187.11         5.42 o                         
  -5   2   4          5.86          5.31         2.89 o                         
  -4   2   4        650.94        638.20         7.44 o                         
  -3   2   4        234.58        243.03         4.90 o                         
  -2   2   4        739.02        726.94         9.22 o                         
  -1   2   4       1180.85       1114.86        10.67 o                         
   0   2   4       3607.54       3493.10        25.06 o                         
   1   2   4       1179.62       1092.47        12.58 o                         
   2   2   4        739.63        714.63         8.15 o                         
   3   2   4        234.72        238.12         4.63 o                         
   4   2   4        650.53        645.91         9.97 o                         
   5   2   4          5.84          5.57         3.13 o                         
   6   2   4        190.57        184.69         5.99 o                         
   7   2   4          1.41          3.26         3.74 o                         
   8   2   4          6.78          5.22         4.16 o                         
   9   2   4          5.72          4.14         5.53 o                         
  -9   3   4          5.38          7.45         6.58 o                         
  -8   3   4          9.76         11.19         5.76 o                         
  -7   3   4         76.97         78.22         4.75 o                         
  -6   3   4        331.24        314.96         5.87 o                         
  -5   3   4         61.09         60.50         3.61 o                         
  -4   3   4        343.63        376.24         6.12 o                         
  -3   3   4        303.74        330.34         5.19 o                         
  -2   3   4        719.64        702.55         7.02 o                         
  -1   3   4       1371.33       1218.61        12.16 o                         
   0   3   4        142.50        144.22         4.01 o                         
   1   3   4       1372.50       1212.05        10.38 o                         
   2   3   4        719.76        697.91         9.96 o                         
   3   3   4        303.74        313.67         6.03 o                         
   4   3   4        343.89        373.89         6.19 o                         
   5   3   4         61.09         56.03         4.52 o                         
   6   3   4        331.32        313.58         6.43 o                         
   7   3   4         77.01         80.72         4.75 o                         
   8   3   4          9.77         12.35         3.72 o                         
   9   3   4          5.40          2.68         6.26 o                         
  -9   4   4         39.65         46.39         8.17 o                         
  -8   4   4         60.44         50.96         7.00 o                         
  -7   4   4         12.92         16.23         5.08 o                         
  -6   4   4        171.89        162.97         5.69 o                         
  -5   4   4        225.33        220.26         6.62 o                         
  -4   4   4          1.37         -2.26         2.26 o                         
  -3   4   4        312.60        331.17         4.67 o                         
  -2   4   4       3947.43       3926.44        18.96 o                         
  -1   4   4        676.60        617.89        10.55 o                         
   0   4   4        986.35        885.26         8.96 o                         
   1   4   4        675.87        611.36         5.70 o                         
   2   4   4       3947.36       3885.07        22.73 o                         
   3   4   4        312.49        325.98         7.65 o                         
   4   4   4          1.36          0.74         3.10 o                         
   5   4   4        225.17        223.47         5.90 o                         
   6   4   4        171.99        172.27         6.49 o                         
   7   4   4         12.92         13.63         4.86 o                         
   8   4   4         60.45         67.05         5.31 o                         
   9   4   4         39.62         44.71         5.53 o                         
  -9   5   4          9.12         14.10         6.68 o                         
  -8   5   4          3.74          0.40         4.78 o                         
  -7   5   4        134.62        135.44         6.28 o                         
  -6   5   4        160.36        151.44         6.27 o                         
  -5   5   4        181.06        190.60         4.96 o                         
  -4   5   4        482.60        477.69         7.20 o                         
  -3   5   4         48.99         43.11         4.14 o                         
  -2   5   4        994.23        955.68         8.46 o                         
  -1   5   4        430.75        427.90         7.06 o                         
   0   5   4          1.01          0.40         2.03 o                         
   1   5   4        431.01        435.09         7.95 o                         
   2   5   4        994.59        964.01        12.37 o                         
   3   5   4         48.97         45.73         6.04 o                         
   4   5   4        482.66        494.55         9.96 o                         
   5   5   4        180.88        175.72         5.96 o                         
   6   5   4        160.30        147.09         8.00 o                         
   7   5   4        134.75        142.52         5.70 o                         
   8   5   4          3.74          4.82         4.29 o                         
   9   5   4          9.10         12.77         4.35 o                         
  -9   6   4          7.22          6.60         5.02 o                         
  -8   6   4          7.79         10.79         5.51 o                         
  -7   6   4         38.46         38.34         5.19 o                         
  -6   6   4         95.30         84.35         4.87 o                         
  -5   6   4          7.07          6.86         3.26 o                         
  -4   6   4        533.06        566.55         8.91 o                         
  -3   6   4        370.62        391.07         7.84 o                         
  -2   6   4        901.85        811.52         8.75 o                         
  -1   6   4        232.51        248.39         6.09 o                         
   0   6   4       2512.34       2713.05        18.75 o                         
   1   6   4        232.72        254.05         7.49 o                         
   2   6   4        901.28        855.05        14.86 o                         
   3   6   4        370.44        407.61        11.25 o                         
   4   6   4        533.16        566.87        12.98 o                         
   5   6   4          7.05          8.57         4.34 o                         
   6   6   4         95.46         78.77         7.78 o                         
   7   6   4         38.54         28.41         6.13 o                         
   8   6   4          7.77          8.61         4.45 o                         
   9   6   4          7.22          4.10         5.13 o                         
  -8   7   4          9.62         13.01         4.96 o                         
  -7   7   4         79.92         83.22         6.26 o                         
  -6   7   4        214.65        190.43         6.16 o                         
  -5   7   4          0.32         -0.38         2.78 o                         
  -4   7   4        342.59        344.55         9.36 o                         
  -3   7   4        496.02        491.01         8.97 o                         
  -2   7   4        713.45        697.57         9.98 o                         
  -1   7   4       1118.09       1178.96        11.65 o                         
   0   7   4       5055.75       5546.40        28.94 o                         
   1   7   4       1118.17       1161.20        16.80 o                         
   2   7   4        713.44        727.26        16.28 o                         
   3   7   4        495.77        485.62        12.78 o                         
   4   7   4        342.40        343.84        11.27 o                         
   5   7   4          0.32          2.76         4.71 o                         
   6   7   4        214.80        192.24         7.97 o                         
   7   7   4         79.84         87.24         6.82 o                         
   8   7   4          9.63         13.38         4.55 o                         
  -8   8   4          3.23          2.23         5.39 o                         
  -7   8   4          5.91          0.95         4.19 o                         
  -6   8   4          9.25         11.63         4.57 o                         
  -5   8   4         28.71         27.90         4.11 o                         
  -4   8   4         97.68        104.82         6.07 o                         
  -3   8   4        222.37        221.01         6.90 o                         
  -2   8   4        110.81         88.46         4.03 o                         
  -1   8   4        223.70        203.92         6.41 o                         
   0   8   4         76.78         92.90         5.59 o                         
   1   8   4        223.44        223.88        10.05 o                         
   2   8   4        110.72        106.31         9.24 o                         
   3   8   4        222.15        221.15         9.89 o                         
   4   8   4         97.76         99.72         5.61 o                         
   5   8   4         28.72         34.51         5.12 o                         
   6   8   4          9.23         11.93         4.40 o                         
   7   8   4          5.90         -0.25         3.90 o                         
   8   8   4          3.23          6.31         4.65 o                         
  -8   9   4         10.92          8.35         6.15 o                         
  -7   9   4         12.46         13.95         4.72 o                         
  -6   9   4        156.95        151.91         6.78 o                         
  -5   9   4         40.32         44.94         6.15 o                         
  -4   9   4        109.17        105.89         6.06 o                         
  -3   9   4         92.55         98.84         5.77 o                         
  -2   9   4        778.17        771.93         9.99 o                         
  -1   9   4         57.39         59.29         4.75 o                         
   0   9   4        511.87        544.19        12.62 o                         
   1   9   4         57.42         60.91         8.84 o                         
   2   9   4        778.79        806.41        18.82 o                         
   3   9   4         92.47        104.28         8.70 o                         
   4   9   4        109.33        108.64         6.91 o                         
   5   9   4         40.29         38.88         5.16 o                         
   6   9   4        157.09        163.86         7.76 o                         
   7   9   4         12.49         18.23         5.22 o                         
   8   9   4         10.94         20.44         4.71 o                         
  -8  10   4         47.23         47.91         5.61 o                         
  -7  10   4          0.84          1.66         4.70 o                         
  -6  10   4         15.19          6.56         5.42 o                         
  -5  10   4         31.21         29.71         5.61 o                         
  -4  10   4        194.23        207.72         7.91 o                         
  -3  10   4        238.56        233.18         7.24 o                         
  -2  10   4        262.19        273.00         7.59 o                         
  -1  10   4          2.63          0.65         4.16 o                         
   0  10   4         34.53         36.54         5.99 o                         
   1  10   4          2.65          5.00         7.48 o                         
   2  10   4        262.39        273.75        13.39 o                         
   3  10   4        238.55        243.70        10.96 o                         
   4  10   4        194.48        206.77         9.60 o                         
   5  10   4         31.22         28.57         6.22 o                         
   6  10   4         15.13         16.73         5.75 o                         
   7  10   4          0.84          6.01         6.03 o                         
   8  10   4         47.30         50.24         7.10 o                         
  -7  11   4          9.41         12.68         5.06 o                         
  -6  11   4          5.44          3.22         5.52 o                         
  -5  11   4         30.95         19.27         5.23 o                         
  -4  11   4        295.87        281.41         8.52 o                         
  -3  11   4        161.52        161.29         8.63 o                         
  -2  11   4        136.28        118.83         6.33 o                         
  -1  11   4         36.67         40.19         5.51 o                         
   0  11   4         76.38         84.32         6.46 o                         
   1  11   4         36.64         40.62         9.14 o                         
   2  11   4        136.22        119.88        10.53 o                         
   3  11   4        161.43        172.54        11.19 o                         
   4  11   4        295.92        271.93        10.79 o                         
   5  11   4         31.01         23.77         6.75 o                         
   6  11   4          5.43          8.93         5.80 o                         
   7  11   4          9.41         11.40         6.27 o                         
  -7  12   4         10.33          4.71         5.71 o                         
  -6  12   4          0.69         -1.16         5.66 o                         
  -5  12   4          7.62          6.18         4.88 o                         
  -4  12   4        211.43        200.06         8.10 o                         
  -3  12   4         52.69         46.54         6.89 o                         
  -2  12   4         79.85        101.77         6.36 o                         
  -1  12   4        115.99        121.98         7.08 o                         
   0  12   4          0.00         -1.23         5.84 o                         
   1  12   4        116.21        136.17        11.52 o                         
   2  12   4         79.86        117.79        11.04 o                         
   3  12   4         52.63         57.83         9.16 o                         
   4  12   4        211.44        199.52        10.67 o                         
   5  12   4          7.57          2.53         5.85 o                         
   6  12   4          0.69          4.93         5.77 o                         
   7  12   4         10.34          9.59         6.22 o                         
  -7  13   4          2.36         -2.11         5.32 o                         
  -6  13   4         11.48          9.18         5.19 o                         
  -5  13   4         34.36         36.88         5.88 o                         
  -4  13   4        128.16        118.29         7.26 o                         
  -3  13   4          3.46          4.99         6.00 o                         
  -2  13   4          2.71         -1.92         4.59 o                         
  -1  13   4         35.32         29.21         5.64 o                         
   0  13   4        188.54        170.13         8.93 o                         
   1  13   4         35.28         31.00         8.93 o                         
   2  13   4          2.71         -7.36         7.36 o                         
   3  13   4          3.46         10.26         9.38 o                         
   4  13   4        128.23        112.37         6.80 o                         
   5  13   4         34.33         37.03         6.47 o                         
   6  13   4         11.49         12.16         7.11 o                         
   7  13   4          2.36          1.29         5.76 o                         
  -6  14   4          0.74          2.63         5.31 o                         
  -5  14   4         17.85         14.68         5.82 o                         
  -4  14   4         50.57         46.98         5.99 o                         
  -3  14   4         17.10         14.86         6.60 o                         
  -2  14   4         52.33         54.28         6.05 o                         
  -1  14   4        187.63        155.41         8.30 o                         
   0  14   4        315.42        298.48        11.69 o                         
   1  14   4        187.64        181.28        14.26 o                         
   2  14   4         52.33         47.72         9.92 o                         
   3  14   4         17.11         14.66         9.29 o                         
   4  14   4         50.49         53.38         8.19 o                         
   5  14   4         17.87         21.56         6.95 o                         
   6  14   4          0.74          3.47         6.09 o                         
  -6  15   4         57.87         68.80         6.93 o                         
  -5  15   4         24.30         32.25         6.06 o                         
  -4  15   4          8.11         11.36         5.54 o                         
  -3  15   4         38.67         36.91         6.85 o                         
  -2  15   4         27.20         22.51         5.82 o                         
  -1  15   4        156.95        150.96         8.61 o                         
   0  15   4          0.12         25.26         7.17 o                         
   1  15   4        156.94        143.55        12.74 o                         
   2  15   4         27.19         24.31        11.03 o                         
   3  15   4         38.66         35.97         9.73 o                         
   4  15   4          8.13          9.24         6.70 o                         
   5  15   4         24.28         26.53         7.26 o                         
   6  15   4         57.85         74.18         9.47 o                         
  -5  16   4         38.80         45.50         6.44 o                         
  -4  16   4          0.07          0.09         6.63 o                         
  -3  16   4         21.25         24.07         7.19 o                         
  -2  16   4         35.62         45.38         6.44 o                         
  -1  16   4         56.08         57.30         6.96 o                         
   0  16   4          0.57         -6.55         6.55 o                         
   1  16   4         56.10         62.04        11.38 o                         
   2  16   4         35.66         34.60        11.49 o                         
   3  16   4         21.22         28.41         9.98 o                         
   4  16   4          0.07         -3.95         7.46 o                         
   5  16   4         38.79         52.01         8.41 o                         
  -5  17   4         33.59         45.39         6.75 o                         
  -4  17   4          9.40         17.93         7.61 o                         
  -3  17   4         59.27         70.70         8.47 o                         
  -2  17   4         20.11         25.18         6.25 o                         
  -1  17   4         48.38         48.35         7.13 o                         
   0  17   4         59.79         50.78         8.07 o                         
   1  17   4         48.40         56.01        10.16 o                         
   2  17   4         20.06         29.76        10.71 o                         
   3  17   4         59.24         79.00        11.28 o                         
   4  17   4          9.39          9.30         8.49 o                         
   5  17   4         33.55         41.06         9.13 o                         
  -4  18   4          1.72          5.86         5.38 o                         
  -3  18   4          7.12          6.64         7.40 o                         
  -2  18   4         10.48         15.65         5.98 o                         
  -1  18   4         15.74         17.17         7.12 o                         
   0  18   4         18.02         22.57         8.22 o                         
   1  18   4         15.76         15.88         8.57 o                         
   2  18   4         10.50         13.06        10.44 o                         
   3  18   4          7.12          8.83        10.82 o                         
   4  18   4          1.72         -1.13         9.06 o                         
  -3  19   4          3.59         12.86         9.08 o                         
  -2  19   4          1.52          2.62         6.87 o                         
  -1  19   4          3.52          6.04         7.52 o                         
   0  19   4         35.78         37.06         6.45 o                         
   1  19   4          3.52          6.19         8.76 o                         
   2  19   4          1.52         -6.07        11.04 o                         
   3  19   4          3.60         -2.78        10.80 o                         
  -1  20   4         14.97         21.36         8.11 o                         
   0  20   4          0.02          5.91         7.56 o                         
   1  20   4         14.98         17.04         8.95 o                         
   1   0   5        841.65        879.93        10.23 o                         
   2   0   5       1838.63       1781.59        15.22 o                         
   3   0   5        418.58        436.80         7.19 o                         
   4   0   5        304.61        307.39         5.64 o                         
   5   0   5         13.52         18.61         3.27 o                         
   6   0   5        585.46        577.75        10.37 o                         
   7   0   5         40.54         33.60         4.81 o                         
   8   0   5         18.43         16.13         4.47 o                         
   9   0   5          0.15          1.28         5.27 o                         
  -9   1   5          5.01          4.80         4.80 o                         
  -8   1   5          6.12          6.19         4.09 o                         
  -7   1   5        411.92        419.24         8.85 o                         
  -6   1   5        212.70        214.96         6.75 o                         
  -5   1   5        326.83        309.62         5.58 o                         
  -4   1   5        110.65        102.45         5.11 o                         
  -3   1   5        257.83        245.06         5.31 o                         
  -2   1   5        243.68        266.08         6.49 o                         
  -1   1   5       9187.36       9147.92        48.37 o                         
   0   1   5       1816.83       1710.66        12.63 o                         
   1   1   5       9188.17       9104.91        39.66 o                         
   2   1   5        243.77        263.54         6.54 o                         
   3   1   5        257.70        249.26         4.77 o                         
   4   1   5        110.68        105.61         4.66 o                         
   5   1   5        327.01        307.44         7.04 o                         
   6   1   5        212.71        213.35         7.10 o                         
   7   1   5        412.09        419.94         9.54 o                         
   8   1   5          6.13          2.53         4.34 o                         
   9   1   5          5.00          0.00         6.71 o                         
  -9   2   5         27.28         23.37         4.70 o                         
  -8   2   5         22.19         28.70         4.81 o                         
  -7   2   5         91.52         98.64         5.47 o                         
  -6   2   5        102.56        101.31         4.70 o                         
  -5   2   5        171.63        177.14         5.18 o                         
  -4   2   5        421.84        396.10         7.51 o                         
  -3   2   5        115.19        116.00         4.26 o                         
  -2   2   5        721.97        724.05         9.78 o                         
  -1   2   5       3148.61       3067.54        20.80 o                         
   0   2   5        113.69        122.25         4.83 o                         
   1   2   5       3147.46       3003.77        21.51 o                         
   2   2   5        722.13        713.07         9.36 o                         
   3   2   5        115.33        123.59         3.52 o                         
   4   2   5        421.86        413.68         7.79 o                         
   5   2   5        171.71        175.18         6.50 o                         
   6   2   5        102.67         90.30         5.37 o                         
   7   2   5         91.46         90.30         6.66 o                         
   8   2   5         22.25         21.75         5.88 o                         
   9   2   5         27.26         27.64         5.23 o                         
  -9   3   5          2.66         -1.57         6.39 o                         
  -8   3   5          3.36          0.72         4.71 o                         
  -7   3   5         25.41         29.61         4.17 o                         
  -6   3   5         47.34         44.03         3.65 o                         
  -5   3   5         24.62         21.80         3.33 o                         
  -4   3   5        511.11        571.51         7.19 o                         
  -3   3   5        190.81        223.51         4.96 o                         
  -2   3   5        809.06        806.01         8.48 o                         
  -1   3   5       1816.04       1806.32        13.46 o                         
   0   3   5         79.74         84.75         3.87 o                         
   1   3   5       1817.30       1791.02        14.80 o                         
   2   3   5        808.44        820.55        10.49 o                         
   3   3   5        190.87        209.78         6.89 o                         
   4   3   5        510.92        556.41         8.10 o                         
   5   3   5         24.63         21.60         4.04 o                         
   6   3   5         47.35         44.54         4.80 o                         
   7   3   5         25.43         21.43         4.99 o                         
   8   3   5          3.36          6.03         4.23 o                         
   9   3   5          2.66          0.40         4.15 o                         
  -9   4   5          8.56          5.52         7.41 o                         
  -8   4   5         22.28         14.89         4.84 o                         
  -7   4   5         40.20         40.43         4.24 o                         
  -6   4   5          2.26          3.93         3.36 o                         
  -5   4   5        131.80        139.29         4.70 o                         
  -4   4   5          8.05          6.70         2.71 o                         
  -3   4   5       1636.38       1763.11        11.48 o                         
  -2   4   5       1481.26       1509.28        14.06 o                         
  -1   4   5        177.52        179.99         5.93 o                         
   0   4   5       1907.48       1809.47        15.52 o                         
   1   4   5        177.40        181.53         5.35 o                         
   2   4   5       1482.03       1526.78        13.76 o                         
   3   4   5       1635.94       1773.74        18.12 o                         
   4   4   5          8.04          7.22         3.94 o                         
   5   4   5        131.88        133.98         6.17 o                         
   6   4   5          2.25          2.70         3.57 o                         
   7   4   5         40.22         37.27         5.52 o                         
   8   4   5         22.29         24.95         4.22 o                         
   9   4   5          8.57          5.88         5.02 o                         
  -9   5   5         15.07         19.84         6.73 o                         
  -8   5   5         37.09         43.93         5.68 o                         
  -7   5   5         25.15         25.97         4.79 o                         
  -6   5   5        224.92        210.79         6.91 o                         
  -5   5   5        100.98        100.96         5.31 o                         
  -4   5   5        675.61        674.48         7.15 o                         
  -3   5   5        345.00        329.22         6.57 o                         
  -2   5   5       2565.43       2677.43        19.51 o                         
  -1   5   5       2510.82       2556.67        18.48 o                         
   0   5   5       1557.34       1526.96        11.16 o                         
   1   5   5       2510.63       2640.49        17.22 o                         
   2   5   5       2564.96       2704.16        18.64 o                         
   3   5   5        344.49        353.18         9.02 o                         
   4   5   5        675.98        706.47        11.43 o                         
   5   5   5        101.01         99.16         4.69 o                         
   6   5   5        224.70        210.03         7.75 o                         
   7   5   5         25.11         25.23         7.06 o                         
   8   5   5         37.12         36.68         5.23 o                         
   9   5   5         15.07         15.02         5.61 o                         
  -8   6   5         19.26         16.71         4.50 o                         
  -7   6   5         34.88         31.86         5.56 o                         
  -6   6   5         34.71         26.12         4.61 o                         
  -5   6   5        547.95        545.77         8.20 o                         
  -4   6   5        191.01        201.83         5.48 o                         
  -3   6   5        256.30        252.91         5.60 o                         
  -2   6   5        571.25        574.96         9.60 o                         
  -1   6   5       3133.66       3359.99        20.54 o                         
   0   6   5       2334.28       2367.06        17.24 o                         
   1   6   5       3135.14       3282.62        20.31 o                         
   2   6   5        570.64        575.51        10.83 o                         
   3   6   5        256.70        247.57         8.23 o                         
   4   6   5        191.13        205.72         8.30 o                         
   5   6   5        547.66        550.34         9.73 o                         
   6   6   5         34.71         23.95         5.86 o                         
   7   6   5         34.86         27.86         6.85 o                         
   8   6   5         19.24         19.96         5.46 o                         
  -8   7   5          3.95          6.02         5.14 o                         
  -7   7   5         23.53         25.63         5.54 o                         
  -6   7   5         37.92         38.83         4.37 o                         
  -5   7   5         25.28         25.66         3.75 o                         
  -4   7   5        155.72        153.51         7.10 o                         
  -3   7   5        198.93        200.34         5.58 o                         
  -2   7   5        225.01        228.76         6.79 o                         
  -1   7   5        569.92        609.78         9.68 o                         
   0   7   5       1022.80       1036.82        13.11 o                         
   1   7   5        569.76        591.05         8.69 o                         
   2   7   5        224.86        231.51         8.55 o                         
   3   7   5        199.24        207.78         9.07 o                         
   4   7   5        155.61        162.91         8.86 o                         
   5   7   5         25.28         25.84         5.11 o                         
   6   7   5         37.97         30.03         4.91 o                         
   7   7   5         23.56         27.11         5.71 o                         
   8   7   5          3.96          5.26         5.36 o                         
  -8   8   5          6.40         13.41         5.46 o                         
  -7   8   5         15.25          4.42         5.28 o                         
  -6   8   5         18.20         16.43         4.45 o                         
  -5   8   5        253.29        214.47         7.13 o                         
  -4   8   5         31.76         32.18         4.78 o                         
  -3   8   5        306.50        320.33         6.19 o                         
  -2   8   5        166.21        185.18         6.68 o                         
  -1   8   5        543.81        544.21         9.03 o                         
   0   8   5          0.02         -3.96         3.96 o                         
   1   8   5        543.53        557.16        11.55 o                         
   2   8   5        166.20        179.75         8.76 o                         
   3   8   5        306.31        325.77        11.77 o                         
   4   8   5         31.71         29.97         6.77 o                         
   5   8   5        253.29        215.51        10.23 o                         
   6   8   5         18.23         20.26         5.80 o                         
   7   8   5         15.19         12.23         6.02 o                         
   8   8   5          6.41         10.44         4.78 o                         
  -8   9   5          1.93          1.29         5.84 o                         
  -7   9   5          5.35          3.46         4.44 o                         
  -6   9   5         11.48         17.43         5.05 o                         
  -5   9   5         18.46         10.16         5.03 o                         
  -4   9   5         51.68         61.20         5.84 o                         
  -3   9   5        193.33        189.16         6.16 o                         
  -2   9   5         21.69         26.76         4.62 o                         
  -1   9   5         13.54         18.41         4.89 o                         
   0   9   5         95.56        101.33         5.47 o                         
   1   9   5         13.51         16.80         5.67 o                         
   2   9   5         21.65         27.45         6.88 o                         
   3   9   5        193.24        195.34        11.72 o                         
   4   9   5         51.68         55.22         6.57 o                         
   5   9   5         18.37         11.31         5.09 o                         
   6   9   5         11.47         13.04         5.55 o                         
   7   9   5          5.37          3.96         4.58 o                         
   8   9   5          1.93         -1.93         4.35 o                         
  -8  10   5          1.80         10.34         6.55 o                         
  -7  10   5         29.37         25.62         5.17 o                         
  -6  10   5          8.71         10.18         4.11 o                         
  -5  10   5         41.80         42.86         5.45 o                         
  -4  10   5         97.42         99.29         6.57 o                         
  -3  10   5         66.06         64.62         4.88 o                         
  -2  10   5         14.65         23.71         4.57 o                         
  -1  10   5        121.01        124.80         6.93 o                         
   0  10   5         76.28         66.85         5.74 o                         
   1  10   5        121.01        126.53         8.51 o                         
   2  10   5         14.59         31.72         7.43 o                         
   3  10   5         66.17         65.29         8.87 o                         
   4  10   5         97.39         96.90         9.00 o                         
   5  10   5         41.73         34.76         6.53 o                         
   6  10   5          8.73          5.35         5.35 o                         
   7  10   5         29.32         32.15         5.30 o                         
   8  10   5          1.80         -0.47         5.26 o                         
  -7  11   5         25.08         28.58         5.39 o                         
  -6  11   5         22.27         23.88         5.11 o                         
  -5  11   5         14.20         12.23         5.09 o                         
  -4  11   5        168.39        152.24         7.78 o                         
  -3  11   5        294.71        295.03         7.49 o                         
  -2  11   5        162.85        160.39         7.31 o                         
  -1  11   5        294.77        272.27         9.30 o                         
   0  11   5         73.14         69.00         5.81 o                         
   1  11   5        294.76        271.51        11.46 o                         
   2  11   5        162.85        170.09        10.91 o                         
   3  11   5        294.63        305.37        13.86 o                         
   4  11   5        168.36        157.16        10.61 o                         
   5  11   5         14.18         10.14         6.39 o                         
   6  11   5         22.25         28.31         6.68 o                         
   7  11   5         25.08         26.82         6.74 o                         
  -7  12   5         14.33         14.91         5.60 o                         
  -6  12   5         49.43         48.96         6.10 o                         
  -5  12   5         15.28         14.70         5.12 o                         
  -4  12   5         53.32         47.94         5.57 o                         
  -3  12   5        428.43        418.18         9.18 o                         
  -2  12   5        157.31        169.43         7.72 o                         
  -1  12   5          8.83         17.01         5.79 o                         
   0  12   5         10.09         11.45         5.11 o                         
   1  12   5          8.83         19.52         7.21 o                         
   2  12   5        157.38        175.40        11.39 o                         
   3  12   5        428.40        440.05        17.84 o                         
   4  12   5         53.38         44.67         8.91 o                         
   5  12   5         15.27          8.20         6.83 o                         
   6  12   5         49.45         54.35         6.56 o                         
   7  12   5         14.32         16.06         6.44 o                         
  -7  13   5          7.09          5.35         6.00 o                         
  -6  13   5          2.00          3.16         4.91 o                         
  -5  13   5         32.80         33.49         5.81 o                         
  -4  13   5         60.54         63.93         6.33 o                         
  -3  13   5        335.85        319.42         8.22 o                         
  -2  13   5        107.63         98.86         6.95 o                         
  -1  13   5          6.27          6.33         5.61 o                         
   0  13   5          7.85         10.87         5.68 o                         
   1  13   5          6.28         11.68         7.22 o                         
   2  13   5        107.59         83.85         9.47 o                         
   3  13   5        335.90        337.27        16.80 o                         
   4  13   5         60.57         69.91        11.46 o                         
   5  13   5         32.80         35.85         7.54 o                         
   6  13   5          2.00         -1.64         6.29 o                         
   7  13   5          7.09         -3.55         6.61 o                         
  -6  14   5         32.54         33.39         6.15 o                         
  -5  14   5         44.40         47.08         6.11 o                         
  -4  14   5          1.21          2.22         5.16 o                         
  -3  14   5          2.04          0.92         4.12 o                         
  -2  14   5         15.86         10.86         5.75 o                         
  -1  14   5          1.77          1.42         5.72 o                         
   0  14   5        153.12        148.52         8.83 o                         
   1  14   5          1.78         10.90         7.76 o                         
   2  14   5         15.89          7.20         8.48 o                         
   3  14   5          2.05         -4.52         9.80 o                         
   4  14   5          1.22         -0.59         9.97 o                         
   5  14   5         44.37         46.19         8.31 o                         
   6  14   5         32.50         38.49         8.24 o                         
  -6  15   5         13.51         13.10         6.02 o                         
  -5  15   5          9.44         10.95         5.78 o                         
  -4  15   5          4.71          0.36         5.09 o                         
  -3  15   5          1.96          6.18         3.86 o                         
  -2  15   5         38.42         31.00         6.50 o                         
  -1  15   5         52.27         52.29         7.52 o                         
   0  15   5        109.34         96.14         8.54 o                         
   1  15   5         52.25         57.69         9.84 o                         
   2  15   5         38.42         34.51         9.91 o                         
   3  15   5          1.96          2.01        10.12 o                         
   4  15   5          4.69          6.40         9.02 o                         
   5  15   5          9.47         12.40         8.42 o                         
   6  15   5         13.52         14.43         8.38 o                         
  -5  16   5         58.07         70.01         6.78 o                         
  -4  16   5          8.36          9.32         5.05 o                         
  -3  16   5          8.92         11.92         7.64 o                         
  -2  16   5         48.96         45.05         7.25 o                         
  -1  16   5         79.84         80.67         8.01 o                         
   0  16   5         34.71         47.49         7.52 o                         
   1  16   5         79.93         91.60         9.64 o                         
   2  16   5         48.96         44.66         9.13 o                         
   3  16   5          8.91         31.69        10.34 o                         
   4  16   5          8.38         18.01         8.77 o                         
   5  16   5         58.11         61.28        10.20 o                         
  -5  17   5          8.41          7.45         5.53 o                         
  -4  17   5         12.56         13.73         4.81 o                         
  -3  17   5          0.11         -0.24         7.11 o                         
  -2  17   5         22.62         24.24         6.79 o                         
  -1  17   5          8.36         11.00         6.68 o                         
   0  17   5         59.09         51.63         7.14 o                         
   1  17   5          8.39          4.11         7.45 o                         
   2  17   5         22.60         22.45         8.31 o                         
   3  17   5          0.11          5.20         8.68 o                         
   4  17   5         12.59         23.25         9.83 o                         
   5  17   5          8.41         11.49         9.76 o                         
  -4  18   5         16.70         19.44         8.25 o                         
  -3  18   5         11.91          7.53         7.99 o                         
  -2  18   5         15.66         21.12         8.13 o                         
  -1  18   5         30.56         24.26         7.47 o                         
   0  18   5          9.51          8.43         6.62 o                         
   1  18   5         30.52         38.97         8.56 o                         
   2  18   5         15.62         17.02         8.74 o                         
   3  18   5         11.88          7.15         8.78 o                         
   4  18   5         16.71         17.69         9.48 o                         
  -3  19   5          0.32         -1.24         9.64 o                         
  -2  19   5          2.99          4.25         6.94 o                         
  -1  19   5          8.60         11.76         7.67 o                         
   0  19   5         13.21         12.36         7.18 o                         
   1  19   5          8.58         15.07         9.03 o                         
   2  19   5          3.00          8.93         8.92 o                         
   3  19   5          0.32          1.25         9.61 o                         
  -1  20   5          5.87         -0.76         7.72 o                         
   0  20   5          0.66          3.67         6.85 o                         
   1  20   5          5.87         10.84         8.05 o                         
   0   0   6       3176.46       3209.90        31.62 o                         
   1   0   6        333.13        350.17         6.41 o                         
   2   0   6        296.75        313.59         5.83 o                         
   3   0   6        199.12        204.90         6.93 o                         
   4   0   6        155.74        157.09         5.54 o                         
   5   0   6         81.41         76.61         5.08 o                         
   6   0   6       1074.71       1081.09        16.47 o                         
   7   0   6          0.61         -1.54         4.65 o                         
   8   0   6          4.13          0.86         4.69 o                         
   9   0   6         27.85         38.67         4.78 o                         
  -9   1   6          0.20         -1.92         5.03 o                         
  -8   1   6         91.26         86.39         5.27 o                         
  -7   1   6         62.01         59.76         4.96 o                         
  -6   1   6        237.18        249.41         7.16 o                         
  -5   1   6       1069.34       1030.85        12.11 o                         
  -4   1   6        194.90        175.52         6.28 o                         
  -3   1   6        921.34        944.71        10.71 o                         
  -2   1   6         38.73         39.99         3.52 o                         
  -1   1   6       2409.82       2470.98        16.86 o                         
   0   1   6        236.85        209.32         4.61 o                         
   1   1   6       2410.07       2521.46        19.79 o                         
   2   1   6         38.73         49.38         4.51 o                         
   3   1   6        921.68        971.13        11.93 o                         
   4   1   6        194.96        186.99         6.52 o                         
   5   1   6       1069.44       1025.38        11.32 o                         
   6   1   6        237.33        236.13         9.12 o                         
   7   1   6         62.01         58.48         6.46 o                         
   8   1   6         91.34         92.12         6.34 o                         
   9   1   6          0.20         -2.19         4.64 o                         
  -9   2   6         11.57         10.04         4.82 o                         
  -8   2   6         15.79         17.44         4.43 o                         
  -7   2   6         51.02         51.73         4.61 o                         
  -6   2   6         16.51         23.63         2.86 o                         
  -5   2   6        185.54        180.36         5.65 o                         
  -4   2   6         93.63         86.50         5.16 o                         
  -3   2   6        349.47        377.35         7.77 o                         
  -2   2   6        231.42        213.84         5.13 o                         
  -1   2   6       4844.71       4990.74        23.03 o                         
   0   2   6       2461.46       2521.97        19.84 o                         
   1   2   6       4843.24       4917.64        27.22 o                         
   2   2   6        231.29        206.94         6.80 o                         
   3   2   6        349.45        368.66         7.59 o                         
   4   2   6         93.64         91.00         4.27 o                         
   5   2   6        185.72        178.66         4.93 o                         
   6   2   6         16.57         14.00         4.55 o                         
   7   2   6         50.96         46.02         6.67 o                         
   8   2   6         15.78         20.22         5.90 o                         
   9   2   6         11.54          8.91         5.00 o                         
  -9   3   6         12.47         11.84         5.92 o                         
  -8   3   6         90.62        101.81         6.09 o                         
  -7   3   6         75.74         75.12         5.59 o                         
  -6   3   6        148.77        141.37         5.15 o                         
  -5   3   6          8.92          4.86         3.29 o                         
  -4   3   6        140.03        137.24         5.19 o                         
  -3   3   6       1055.09       1097.58        12.78 o                         
  -2   3   6        227.34        219.53         4.03 o                         
  -1   3   6         80.55         80.26         3.71 o                         
   0   3   6        133.44        135.10         4.88 o                         
   1   3   6         80.44         77.53         4.94 o                         
   2   3   6        227.17        218.00         6.75 o                         
   3   3   6       1055.23       1096.73        12.50 o                         
   4   3   6        140.09        140.31         4.57 o                         
   5   3   6          8.91          8.26         3.29 o                         
   6   3   6        148.96        145.08         6.30 o                         
   7   3   6         75.87         77.47         5.74 o                         
   8   3   6         90.72         97.88         7.24 o                         
   9   3   6         12.47         14.28         6.15 o                         
  -9   4   6         45.18         47.10         7.77 o                         
  -8   4   6         26.86         25.80         5.43 o                         
  -7   4   6        110.43        112.35         5.09 o                         
  -6   4   6          2.99          3.38         3.69 o                         
  -5   4   6        170.44        182.72         5.46 o                         
  -4   4   6        212.47        202.22         4.78 o                         
  -3   4   6       1941.60       2087.67        12.81 o                         
  -2   4   6        726.42        710.22        10.09 o                         
  -1   4   6        175.87        185.13         6.16 o                         
   0   4   6       2240.51       2280.69        16.68 o                         
   1   4   6        175.56        191.08         6.24 o                         
   2   4   6        726.46        700.93        10.98 o                         
   3   4   6       1941.32       2068.01        18.04 o                         
   4   4   6        212.73        196.84         6.16 o                         
   5   4   6        170.33        168.96         6.39 o                         
   6   4   6          3.01         -2.87         5.30 o                         
   7   4   6        110.54        111.43         7.80 o                         
   8   4   6         26.90         29.92         4.51 o                         
   9   4   6         45.13         52.91         5.37 o                         
  -8   5   6         61.33         66.06         6.09 o                         
  -7   5   6         81.06         76.52         5.45 o                         
  -6   5   6        121.19        119.66         6.46 o                         
  -5   5   6         75.43         76.81         4.73 o                         
  -4   5   6        117.36        112.58         4.22 o                         
  -3   5   6        168.44        177.57         4.96 o                         
  -2   5   6        232.04        229.66         7.32 o                         
  -1   5   6       1000.01       1025.45        14.20 o                         
   0   5   6        303.70        307.17         6.87 o                         
   1   5   6        999.89       1017.54        12.88 o                         
   2   5   6        231.46        229.07         6.71 o                         
   3   5   6        168.26        171.24         6.83 o                         
   4   5   6        117.13        118.49         5.81 o                         
   5   5   6         75.51         74.03         5.67 o                         
   6   5   6        121.30        129.16         7.00 o                         
   7   5   6         80.91         88.89         7.92 o                         
   8   5   6         61.29         61.77         7.68 o                         
  -8   6   6         23.24         24.29         4.91 o                         
  -7   6   6         22.31         29.78         5.30 o                         
  -6   6   6         27.34         25.00         5.16 o                         
  -5   6   6        411.10        405.66         7.31 o                         
  -4   6   6        167.88        158.21         4.45 o                         
  -3   6   6        282.56        287.32         5.86 o                         
  -2   6   6        252.48        295.79         7.25 o                         
  -1   6   6        499.95        557.23        10.66 o                         
   0   6   6         23.79         36.26         3.30 o                         
   1   6   6        499.82        558.69         8.55 o                         
   2   6   6        252.51        301.69         7.82 o                         
   3   6   6        282.18        292.96         8.83 o                         
   4   6   6        167.84        183.01         8.35 o                         
   5   6   6        410.73        424.73        10.47 o                         
   6   6   6         27.37         25.28         5.84 o                         
   7   6   6         22.25         31.50         7.46 o                         
   8   6   6         23.28         23.73         6.52 o                         
  -8   7   6          9.14         11.41         5.48 o                         
  -7   7   6          1.73          2.49         5.23 o                         
  -6   7   6         34.37         27.83         5.16 o                         
  -5   7   6        354.28        331.85         6.76 o                         
  -4   7   6        366.93        354.92         7.01 o                         
  -3   7   6         21.18         21.32         3.18 o                         
  -2   7   6        440.33        455.18         9.96 o                         
  -1   7   6       1035.53       1044.53        12.78 o                         
   0   7   6        980.24       1011.76        10.52 o                         
   1   7   6       1034.73       1042.67        11.34 o                         
   2   7   6        440.02        437.65         7.53 o                         
   3   7   6         21.23         18.02         5.57 o                         
   4   7   6        367.12        353.30        11.38 o                         
   5   7   6        354.40        359.01        10.21 o                         
   6   7   6         34.44         36.47         4.95 o                         
   7   7   6          1.74         -3.48         5.65 o                         
   8   7   6          9.13         19.33         6.59 o                         
  -8   8   6          7.17          5.72         5.67 o                         
  -7   8   6          0.97         -1.65         5.09 o                         
  -6   8   6         12.33          6.14         4.54 o                         
  -5   8   6          2.49          2.26         4.07 o                         
  -4   8   6        302.84        307.30         8.50 o                         
  -3   8   6          7.94         10.67         4.42 o                         
  -2   8   6        145.94        147.47         6.77 o                         
  -1   8   6        140.27        136.93         5.75 o                         
   0   8   6         69.65         66.94         5.26 o                         
   1   8   6        140.27        136.35         5.66 o                         
   2   8   6        146.04        145.16         7.07 o                         
   3   8   6          7.92          8.99         6.51 o                         
   4   8   6        302.68        311.03        11.54 o                         
   5   8   6          2.47         -0.57         6.24 o                         
   6   8   6         12.31          9.42         5.14 o                         
   7   8   6          0.98          1.86         6.17 o                         
   8   8   6          7.19          2.97         5.81 o                         
  -8   9   6          0.35          2.85         6.31 o                         
  -7   9   6          6.33          4.84         6.03 o                         
  -6   9   6         25.90         29.76         4.24 o                         
  -5   9   6         11.87          8.17         4.58 o                         
  -4   9   6         64.23         55.55         5.48 o                         
  -3   9   6         80.99         83.44         5.31 o                         
  -2   9   6        230.13        223.41         8.22 o                         
  -1   9   6        248.82        272.55         7.56 o                         
   0   9   6         76.82         81.26         5.92 o                         
   1   9   6        248.55        259.07         7.53 o                         
   2   9   6        229.90        228.15         9.57 o                         
   3   9   6         80.92         82.94         8.31 o                         
   4   9   6         64.30         59.95         7.65 o                         
   5   9   6         11.88          8.49         6.11 o                         
   6   9   6         25.87         33.83         5.63 o                         
   7   9   6          6.32          5.77         3.89 o                         
   8   9   6          0.35          0.91         4.50 o                         
  -8  10   6          3.17          3.71         6.57 o                         
  -7  10   6          8.73         12.96         4.52 o                         
  -6  10   6         13.24         12.01         4.58 o                         
  -5  10   6         55.43         53.84         6.10 o                         
  -4  10   6         95.16        100.10         6.83 o                         
  -3  10   6        704.70        705.98        12.80 o                         
  -2  10   6        225.68        210.34         8.09 o                         
  -1  10   6        313.04        325.96         9.30 o                         
   0  10   6         52.56         57.83         5.93 o                         
   1  10   6        313.09        334.93         9.20 o                         
   2  10   6        225.37        213.82        10.72 o                         
   3  10   6        704.42        696.90        17.10 o                         
   4  10   6         95.17        109.82         9.05 o                         
   5  10   6         55.50         54.89         5.44 o                         
   6  10   6         13.26         13.81         4.96 o                         
   7  10   6          8.73         11.35         4.97 o                         
   8  10   6          3.19          4.05         5.79 o                         
  -7  11   6         12.71         11.29         4.81 o                         
  -6  11   6         16.13         17.86         5.24 o                         
  -5  11   6         20.06         23.10         5.34 o                         
  -4  11   6         67.03         60.96         6.04 o                         
  -3  11   6        438.73        452.39        11.17 o                         
  -2  11   6        311.16        331.80        10.23 o                         
  -1  11   6         30.95         34.00         6.06 o                         
   0  11   6         14.40         14.69         5.37 o                         
   1  11   6         30.96         28.84         5.15 o                         
   2  11   6        311.09        315.87        12.68 o                         
   3  11   6        438.78        461.73        14.27 o                         
   4  11   6         66.91         57.23         8.32 o                         
   5  11   6         20.09         20.08         6.20 o                         
   6  11   6         16.10         19.33         5.56 o                         
   7  11   6         12.72         17.70         5.73 o                         
  -7  12   6          5.88         10.09         5.32 o                         
  -6  12   6         18.01         19.73         5.63 o                         
  -5  12   6          3.74          4.59         4.76 o                         
  -4  12   6         16.33         19.00         5.17 o                         
  -3  12   6        132.05        113.11         7.35 o                         
  -2  12   6        366.64        365.17        10.56 o                         
  -1  12   6        184.74        177.72         8.57 o                         
   0  12   6          0.21          0.64         5.10 o                         
   1  12   6        184.73        175.04         7.93 o                         
   2  12   6        366.59        349.24        13.65 o                         
   3  12   6        132.03        127.75        10.53 o                         
   4  12   6         16.34         15.73         7.69 o                         
   5  12   6          3.74          3.91         6.29 o                         
   6  12   6         18.00         28.37         6.53 o                         
   7  12   6          5.88          3.07         6.07 o                         
  -7  13   6          2.70          2.57         5.85 o                         
  -6  13   6          4.18          0.69         5.17 o                         
  -5  13   6          4.59          2.99         4.91 o                         
  -4  13   6         57.01         60.69         5.45 o                         
  -3  13   6         21.81         23.46         6.92 o                         
  -2  13   6         81.75         78.53         6.93 o                         
  -1  13   6        226.81        214.42         9.48 o                         
   0  13   6         46.98         47.02         6.95 o                         
   1  13   6        226.85        197.72         8.42 o                         
   2  13   6         81.74         64.44         9.25 o                         
   3  13   6         21.79         29.40         8.42 o                         
   4  13   6         57.01         60.40         9.56 o                         
   5  13   6          4.59         11.61         6.91 o                         
   6  13   6          4.19          2.13         6.69 o                         
   7  13   6          2.70          5.20         6.29 o                         
  -6  14   6          4.97          7.91         5.48 o                         
  -5  14   6          4.20          0.66         5.29 o                         
  -4  14   6          1.53         -3.08         4.32 o                         
  -3  14   6         16.51         14.99         6.53 o                         
  -2  14   6         23.34         15.89         6.03 o                         
  -1  14   6         43.37         38.67         6.94 o                         
   0  14   6        435.77        403.98        12.67 o                         
   1  14   6         43.41         29.98         6.23 o                         
   2  14   6         23.36         17.96         8.23 o                         
   3  14   6         16.51          2.12         8.59 o                         
   4  14   6          1.54         -4.15         8.75 o                         
   5  14   6          4.19          5.14         7.45 o                         
   6  14   6          4.97         10.35         7.05 o                         
  -6  15   6         14.06         21.94         6.24 o                         
  -5  15   6         68.35         77.44         6.86 o                         
  -4  15   6         46.17         46.92         8.15 o                         
  -3  15   6         60.02         64.10         7.53 o                         
  -2  15   6         49.64         40.95         7.31 o                         
  -1  15   6          0.30         -6.20         6.20 o                         
   0  15   6         22.74         17.76         7.17 o                         
   1  15   6          0.30         -3.33         6.05 o                         
   2  15   6         49.62         48.98         9.43 o                         
   3  15   6         60.09         80.79        10.52 o                         
   4  15   6         46.16         56.35        10.42 o                         
   5  15   6         68.35         78.54         8.81 o                         
   6  15   6         14.05         17.67         8.51 o                         
  -5  16   6          2.03          3.80         5.17 o                         
  -4  16   6         35.02          4.32         9.77 o                         
  -3  16   6         14.31         12.68         7.51 o                         
  -2  16   6         10.89         15.28         6.69 o                         
  -1  16   6         14.54         22.78         7.59 o                         
   0  16   6         35.57         29.02         7.46 o                         
   1  16   6         14.55         20.87         6.78 o                         
   2  16   6         10.89         12.70         8.05 o                         
   3  16   6         14.33         21.69         8.67 o                         
   4  16   6         35.02         37.12         9.07 o                         
   5  16   6          2.03          5.04         8.26 o                         
  -4  17   6         11.15         18.62         7.69 o                         
  -3  17   6         10.14         11.63         7.47 o                         
  -2  17   6         59.62         66.35         7.89 o                         
  -1  17   6          5.67          4.64         7.10 o                         
   0  17   6          7.95          1.37         6.67 o                         
   1  17   6          5.66          8.59         6.65 o                         
   2  17   6         59.69         56.22         8.65 o                         
   3  17   6         10.17         10.02         9.19 o                         
   4  17   6         11.12         12.19         9.55 o                         
  -4  18   6          4.44          7.54         8.94 o                         
  -3  18   6          4.07         10.22         8.49 o                         
  -2  18   6          9.04          9.17         6.79 o                         
  -1  18   6         13.36         17.94         7.51 o                         
   0  18   6          9.82         12.54         7.31 o                         
   1  18   6         13.37         15.97         6.82 o                         
   2  18   6          9.06          2.46         7.85 o                         
   3  18   6          4.07         11.10        10.19 o                         
   4  18   6          4.45         13.89        10.23 o                         
  -3  19   6          2.63          2.41         9.00 o                         
  -2  19   6          0.88          6.57         7.25 o                         
  -1  19   6         21.73         19.90         7.72 o                         
   0  19   6          1.57         11.68         7.94 o                         
   1  19   6         21.76         24.31         7.50 o                         
   2  19   6          0.88         -8.66         9.02 o                         
   3  19   6          2.64          2.20         9.34 o                         
   0  20   6         21.44         33.82         9.35 o                         
   1   0   7       1858.95       1830.10        15.69 o                         
   2   0   7        531.75        522.71         8.22 o                         
   3   0   7         58.14         47.34         4.30 o                         
   4   0   7          0.02         -1.48         2.46 o                         
   5   0   7          4.08          1.65         4.10 o                         
   6   0   7         43.06         36.68         4.02 o                         
   7   0   7         62.35         78.11         7.06 o                         
   8   0   7         17.51         12.15         5.06 o                         
   9   0   7          2.42         -1.13         4.69 o                         
  -9   1   7          6.47          9.85         4.74 o                         
  -8   1   7         10.62         12.87         4.60 o                         
  -7   1   7         16.72         12.45         4.85 o                         
  -6   1   7        192.95        184.04         5.50 o                         
  -5   1   7       1026.90        965.39        12.96 o                         
  -4   1   7         51.65         51.15         6.55 o                         
  -3   1   7         75.61         72.41         3.59 o                         
  -2   1   7        861.30        878.98        12.56 o                         
  -1   1   7       1677.80       1688.40        17.76 o                         
   0   1   7          7.19          7.20         2.55 o                         
   1   1   7       1678.75       1696.01        15.48 o                         
   2   1   7        861.80        898.62         8.32 o                         
   3   1   7         75.57         85.95         7.10 o                         
   4   1   7         51.66         50.64         4.13 o                         
   5   1   7       1027.01        978.51        13.23 o                         
   6   1   7        192.91        187.29         7.27 o                         
   7   1   7         16.78         21.63         6.77 o                         
   8   1   7         10.61         13.94         5.54 o                         
   9   1   7          6.47          6.19         5.12 o                         
  -9   2   7          5.38          2.78         4.76 o                         
  -8   2   7         20.49         18.53         4.87 o                         
  -7   2   7         79.80         86.26         5.74 o                         
  -6   2   7         54.42         45.02         3.79 o                         
  -5   2   7        211.09        193.96         6.35 o                         
  -4   2   7        265.19        276.70         7.92 o                         
  -3   2   7        463.18        449.34        10.00 o                         
  -2   2   7       1299.23       1320.40        18.94 o                         
  -1   2   7       2092.67       2125.16        16.61 o                         
   0   2   7         29.91         29.07         3.48 o                         
   1   2   7       2093.09       2132.48        18.27 o                         
   2   2   7       1298.20       1296.31        14.98 o                         
   3   2   7        463.01        443.70         9.47 o                         
   4   2   7        265.09        277.34         6.76 o                         
   5   2   7        211.12        207.75         7.32 o                         
   6   2   7         54.39         51.39         5.74 o                         
   7   2   7         79.87         88.90         7.70 o                         
   8   2   7         20.42         21.13         5.98 o                         
   9   2   7          5.37          7.15         5.23 o                         
  -9   3   7          1.13          2.51         5.25 o                         
  -8   3   7         32.62         34.41         4.35 o                         
  -7   3   7         18.45         17.80         3.54 o                         
  -6   3   7        194.61        186.44         6.28 o                         
  -5   3   7        117.25        118.82         7.32 o                         
  -4   3   7         12.89          9.69         4.16 o                         
  -3   3   7         98.06         86.15         4.14 o                         
  -2   3   7         63.44         59.50         2.99 o                         
  -1   3   7        323.72        346.68         6.88 o                         
   0   3   7       3019.90       3152.48        21.08 o                         
   1   3   7        323.10        337.08         7.53 o                         
   2   3   7         63.35         72.88         5.66 o                         
   3   3   7         97.95         92.20         5.75 o                         
   4   3   7         12.88         11.89         2.85 o                         
   5   3   7        117.37        113.24         5.28 o                         
   6   3   7        194.68        185.98         5.80 o                         
   7   3   7         18.48         19.50         4.72 o                         
   8   3   7         32.60         32.68         5.69 o                         
   9   3   7          1.13         -1.11         5.40 o                         
  -8   4   7         32.49         36.88         5.15 o                         
  -7   4   7        118.56        133.12         5.50 o                         
  -6   4   7         81.39         85.64         5.07 o                         
  -5   4   7          1.87          3.85         3.60 o                         
  -4   4   7        167.12        163.01         5.51 o                         
  -3   4   7        691.65        699.53        10.71 o                         
  -2   4   7        265.34        284.85         6.40 o                         
  -1   4   7        129.80        123.57         5.62 o                         
   0   4   7         15.27         18.54         3.86 o                         
   1   4   7        129.58        123.39         5.93 o                         
   2   4   7        265.38        282.80         8.48 o                         
   3   4   7        690.95        715.08        11.91 o                         
   4   4   7        167.17        163.59         5.51 o                         
   5   4   7          1.86         -1.89         3.07 o                         
   6   4   7         81.43         81.54         6.01 o                         
   7   4   7        118.63        124.98         6.59 o                         
   8   4   7         32.50         34.35         6.38 o                         
  -8   5   7         16.17         16.27         3.89 o                         
  -7   5   7         28.61         27.28         5.12 o                         
  -6   5   7        180.55        175.27         6.33 o                         
  -5   5   7         73.31         76.96         4.52 o                         
  -4   5   7         72.38         67.27         4.31 o                         
  -3   5   7        698.88        723.65        10.04 o                         
  -2   5   7        710.85        756.12        16.35 o                         
  -1   5   7        166.73        176.45         6.38 o                         
   0   5   7        599.12        594.37         9.89 o                         
   1   5   7        166.72        187.48         7.49 o                         
   2   5   7        710.70        730.52        12.03 o                         
   3   5   7        699.00        725.75        12.71 o                         
   4   5   7         72.13         69.72         5.57 o                         
   5   5   7         73.37         64.80         4.93 o                         
   6   5   7        180.66        187.76         7.74 o                         
   7   5   7         28.65         20.62         7.06 o                         
   8   5   7         16.17         17.84         5.39 o                         
  -8   6   7         12.44         16.20         5.15 o                         
  -7   6   7         15.92         11.34         5.23 o                         
  -6   6   7         33.71         34.03         4.97 o                         
  -5   6   7          3.50          6.31         3.24 o                         
  -4   6   7        471.56        452.34         9.12 o                         
  -3   6   7        890.81        904.76        12.64 o                         
  -2   6   7        457.18        457.29        10.05 o                         
  -1   6   7        476.97        499.34        10.61 o                         
   0   6   7         49.87         52.56         4.75 o                         
   1   6   7        477.32        480.03         8.52 o                         
   2   6   7        457.12        456.47         9.39 o                         
   3   6   7        891.06        941.94        14.42 o                         
   4   6   7        471.65        479.72        11.10 o                         
   5   6   7          3.45         13.53         5.15 o                         
   6   6   7         33.70         36.29         5.67 o                         
   7   6   7         15.90         17.79         7.48 o                         
   8   6   7         12.44         10.62         6.99 o                         
  -8   7   7         30.22         33.31         6.11 o                         
  -7   7   7          6.37          6.14         4.92 o                         
  -6   7   7         60.42         63.90         5.97 o                         
  -5   7   7        129.01        132.04         6.45 o                         
  -4   7   7          4.08          7.91         2.21 o                         
  -3   7   7         80.48         74.11         5.85 o                         
  -2   7   7         57.56         64.25         5.06 o                         
  -1   7   7        340.36        375.68         9.15 o                         
   0   7   7         21.88         12.75         3.32 o                         
   1   7   7        340.18        387.25         7.68 o                         
   2   7   7         57.48         69.62         5.55 o                         
   3   7   7         80.29         73.43         6.24 o                         
   4   7   7          4.11          5.44         5.12 o                         
   5   7   7        129.15        137.86         7.67 o                         
   6   7   7         60.42         71.87         5.58 o                         
   7   7   7          6.38         11.88         6.03 o                         
   8   7   7         30.18         32.39         7.33 o                         
  -8   8   7          7.17          6.88         5.68 o                         
  -7   8   7          9.65          7.53         4.91 o                         
  -6   8   7         64.15         45.73         5.69 o                         
  -5   8   7        173.31        163.89         7.33 o                         
  -4   8   7         92.34         89.03         6.79 o                         
  -3   8   7         30.45         25.84         5.03 o                         
  -2   8   7         88.09         99.36         6.54 o                         
  -1   8   7         43.87         41.76         4.83 o                         
   0   8   7         85.80         74.69         4.36 o                         
   1   8   7         43.84         40.49         4.33 o                         
   2   8   7         87.93        102.88         6.69 o                         
   3   8   7         30.42         28.63         5.29 o                         
   4   8   7         92.50         81.82         7.74 o                         
   5   8   7        173.43        166.51         8.79 o                         
   6   8   7         64.18         61.55         6.13 o                         
   7   8   7          9.63          7.66         5.99 o                         
   8   8   7          7.17         12.56         7.30 o                         
  -8   9   7          3.88          4.84         6.42 o                         
  -7   9   7          7.22         13.76         6.04 o                         
  -6   9   7         12.79          8.10         4.79 o                         
  -5   9   7         22.43         31.19         4.94 o                         
  -4   9   7        296.57        278.53         9.83 o                         
  -3   9   7        461.53        457.48         9.49 o                         
  -2   9   7        286.04        284.79         9.50 o                         
  -1   9   7         12.44         10.51         4.23 o                         
   0   9   7        155.38        163.80         7.22 o                         
   1   9   7         12.40          7.12         4.35 o                         
   2   9   7        286.18        286.37         6.89 o                         
   3   9   7        461.17        447.01        12.08 o                         
   4   9   7        296.42        295.47        11.73 o                         
   5   9   7         22.51         23.51         7.47 o                         
   6   9   7         12.80          6.94         5.60 o                         
   7   9   7          7.21          7.00         4.62 o                         
   8   9   7          3.87          5.64         5.47 o                         
  -7  10   7          0.14         -0.55         5.45 o                         
  -6  10   7         60.73         63.39         5.16 o                         
  -5  10   7         38.33         35.16         4.87 o                         
  -4  10   7        417.46        420.08        12.50 o                         
  -3  10   7        508.41        506.31        11.94 o                         
  -2  10   7        974.67        924.15        15.18 o                         
  -1  10   7         43.94         54.64         5.29 o                         
   0  10   7        115.91        114.21         6.87 o                         
   1  10   7         43.94         44.62         5.57 o                         
   2  10   7        974.04        902.84        12.80 o                         
   3  10   7        508.46        489.89        13.21 o                         
   4  10   7        417.44        420.81        19.16 o                         
   5  10   7         38.33         38.69         7.36 o                         
   6  10   7         60.80         70.32         6.69 o                         
   7  10   7          0.14          2.73         4.78 o                         
  -7  11   7          6.74          3.71         5.37 o                         
  -6  11   7         10.57          7.92         4.73 o                         
  -5  11   7          3.95          3.16         5.70 o                         
  -4  11   7         25.24         20.62         6.64 o                         
  -3  11   7        136.23        123.30         7.87 o                         
  -2  11   7        511.32        529.72        12.30 o                         
  -1  11   7         62.43         58.34         6.28 o                         
   0  11   7         30.19         23.30         5.26 o                         
   1  11   7         62.40         56.08         5.91 o                         
   2  11   7        511.32        507.15        11.04 o                         
   3  11   7        136.53        116.90         9.14 o                         
   4  11   7         25.22         26.72         8.02 o                         
   5  11   7          3.94          5.46         6.42 o                         
   6  11   7         10.54         10.17         6.13 o                         
   7  11   7          6.75          1.06         4.95 o                         
  -7  12   7         28.70         35.69         5.76 o                         
  -6  12   7          0.92         -0.19         4.95 o                         
  -5  12   7          3.15          5.11         5.47 o                         
  -4  12   7         42.64         26.43         6.60 o                         
  -3  12   7         52.52         45.35         6.66 o                         
  -2  12   7        149.81        135.93         9.23 o                         
  -1  12   7          7.12          9.24         5.54 o                         
   0  12   7         69.92         65.69         6.68 o                         
   1  12   7          7.11          5.90         5.06 o                         
   2  12   7        149.82        150.49         7.61 o                         
   3  12   7         52.51         46.10         8.43 o                         
   4  12   7         42.66         25.30         8.97 o                         
   5  12   7          3.15          2.88         6.39 o                         
   6  12   7          0.91          2.38         6.53 o                         
   7  12   7         28.69         37.26         6.95 o                         
  -6  13   7          4.19          5.70         4.90 o                         
  -5  13   7          0.21          3.58         6.72 o                         
  -4  13   7         35.57         32.95         6.87 o                         
  -3  13   7          7.84          8.19         6.71 o                         
  -2  13   7        164.68        177.69         8.82 o                         
  -1  13   7        112.64        113.83         8.03 o                         
   0  13   7          0.07         -0.49         5.82 o                         
   1  13   7        112.71        117.90         7.37 o                         
   2  13   7        164.53        163.81         8.15 o                         
   3  13   7          7.86         16.01         8.09 o                         
   4  13   7         35.56         38.17         8.85 o                         
   5  13   7          0.21         -6.22         6.22 o                         
   6  13   7          4.19          6.84         6.04 o                         
  -6  14   7          4.98          0.61         5.26 o                         
  -5  14   7          0.72         -1.85         6.43 o                         
  -4  14   7          1.37         -0.11         7.35 o                         
  -3  14   7          0.65         -6.79         6.79 o                         
  -2  14   7         22.80         12.81         6.27 o                         
  -1  14   7         78.45         63.97         7.41 o                         
   0  14   7         28.39         30.77         6.97 o                         
   1  14   7         78.47         59.83         6.94 o                         
   2  14   7         22.84          9.50         6.04 o                         
   3  14   7          0.64         -7.32         7.32 o                         
   4  14   7          1.37         -3.93         8.21 o                         
   5  14   7          0.73         -1.94         6.67 o                         
   6  14   7          4.97          4.12         7.90 o                         
  -6  15   7         11.94         16.39         7.64 o                         
  -5  15   7         19.83         18.66         7.66 o                         
  -4  15   7          1.18          4.20         7.37 o                         
  -3  15   7          9.56         14.01         7.28 o                         
  -2  15   7         45.31         48.47         7.21 o                         
  -1  15   7         21.17         12.64         7.20 o                         
   0  15   7         47.60         38.75         7.48 o                         
   1  15   7         21.19         14.21         6.36 o                         
   2  15   7         45.42         50.32         7.38 o                         
   3  15   7          9.57         15.86         8.09 o                         
   4  15   7          1.18          3.24         8.43 o                         
   5  15   7         19.86         17.71         8.24 o                         
   6  15   7         11.96         22.07         8.98 o                         
  -5  16   7         26.27         36.25         8.68 o                         
  -4  16   7         11.84          7.61         7.82 o                         
  -3  16   7         28.82         32.13         7.63 o                         
  -2  16   7          3.63         -2.06         6.44 o                         
  -1  16   7        137.52        136.55         9.51 o                         
   0  16   7         97.21        100.36         9.06 o                         
   1  16   7        137.65        119.07         8.42 o                         
   2  16   7          3.64          1.78         6.41 o                         
   3  16   7         28.87         37.96         9.20 o                         
   4  16   7         11.84         14.57         9.37 o                         
   5  16   7         26.25         26.60         9.29 o                         
  -4  17   7         30.67         36.55         9.30 o                         
  -3  17   7          0.92         -0.11         7.02 o                         
  -2  17   7          6.47         13.67         6.52 o                         
  -1  17   7         68.88         69.90         8.48 o                         
   0  17   7         27.81         26.65         7.85 o                         
   1  17   7         68.87         78.87         8.53 o                         
   2  17   7          6.47         10.55         6.95 o                         
   3  17   7          0.92          5.83         8.28 o                         
   4  17   7         30.60         33.54        11.18 o                         
  -3  18   7         10.34         13.74         7.75 o                         
  -2  18   7          8.05         11.94         7.06 o                         
  -1  18   7         25.76         30.81         7.62 o                         
   0  18   7          6.14          0.84         7.20 o                         
   1  18   7         25.72         28.33         7.55 o                         
   2  18   7          8.03         15.33         7.27 o                         
   3  18   7         10.33          8.67         9.13 o                         
  -2  19   7         13.82         17.79         7.57 o                         
  -1  19   7          4.32          2.00         7.47 o                         
   0  19   7         10.90         13.39         8.46 o                         
   1  19   7          4.32          7.07         7.62 o                         
   2  19   7         13.82         17.03         7.37 o                         
   0   0   8        114.50        116.23        11.44 o                         
   1   0   8        757.23        749.87        12.36 o                         
   2   0   8       1921.53       2010.01        12.39 o                         
   3   0   8         19.32         15.14         4.01 o                         
   4   0   8        383.83        395.18         9.31 o                         
   5   0   8        349.85        333.86        11.92 o                         
   6   0   8         56.71         61.65         5.21 o                         
   7   0   8         57.10         56.43         6.63 o                         
   8   0   8          5.07          5.73         5.30 o                         
   9   0   8          0.14          0.85         4.92 o                         
  -9   1   8          0.55          2.23         4.71 o                         
  -8   1   8          9.85          8.83         4.58 o                         
  -7   1   8         39.05         39.06         5.06 o                         
  -6   1   8        472.56        457.84         8.38 o                         
  -5   1   8        136.99        157.56         7.79 o                         
  -4   1   8        107.65        111.45         7.30 o                         
  -3   1   8         55.41         54.29         4.40 o                         
  -2   1   8        212.85        253.86         8.71 o                         
  -1   1   8         67.18         76.23         5.10 o                         
   0   1   8        252.11        294.18         6.12 o                         
   1   1   8         67.13         69.84         4.86 o                         
   2   1   8        212.85        265.95         6.23 o                         
   3   1   8         55.44         57.58         5.53 o                         
   4   1   8        107.58        107.49         6.50 o                         
   5   1   8        137.04        146.56         5.98 o                         
   6   1   8        472.37        469.62        11.10 o                         
   7   1   8         39.00         41.43         7.01 o                         
   8   1   8          9.85         10.81         5.92 o                         
   9   1   8          0.55         -4.74         5.25 o                         
  -8   2   8         18.01         17.06         4.04 o                         
  -7   2   8         66.44         66.27         5.71 o                         
  -6   2   8         92.81         85.01         6.06 o                         
  -5   2   8         62.72         50.70         6.96 o                         
  -4   2   8        214.27        232.49         7.81 o                         
  -3   2   8         79.20         76.56         5.43 o                         
  -2   2   8       2473.76       2681.24        23.88 o                         
  -1   2   8       1883.51       1973.20        17.23 o                         
   0   2   8        345.42        383.22         7.88 o                         
   1   2   8       1882.76       1969.45        18.03 o                         
   2   2   8       2473.16       2654.28        20.08 o                         
   3   2   8         79.25         72.17         4.86 o                         
   4   2   8        214.61        237.03         7.15 o                         
   5   2   8         62.68         67.26         6.39 o                         
   6   2   8         92.90         86.39         5.62 o                         
   7   2   8         66.47         72.95         7.36 o                         
   8   2   8         18.04         20.89         6.03 o                         
  -8   3   8         45.63         52.39         4.96 o                         
  -7   3   8         14.79         14.51         3.81 o                         
  -6   3   8         94.72        102.87         7.13 o                         
  -5   3   8          2.37          5.16         5.91 o                         
  -4   3   8          8.94          7.20         3.66 o                         
  -3   3   8        262.70        256.43         5.96 o                         
  -2   3   8        253.13        269.19         6.29 o                         
  -1   3   8        509.32        521.24         8.64 o                         
   0   3   8        435.93        381.47        10.51 o                         
   1   3   8        509.42        524.06        10.37 o                         
   2   3   8        253.15        262.98         8.84 o                         
   3   3   8        262.76        266.26         8.93 o                         
   4   3   8          8.89         11.41         4.60 o                         
   5   3   8          2.35          1.91         3.80 o                         
   6   3   8         94.63        100.52         6.90 o                         
   7   3   8         14.78         12.13         5.91 o                         
   8   3   8         45.65         47.81         8.24 o                         
  -8   4   8         23.17         22.32         5.18 o                         
  -7   4   8        108.72        112.69         6.56 o                         
  -6   4   8        122.43        121.84         6.48 o                         
  -5   4   8         17.50         17.02         4.33 o                         
  -4   4   8         74.67         66.56         4.63 o                         
  -3   4   8         11.04         16.26         3.56 o                         
  -2   4   8        515.36        555.55         6.80 o                         
  -1   4   8        309.06        315.74         7.71 o                         
   0   4   8          1.25         -1.28         4.70 o                         
   1   4   8        309.02        323.99         9.16 o                         
   2   4   8        514.78        556.86        12.76 o                         
   3   4   8         11.08         14.18         5.25 o                         
   4   4   8         74.76         66.39         5.79 o                         
   5   4   8         17.43         16.49         3.33 o                         
   6   4   8        122.54        123.75         6.71 o                         
   7   4   8        108.73        114.22         5.90 o                         
   8   4   8         23.13         29.44         6.56 o                         
  -8   5   8          6.03          5.72         4.70 o                         
  -7   5   8         32.32         37.28         5.92 o                         
  -6   5   8         66.12         72.44         5.36 o                         
  -5   5   8        129.84        118.45         5.22 o                         
  -4   5   8        271.12        266.52         6.66 o                         
  -3   5   8         83.54         87.66         5.12 o                         
  -2   5   8        697.59        765.84        12.33 o                         
  -1   5   8         13.71         12.12         4.81 o                         
   0   5   8        691.72        712.33        11.62 o                         
   1   5   8         13.73         17.84         4.98 o                         
   2   5   8        697.17        763.55        13.35 o                         
   3   5   8         83.47         92.09         6.95 o                         
   4   5   8        271.49        274.86         8.50 o                         
   5   5   8        129.79        117.08         5.61 o                         
   6   5   8         66.17         65.40         6.27 o                         
   7   5   8         32.32         33.00         5.93 o                         
   8   5   8          6.03          9.70         4.49 o                         
  -8   6   8          6.58         12.31         5.33 o                         
  -7   6   8         46.94         44.38         5.79 o                         
  -6   6   8         98.77         89.07         5.69 o                         
  -5   6   8        125.00        115.76         5.11 o                         
  -4   6   8        285.57        284.17         8.27 o                         
  -3   6   8         88.82         92.86         4.56 o                         
  -2   6   8        381.18        377.92         9.80 o                         
  -1   6   8       1340.21       1430.89        17.65 o                         
   0   6   8       1618.04       1854.42        17.98 o                         
   1   6   8       1340.27       1465.41        18.38 o                         
   2   6   8        381.57        379.50        10.03 o                         
   3   6   8         88.64        102.76         6.75 o                         
   4   6   8        285.83        296.00         9.51 o                         
   5   6   8        124.91        121.53         6.16 o                         
   6   6   8         98.85         87.94         6.16 o                         
   7   6   8         46.90         49.43         6.59 o                         
   8   6   8          6.60          3.25         5.42 o                         
  -8   7   8         36.25         42.68         6.79 o                         
  -7   7   8          8.84          5.55         5.19 o                         
  -6   7   8        152.94        135.24         8.08 o                         
  -5   7   8         26.88         22.54         3.97 o                         
  -4   7   8        256.08        259.66         7.00 o                         
  -3   7   8         13.91          8.71         5.02 o                         
  -2   7   8        100.93         96.96         5.99 o                         
  -1   7   8        134.74        153.56         6.59 o                         
   0   7   8        792.82        901.97        12.86 o                         
   1   7   8        134.81        140.71         5.33 o                         
   2   7   8        100.78        103.06         6.67 o                         
   3   7   8         13.85         11.85         5.70 o                         
   4   7   8        256.11        247.57         8.99 o                         
   5   7   8         26.87         18.21         5.36 o                         
   6   7   8        153.03        148.93         6.26 o                         
   7   7   8          8.86          6.89         5.25 o                         
   8   7   8         36.24         40.92         6.76 o                         
  -8   8   8          3.01          0.63         6.05 o                         
  -7   8   8          4.47          0.28         4.61 o                         
  -6   8   8         47.13         41.00         5.66 o                         
  -5   8   8         14.17         14.94         5.86 o                         
  -4   8   8        261.39        259.58         6.68 o                         
  -3   8   8         67.78         79.12         6.55 o                         
  -2   8   8        417.62        429.35        10.04 o                         
  -1   8   8          0.97         -1.85         4.47 o                         
   0   8   8        634.55        679.86        10.23 o                         
   1   8   8          0.96         -3.67         3.67 o                         
   2   8   8        417.49        418.59        11.44 o                         
   3   8   8         67.84         72.49         6.41 o                         
   4   8   8        261.26        258.62         9.54 o                         
   5   8   8         14.16         13.84         5.64 o                         
   6   8   8         47.17         48.64         6.18 o                         
   7   8   8          4.47          2.82         5.21 o                         
   8   8   8          3.02          2.51         6.23 o                         
  -8   9   8          8.23          7.35         6.68 o                         
  -7   9   8          4.01          1.06         5.57 o                         
  -6   9   8         29.31         31.10         6.03 o                         
  -5   9   8        100.42         92.21         7.19 o                         
  -4   9   8         87.77         83.58         6.20 o                         
  -3   9   8        147.07        155.50         7.74 o                         
  -2   9   8         86.14         78.77         6.96 o                         
  -1   9   8         51.53         52.55         5.35 o                         
   0   9   8        328.23        322.69         7.31 o                         
   1   9   8         51.57         49.30         5.12 o                         
   2   9   8         86.02         89.79         7.26 o                         
   3   9   8        147.21        163.15         8.25 o                         
   4   9   8         87.78         86.21         7.60 o                         
   5   9   8        100.47         97.22         8.15 o                         
   6   9   8         29.37         34.95         6.07 o                         
   7   9   8          4.02          4.17         4.22 o                         
   8   9   8          8.24         10.80         5.93 o                         
  -7  10   8          6.71          5.20         6.17 o                         
  -6  10   8         23.77         23.96         6.20 o                         
  -5  10   8         41.66         38.24         5.08 o                         
  -4  10   8         85.45         88.85         6.47 o                         
  -3  10   8          3.17          7.91         4.99 o                         
  -2  10   8        397.81        430.93        11.76 o                         
  -1  10   8        184.16        173.74         7.09 o                         
   0  10   8          4.93          2.66         4.83 o                         
   1  10   8        184.16        173.31         7.30 o                         
   2  10   8        398.06        409.03         8.51 o                         
   3  10   8          3.16         12.72         6.98 o                         
   4  10   8         85.35         88.70         7.82 o                         
   5  10   8         41.73         31.02         6.82 o                         
   6  10   8         23.77         17.19         6.18 o                         
   7  10   8          6.71         10.87         5.23 o                         
  -7  11   8         10.98          8.08         6.69 o                         
  -6  11   8          5.93          8.03         7.01 o                         
  -5  11   8         11.31          4.25         6.34 o                         
  -4  11   8         33.51         30.55         6.19 o                         
  -3  11   8         53.96         63.00         6.88 o                         
  -2  11   8         77.81         86.77         7.25 o                         
  -1  11   8         73.09         66.01         6.72 o                         
   0  11   8          4.93         -1.13         5.31 o                         
   1  11   8         73.16         69.39         6.22 o                         
   2  11   8         77.86         89.61         5.98 o                         
   3  11   8         53.97         51.64         7.81 o                         
   4  11   8         33.47         25.28         7.16 o                         
   5  11   8         11.29          3.72         5.40 o                         
   6  11   8          5.94          2.70         5.54 o                         
   7  11   8         10.97         15.93         5.26 o                         
  -7  12   8          3.82          2.20         7.95 o                         
  -6  12   8          2.22         -3.39         4.45 o                         
  -5  12   8         32.33         31.53         8.37 o                         
  -4  12   8         40.56         35.27         6.67 o                         
  -3  12   8         81.68         76.49         6.94 o                         
  -2  12   8         93.20         92.25         7.16 o                         
  -1  12   8         11.50         16.82         5.61 o                         
   0  12   8          1.60          3.39         5.18 o                         
   1  12   8         11.53         10.27         5.47 o                         
   2  12   8         93.39         85.46         6.65 o                         
   3  12   8         81.73         83.00         5.74 o                         
   4  12   8         40.56         32.59         7.43 o                         
   5  12   8         32.35         29.71         7.27 o                         
   6  12   8          2.21         10.79         7.30 o                         
   7  12   8          3.83          5.44         5.99 o                         
  -6  13   8          9.08         12.24         6.05 o                         
  -5  13   8          2.99          3.94         7.03 o                         
  -4  13   8          9.21         10.33         6.71 o                         
  -3  13   8         34.10         40.74         6.90 o                         
  -2  13   8        112.60        104.74         8.85 o                         
  -1  13   8         89.64         88.16         7.73 o                         
   0  13   8        101.08         94.32         7.79 o                         
   1  13   8         89.53         81.28         7.30 o                         
   2  13   8        112.53        117.36         7.73 o                         
   3  13   8         34.10         48.95         5.82 o                         
   4  13   8          9.23          5.15         6.86 o                         
   5  13   8          2.99          4.87         7.05 o                         
   6  13   8          9.06          5.24         8.43 o                         
  -6  14   8         35.73         39.70         6.62 o                         
  -5  14   8         11.68          4.82         6.66 o                         
  -4  14   8         11.66         18.18         7.49 o                         
  -3  14   8          1.33         -4.64         6.36 o                         
  -2  14   8          3.58         -5.68         6.61 o                         
  -1  14   8         36.68         38.93         7.07 o                         
   0  14   8          0.22          9.10         6.40 o                         
   1  14   8         36.74         33.63         6.99 o                         
   2  14   8          3.57         -3.11         5.78 o                         
   3  14   8          1.33          3.23         5.15 o                         
   4  14   8         11.69         11.80         7.44 o                         
   5  14   8         11.67          4.94         6.63 o                         
   6  14   8         35.67         37.46         8.68 o                         
  -5  15   8          2.01          5.60         7.51 o                         
  -4  15   8          3.36          1.50         6.44 o                         
  -3  15   8          7.89          6.60         6.90 o                         
  -2  15   8         52.04         55.98         7.19 o                         
  -1  15   8         22.28         17.24         7.07 o                         
   0  15   8         16.19         15.39         6.44 o                         
   1  15   8         22.25         22.79         7.26 o                         
   2  15   8         52.05         56.95         7.36 o                         
   3  15   8          7.89          8.17         5.92 o                         
   4  15   8          3.35          3.14         7.59 o                         
   5  15   8          2.01         -7.10         7.10 o                         
  -5  16   8         79.17         96.80        10.96 o                         
  -4  16   8         15.33         20.72         8.36 o                         
  -3  16   8         51.49         42.12         8.12 o                         
  -2  16   8          0.98          0.18         6.46 o                         
  -1  16   8          3.77          2.57         6.67 o                         
   0  16   8         19.48         28.44         7.56 o                         
   1  16   8          3.79          4.32         6.67 o                         
   2  16   8          0.98         -1.13         6.50 o                         
   3  16   8         51.54         58.41         7.50 o                         
   4  16   8         15.35         12.66         8.64 o                         
   5  16   8         79.08         96.10        10.18 o                         
  -4  17   8          9.02         18.43         9.22 o                         
  -3  17   8          0.46         -2.86         7.95 o                         
  -2  17   8         46.72         49.38         8.00 o                         
  -1  17   8         76.97         82.59         8.95 o                         
   0  17   8          6.35         24.88         7.38 o                         
   1  17   8         76.95         87.32         8.94 o                         
   2  17   8         46.70         51.58         7.60 o                         
   3  17   8          0.46         -6.48         6.48 o                         
   4  17   8          9.01         19.14         9.19 o                         
  -3  18   8          0.45          4.91         7.95 o                         
  -2  18   8         14.61         19.70         7.38 o                         
  -1  18   8         50.75         66.10         9.04 o                         
   0  18   8          0.01         -3.90         6.86 o                         
   1  18   8         50.76         40.57         8.00 o                         
   2  18   8         14.58         18.88         7.46 o                         
   3  18   8          0.45          5.93         6.50 o                         
  -2  19   8          2.70         -0.05         7.31 o                         
  -1  19   8          8.00         10.95         7.88 o                         
   0  19   8         41.50         48.54         8.92 o                         
   1  19   8          8.01          6.52         7.98 o                         
   2  19   8          2.70          1.07         7.13 o                         
   1   0   9         78.63         70.37         5.60 o                         
   2   0   9         30.30         27.14         4.54 o                         
   3   0   9         75.92         61.41         4.99 o                         
   4   0   9         39.15         41.68         4.87 o                         
   5   0   9         48.54         44.33         6.14 o                         
   6   0   9          5.80          4.03         5.49 o                         
   7   0   9         35.74         40.09         4.74 o                         
   8   0   9          4.87          7.47         4.81 o                         
  -8   1   9          1.35          0.46         4.38 o                         
  -7   1   9         73.08         67.42         4.54 o                         
  -6   1   9        132.75        132.80         7.28 o                         
  -5   1   9        378.45        401.87        11.58 o                         
  -4   1   9         50.75         56.51         5.56 o                         
  -3   1   9        360.59        377.25         8.01 o                         
  -2   1   9         98.12         95.33         5.78 o                         
  -1   1   9        965.41        964.12        14.25 o                         
   0   1   9         76.71         74.84         4.39 o                         
   1   1   9        965.72        978.36        13.88 o                         
   2   1   9         98.10         96.93         3.99 o                         
   3   1   9        360.56        375.44         9.43 o                         
   4   1   9         50.57         49.16         5.25 o                         
   5   1   9        378.63        409.11        10.40 o                         
   6   1   9        132.88        134.23         6.41 o                         
   7   1   9         73.07         70.27         7.11 o                         
   8   1   9          1.35          2.59         5.54 o                         
  -8   2   9         16.89         17.96         5.60 o                         
  -7   2   9         98.55        105.43         5.25 o                         
  -6   2   9        188.27        194.59         9.71 o                         
  -5   2   9        112.88        101.88         8.10 o                         
  -4   2   9         24.37         21.20         3.88 o                         
  -3   2   9        311.33        345.06         8.62 o                         
  -2   2   9        230.10        214.71         7.44 o                         
  -1   2   9       1273.62       1247.72        15.51 o                         
   0   2   9       2427.32       2576.90        18.62 o                         
   1   2   9       1273.36       1250.00        15.56 o                         
   2   2   9        229.89        211.99         7.24 o                         
   3   2   9        310.72        342.88         9.05 o                         
   4   2   9         24.29          2.15         7.16 o                         
   5   2   9        112.78        100.46         6.03 o                         
   6   2   9        188.20        192.24         7.68 o                         
   7   2   9         98.55        101.32         8.10 o                         
   8   2   9         16.89         26.90         6.80 o                         
  -8   3   9         12.94         13.46         5.57 o                         
  -7   3   9         31.47         33.23         5.00 o                         
  -6   3   9         33.86         30.50         7.31 o                         
  -5   3   9        250.57        235.71         8.95 o                         
  -4   3   9          3.82          2.45         3.63 o                         
  -3   3   9         39.80         43.85         5.42 o                         
  -2   3   9         32.95         37.11         4.24 o                         
  -1   3   9        276.89        282.69         8.02 o                         
   0   3   9         44.97         74.80         6.36 o                         
   1   3   9        276.64        271.58         8.23 o                         
   2   3   9         32.95         30.65         4.37 o                         
   3   3   9         39.65         37.93         5.97 o                         
   4   3   9          3.80          5.56         4.92 o                         
   5   3   9        250.28        248.17         7.74 o                         
   6   3   9         33.92         34.22         6.28 o                         
   7   3   9         31.50         31.67         6.13 o                         
   8   3   9         12.95         10.31         7.23 o                         
  -8   4   9        167.37        192.52         8.08 o                         
  -7   4   9         32.34         38.35         5.61 o                         
  -6   4   9        102.02        115.22         7.28 o                         
  -5   4   9          0.06          3.57         4.55 o                         
  -4   4   9         40.22         43.45         3.77 o                         
  -3   4   9         88.09         85.74         4.67 o                         
  -2   4   9        679.95        707.68        10.56 o                         
  -1   4   9        303.22        307.87         7.64 o                         
   0   4   9        190.57        197.70         9.54 o                         
   1   4   9        303.40        306.70        10.58 o                         
   2   4   9        679.38        711.02        14.44 o                         
   3   4   9         88.02         85.80         7.07 o                         
   4   4   9         40.17         43.99         5.96 o                         
   5   4   9          0.06         -0.53         4.69 o                         
   6   4   9        101.99        101.09         6.05 o                         
   7   4   9         32.37         34.18         7.90 o                         
   8   4   9        167.43        181.82         8.97 o                         
  -8   5   9          0.16          3.94         3.74 o                         
  -7   5   9         23.03         23.05         5.54 o                         
  -6   5   9         55.41         54.80         5.33 o                         
  -5   5   9        211.43        214.46         6.70 o                         
  -4   5   9         37.54         38.54         3.41 o                         
  -3   5   9        159.46        158.08         5.45 o                         
  -2   5   9        394.95        397.37         9.33 o                         
  -1   5   9        581.98        626.99        11.96 o                         
   0   5   9        291.02        312.68         9.19 o                         
   1   5   9        581.85        618.55        12.91 o                         
   2   5   9        395.24        384.99        11.37 o                         
   3   5   9        159.36        176.68         8.70 o                         
   4   5   9         37.45         36.51         6.06 o                         
   5   5   9        211.40        210.73         6.89 o                         
   6   5   9         55.45         53.40         6.39 o                         
   7   5   9         23.00         23.34         5.70 o                         
   8   5   9          0.16          0.80         6.22 o                         
  -8   6   9          2.13          1.39         5.61 o                         
  -7   6   9         44.15         44.51         5.70 o                         
  -6   6   9          3.55         -3.03         4.58 o                         
  -5   6   9        403.95        385.15         8.45 o                         
  -4   6   9        281.29        279.21         6.98 o                         
  -3   6   9         67.95         58.44         4.31 o                         
  -2   6   9        186.95        182.81         8.55 o                         
  -1   6   9       1199.84       1301.98        18.59 o                         
   0   6   9        523.52        507.46        10.85 o                         
   1   6   9       1199.51       1297.37        20.76 o                         
   2   6   9        186.83        186.82         8.29 o                         
   3   6   9         67.91         61.88         6.78 o                         
   4   6   9        281.40        279.91         9.63 o                         
   5   6   9        403.84        392.44         9.46 o                         
   6   6   9          3.55         -0.08         4.81 o                         
   7   6   9         44.13         44.61         6.52 o                         
   8   6   9          2.13          0.66         5.24 o                         
  -8   7   9          2.43         -1.07         5.88 o                         
  -7   7   9          6.06          5.07         5.96 o                         
  -6   7   9         16.30         23.77         5.23 o                         
  -5   7   9        326.99        319.68         8.23 o                         
  -4   7   9        286.64        274.54         6.42 o                         
  -3   7   9         56.73         56.59         5.40 o                         
  -2   7   9        111.06        107.90         7.22 o                         
  -1   7   9        221.70        219.58         8.98 o                         
   0   7   9        307.50        270.58         8.35 o                         
   1   7   9        221.42        219.21         9.47 o                         
   2   7   9        110.95        101.92         7.41 o                         
   3   7   9         56.72         58.70         6.38 o                         
   4   7   9        286.81        284.15        10.21 o                         
   5   7   9        326.98        340.18         9.13 o                         
   6   7   9         16.32         24.19         5.83 o                         
   7   7   9          6.04         10.47         5.05 o                         
   8   7   9          2.42          5.06         5.82 o                         
  -8   8   9          3.49          6.10         6.26 o                         
  -7   8   9         37.15         46.56         7.62 o                         
  -6   8   9         10.49          5.27         5.52 o                         
  -5   8   9         90.02         77.58         7.29 o                         
  -4   8   9        221.92        208.27         8.27 o                         
  -3   8   9        100.80         91.66         6.99 o                         
  -2   8   9         46.17         43.20         5.46 o                         
  -1   8   9        473.32        487.28        10.80 o                         
   0   8   9         31.63         27.38         4.06 o                         
   1   8   9        473.29        476.06         9.01 o                         
   2   8   9         46.11         39.37         6.44 o                         
   3   8   9        100.78         86.32         7.39 o                         
   4   8   9        221.82        229.53         9.42 o                         
   5   8   9         90.09         76.58         7.04 o                         
   6   8   9         10.49          2.09         5.44 o                         
   7   8   9         37.17         40.17         5.98 o                         
   8   8   9          3.50         -6.18         6.18 o                         
  -7   9   9          1.95          2.22         6.78 o                         
  -6   9   9          1.01         -1.44         6.10 o                         
  -5   9   9         26.53         23.33         6.29 o                         
  -4   9   9         68.07         66.44         4.71 o                         
  -3   9   9        104.42        106.87         7.75 o                         
  -2   9   9         91.21         93.64         7.40 o                         
  -1   9   9        315.49        312.47         9.27 o                         
   0   9   9         37.70         34.19         4.21 o                         
   1   9   9        315.76        325.28         8.44 o                         
   2   9   9         91.17         82.76         7.74 o                         
   3   9   9        104.41        108.29         7.33 o                         
   4   9   9         68.03         67.75         7.50 o                         
   5   9   9         26.47         30.28         7.93 o                         
   6   9   9          1.01         -0.85         5.60 o                         
   7   9   9          1.96          5.59         4.22 o                         
  -7  10   9         16.18         23.32         8.18 o                         
  -6  10   9          4.26          5.56         6.62 o                         
  -5  10   9         14.68         16.41         5.90 o                         
  -4  10   9        178.15        176.95         8.25 o                         
  -3  10   9         77.09         87.19         7.24 o                         
  -2  10   9        302.39        319.31        10.97 o                         
  -1  10   9        182.14        183.03         7.26 o                         
   0  10   9         32.29         35.98         5.72 o                         
   1  10   9        182.18        182.63         7.30 o                         
   2  10   9        302.42        315.20        11.22 o                         
   3  10   9         77.01         80.63         7.61 o                         
   4  10   9        178.15        176.71         9.51 o                         
   5  10   9         14.69         15.87         6.91 o                         
   6  10   9          4.26          2.58         5.52 o                         
   7  10   9         16.18         12.90         5.31 o                         
  -7  11   9          8.51         12.53         8.66 o                         
  -6  11   9          2.86         -0.38         6.28 o                         
  -5  11   9         10.49         10.81         5.69 o                         
  -4  11   9         57.06         55.91         6.47 o                         
  -3  11   9        133.24        121.71         7.35 o                         
  -2  11   9         69.17         64.33         7.43 o                         
  -1  11   9          3.68          4.23         4.50 o                         
   0  11   9          0.49         -1.31         4.88 o                         
   1  11   9          3.70          6.78         5.02 o                         
   2  11   9         69.09         69.31         4.53 o                         
   3  11   9        133.27        133.14         9.28 o                         
   4  11   9         57.00         52.08         8.18 o                         
   5  11   9         10.48          7.79         7.04 o                         
   6  11   9          2.87          0.20         6.49 o                         
   7  11   9          8.51         12.46         5.36 o                         
  -6  12   9          8.16          6.23         6.51 o                         
  -5  12   9          0.74         -3.33         6.51 o                         
  -4  12   9          4.15          2.73         5.38 o                         
  -3  12   9         19.65         20.52         6.04 o                         
  -2  12   9        151.57        153.22         8.30 o                         
  -1  12   9         50.67         53.88         6.35 o                         
   0  12   9         70.15         78.91         6.84 o                         
   1  12   9         50.61         51.96         6.54 o                         
   2  12   9        151.50        143.03         7.26 o                         
   3  12   9         19.65         18.96         7.28 o                         
   4  12   9          4.15         -1.40         7.22 o                         
   5  12   9          0.73          1.70         6.60 o                         
   6  12   9          8.16          2.29         6.80 o                         
  -6  13   9          6.60         11.41         5.11 o                         
  -5  13   9         21.85         19.49         8.41 o                         
  -4  13   9         12.94          8.98         6.33 o                         
  -3  13   9        141.56        127.53         8.24 o                         
  -2  13   9         73.44         74.56         8.19 o                         
  -1  13   9          7.16         18.77         5.99 o                         
   0  13   9         11.33         17.87         6.25 o                         
   1  13   9          7.12         15.24         6.10 o                         
   2  13   9         73.54         70.52         7.03 o                         
   3  13   9        141.43        140.48        10.33 o                         
   4  13   9         12.96          6.21         6.59 o                         
   5  13   9         21.81         20.29         7.60 o                         
   6  13   9          6.61         12.70         8.29 o                         
  -6  14   9          7.80         12.38         4.99 o                         
  -5  14   9         27.14         37.54         9.18 o                         
  -4  14   9         11.95         15.53         6.55 o                         
  -3  14   9         17.72         20.40         6.34 o                         
  -2  14   9         58.09         43.73         8.31 o                         
  -1  14   9          6.53          3.57         6.77 o                         
   0  14   9         85.57         81.88         8.21 o                         
   1  14   9          6.54         -1.91         6.77 o                         
   2  14   9         58.17         56.51         7.23 o                         
   3  14   9         17.70         18.60         4.62 o                         
   4  14   9         11.96          2.86         7.26 o                         
   5  14   9         27.12         28.42         8.45 o                         
   6  14   9          7.79         16.21         7.71 o                         
  -5  15   9          6.73          6.99         7.87 o                         
  -4  15   9         13.24         16.92         7.30 o                         
  -3  15   9         16.99         27.25         8.13 o                         
  -2  15   9          7.55          9.40         7.40 o                         
  -1  15   9          9.40         20.47         7.28 o                         
   0  15   9         18.79         22.64         6.87 o                         
   1  15   9          9.40          9.56         6.67 o                         
   2  15   9          7.57          0.63         6.74 o                         
   3  15   9         17.02         21.92         5.66 o                         
   4  15   9         13.25         13.77         8.39 o                         
   5  15   9          6.75         -2.38         8.03 o                         
  -4  16   9          2.16          3.89         6.66 o                         
  -3  16   9          7.00         11.42         7.75 o                         
  -2  16   9         63.98         69.23         9.03 o                         
  -1  16   9         14.87         18.14         7.28 o                         
   0  16   9          1.10         -1.89         6.77 o                         
   1  16   9         14.86         19.54         7.55 o                         
   2  16   9         64.06         63.18         8.05 o                         
   3  16   9          7.00          8.74         5.88 o                         
   4  16   9          2.16          4.75         8.53 o                         
  -4  17   9         12.32         14.58         7.61 o                         
  -3  17   9         29.29         35.61         8.65 o                         
  -2  17   9         15.44         18.04         8.61 o                         
  -1  17   9         22.78         21.34         7.83 o                         
   0  17   9         53.91         60.68         8.33 o                         
   1  17   9         22.81         25.67         7.52 o                         
   2  17   9         15.47         17.12         7.10 o                         
   3  17   9         29.28         28.44         6.94 o                         
   4  17   9         12.31         12.65         9.23 o                         
  -3  18   9          1.95         -2.20         8.40 o                         
  -2  18   9         11.97          7.93         8.42 o                         
  -1  18   9         10.89         12.67         8.03 o                         
   0  18   9          2.86         -3.01         7.34 o                         
   1  18   9         10.88         15.64         7.95 o                         
   2  18   9         11.98          5.23         7.61 o                         
   3  18   9          1.95          1.24         6.30 o                         
  -1  19   9         17.30         27.39         8.94 o                         
   0  19   9          0.81          5.42         8.02 o                         
   1  19   9         17.30         15.84         8.16 o                         
   0   0  10         19.18         20.10         5.81 o                         
   1   0  10        780.21        759.37        12.59 o                         
   2   0  10        111.19        110.63         6.37 o                         
   3   0  10        114.16        103.33         5.11 o                         
   4   0  10         11.09          9.95         4.38 o                         
   5   0  10        885.74        931.26        16.08 o                         
   6   0  10         44.97         31.66         6.24 o                         
   7   0  10          0.63         -2.03         5.09 o                         
   8   0  10          9.18          6.73         5.51 o                         
  -8   1  10          0.40         -2.37         5.23 o                         
  -7   1  10         12.60         12.96         4.92 o                         
  -6   1  10        168.89        162.75         8.01 o                         
  -5   1  10        325.79        309.09         9.80 o                         
  -4   1  10        106.17        101.54         6.22 o                         
  -3   1  10        352.75        370.21        10.27 o                         
  -2   1  10        226.35        232.87         8.81 o                         
  -1   1  10        484.80        480.70        11.99 o                         
   0   1  10        486.53        478.93        10.32 o                         
   1   1  10        485.17        478.56        11.98 o                         
   2   1  10        226.36        234.65         8.02 o                         
   3   1  10        352.87        367.88         9.24 o                         
   4   1  10        106.45         90.28         7.07 o                         
   5   1  10        325.94        307.64         9.22 o                         
   6   1  10        168.85        159.74         9.32 o                         
   7   1  10         12.62         12.42         6.06 o                         
   8   1  10          0.40         -0.28         6.19 o                         
  -8   2  10         86.47         82.67         7.10 o                         
  -7   2  10         34.95         35.65         5.12 o                         
  -6   2  10        217.25        226.65        10.32 o                         
  -5   2  10        268.42        272.75        10.57 o                         
  -4   2  10        206.91        204.71         6.02 o                         
  -3   2  10        446.98        496.77        13.32 o                         
  -2   2  10        610.18        653.13        11.71 o                         
  -1   2  10       1234.82       1377.99        17.88 o                         
   0   2  10         22.44         14.75         3.98 o                         
   1   2  10       1234.94       1403.98        16.63 o                         
   2   2  10        610.17        633.84        10.30 o                         
   3   2  10        446.84        469.43         9.04 o                         
   4   2  10        207.10        213.90         8.83 o                         
   5   2  10        268.45        290.38        10.64 o                         
   6   2  10        217.28        229.44         7.03 o                         
   7   2  10         34.87         28.91         5.64 o                         
   8   2  10         86.47         84.81         6.16 o                         
  -8   3  10          9.91         10.51         6.08 o                         
  -7   3  10         88.69        103.44         8.24 o                         
  -6   3  10          5.38          3.18         7.16 o                         
  -5   3  10         14.41          8.61         4.60 o                         
  -4   3  10          8.58         10.53         4.36 o                         
  -3   3  10        502.07        509.82        11.97 o                         
  -2   3  10         72.88         60.36         5.23 o                         
  -1   3  10       1178.85       1255.73        16.77 o                         
   0   3  10          0.69         -0.28         5.59 o                         
   1   3  10       1178.20       1273.52        17.91 o                         
   2   3  10         72.92         62.59         5.35 o                         
   3   3  10        502.28        513.84        12.30 o                         
   4   3  10          8.63         12.41         5.13 o                         
   5   3  10         14.45          9.25         4.92 o                         
   6   3  10          5.35          2.24         5.31 o                         
   7   3  10         88.66         93.64         7.33 o                         
   8   3  10          9.93         18.92         7.19 o                         
  -8   4  10          1.43         -0.21         3.64 o                         
  -7   4  10          6.26          3.45         5.34 o                         
  -6   4  10         69.76         58.43         6.72 o                         
  -5   4  10          7.29          7.88         4.65 o                         
  -4   4  10         50.66         44.43         5.13 o                         
  -3   4  10        222.98        225.92         6.84 o                         
  -2   4  10        151.55        160.76         8.56 o                         
  -1   4  10        471.52        479.84         9.67 o                         
   0   4  10        664.44        662.37        13.90 o                         
   1   4  10        471.52        469.52        12.31 o                         
   2   4  10        151.46        165.70         8.88 o                         
   3   4  10        223.10        239.32         9.74 o                         
   4   4  10         50.74         48.39         6.33 o                         
   5   4  10          7.29          3.38         3.09 o                         
   6   4  10         69.80         66.62         6.02 o                         
   7   4  10          6.25          7.80         6.34 o                         
   8   4  10          1.42         -1.71         6.10 o                         
  -8   5  10        142.43        142.23         8.18 o                         
  -7   5  10         80.90         93.89         6.46 o                         
  -6   5  10         17.81         16.73         5.61 o                         
  -5   5  10        176.62        170.44         7.38 o                         
  -4   5  10         51.84         49.53         3.96 o                         
  -3   5  10        589.22        568.76        11.54 o                         
  -2   5  10        126.31        143.57         7.31 o                         
  -1   5  10        137.84        143.12         8.40 o                         
   0   5  10        104.91        120.26         8.29 o                         
   1   5  10        137.79        135.22         8.53 o                         
   2   5  10        126.31        140.40         8.88 o                         
   3   5  10        589.09        606.54        14.72 o                         
   4   5  10         51.89         47.14         6.67 o                         
   5   5  10        176.58        169.45         6.64 o                         
   6   5  10         17.75         14.27         5.53 o                         
   7   5  10         80.92         82.06         6.68 o                         
   8   5  10        142.39        156.89         9.79 o                         
  -8   6  10         10.05          9.22         5.82 o                         
  -7   6  10          9.62          9.91         5.14 o                         
  -6   6  10          6.16          4.76         5.00 o                         
  -5   6  10         40.89         45.63         4.93 o                         
  -4   6  10         79.90         87.30         5.71 o                         
  -3   6  10        180.87        175.93         6.33 o                         
  -2   6  10        338.52        351.85        11.12 o                         
  -1   6  10        519.27        589.95        13.68 o                         
   0   6  10          3.83          6.82         5.29 o                         
   1   6  10        519.33        591.44        16.90 o                         
   2   6  10        338.33        351.05        10.97 o                         
   3   6  10        180.87        193.26         9.38 o                         
   4   6  10         79.89         86.97         7.50 o                         
   5   6  10         40.91         40.77         6.55 o                         
   6   6  10          6.16          9.93         4.52 o                         
   7   6  10          9.59          9.33         6.17 o                         
   8   6  10         10.05         12.95         7.96 o                         
  -8   7  10          0.56         -1.67         6.15 o                         
  -7   7  10          5.46          5.40         6.51 o                         
  -6   7  10          2.32         -0.35         4.51 o                         
  -5   7  10        207.68        185.26         7.76 o                         
  -4   7  10         62.50         60.85         5.11 o                         
  -3   7  10         11.90          5.31         4.99 o                         
  -2   7  10        180.69        175.33         9.17 o                         
  -1   7  10         79.31         78.64         7.24 o                         
   0   7  10         70.27         71.29         6.01 o                         
   1   7  10         79.34         87.04         7.85 o                         
   2   7  10        180.77        180.41         8.85 o                         
   3   7  10         11.91          1.10         5.56 o                         
   4   7  10         62.54         62.80         7.39 o                         
   5   7  10        207.71        189.29         9.03 o                         
   6   7  10          2.35         -0.82         5.41 o                         
   7   7  10          5.46          4.37         6.08 o                         
   8   7  10          0.57          5.82         5.69 o                         
  -7   8  10          7.43          9.01         6.53 o                         
  -6   8  10         26.71         25.79         5.79 o                         
  -5   8  10         10.35         10.44         4.71 o                         
  -4   8  10        129.56        134.41         6.49 o                         
  -3   8  10         51.00         53.45         5.69 o                         
  -2   8  10         11.00          3.85         5.22 o                         
  -1   8  10         15.29         24.37         6.25 o                         
   0   8  10         36.94         53.47         5.92 o                         
   1   8  10         15.26         18.96         6.60 o                         
   2   8  10         11.03         21.40         6.52 o                         
   3   8  10         50.99         58.96         7.01 o                         
   4   8  10        129.67        128.72         8.89 o                         
   5   8  10         10.36         16.74         6.40 o                         
   6   8  10         26.72         25.77         5.95 o                         
   7   8  10          7.42         11.06         5.41 o                         
  -7   9  10          6.73         10.83         6.76 o                         
  -6   9  10         14.69         25.45         6.76 o                         
  -5   9  10         41.33         34.46         7.11 o                         
  -4   9  10         12.32         14.88         4.76 o                         
  -3   9  10        126.63        125.90         8.28 o                         
  -2   9  10         37.93         38.82         5.71 o                         
  -1   9  10         17.80         23.87         5.59 o                         
   0   9  10          0.35         -2.32         3.73 o                         
   1   9  10         17.85         11.43         4.23 o                         
   2   9  10         37.80         31.57         6.73 o                         
   3   9  10        126.62        116.80         8.37 o                         
   4   9  10         12.32         13.54         6.94 o                         
   5   9  10         41.36         44.90         8.39 o                         
   6   9  10         14.69         23.67         5.79 o                         
   7   9  10          6.72          2.37         4.60 o                         
  -7  10  10          0.33          0.43         7.59 o                         
  -6  10  10          0.60         -1.68         5.92 o                         
  -5  10  10         15.27         11.23         5.44 o                         
  -4  10  10         53.79         50.36         4.37 o                         
  -3  10  10        649.51        638.16        14.71 o                         
  -2  10  10        351.27        368.42        10.48 o                         
  -1  10  10         10.72         14.47         4.96 o                         
   0  10  10        179.60        166.65         6.13 o                         
   1  10  10         10.70         12.92         4.53 o                         
   2  10  10        351.24        346.63        11.97 o                         
   3  10  10        649.76        635.18        15.44 o                         
   4  10  10         53.76         51.15         7.78 o                         
   5  10  10         15.32         12.42         7.05 o                         
   6  10  10          0.61         -5.63         5.63 o                         
   7  10  10          0.34          0.31         4.81 o                         
  -7  11  10          8.92         11.00         6.60 o                         
  -6  11  10          8.67         12.35         6.31 o                         
  -5  11  10          0.95          5.58         6.28 o                         
  -4  11  10         31.55         35.31         6.70 o                         
  -3  11  10          4.20          0.97         6.31 o                         
  -2  11  10        229.34        229.83         9.66 o                         
  -1  11  10         98.60        103.94         6.42 o                         
   0  11  10         34.34         30.59         5.77 o                         
   1  11  10         98.55         99.86         6.67 o                         
   2  11  10        229.52        238.20        10.91 o                         
   3  11  10          4.20          0.36         6.86 o                         
   4  11  10         31.53         32.87         8.16 o                         
   5  11  10          0.95         -0.74         6.67 o                         
   6  11  10          8.65          9.13         6.15 o                         
   7  11  10          8.93          8.98         5.55 o                         
  -6  12  10          9.43         12.60         6.49 o                         
  -5  12  10          0.36         -2.90         6.42 o                         
  -4  12  10          8.97         14.62         6.17 o                         
  -3  12  10         33.27         20.57         6.07 o                         
  -2  12  10         16.27         23.06         5.81 o                         
  -1  12  10          9.02         19.65         5.19 o                         
   0  12  10         19.26         24.67         6.23 o                         
   1  12  10          9.01         15.76         5.71 o                         
   2  12  10         16.27         22.05         7.92 o                         
   3  12  10         33.30         35.80         8.79 o                         
   4  12  10          8.94          3.50         6.97 o                         
   5  12  10          0.36          0.15         7.11 o                         
   6  12  10          9.43         12.82         7.79 o                         
  -6  13  10          3.16          4.74         6.89 o                         
  -5  13  10          2.46          5.09         7.36 o                         
  -4  13  10          8.46          7.54         6.28 o                         
  -3  13  10          5.84         10.58         5.71 o                         
  -2  13  10        161.24        151.86         8.84 o                         
  -1  13  10        229.02        227.12         9.55 o                         
   0  13  10         18.47         16.01         6.11 o                         
   1  13  10        229.14        214.38         9.69 o                         
   2  13  10        161.28        157.99         7.48 o                         
   3  13  10          5.83          9.41         7.94 o                         
   4  13  10          8.48          8.87         7.53 o                         
   5  13  10          2.47         -2.61         8.01 o                         
   6  13  10          3.15          5.08         7.84 o                         
  -5  14  10         30.71         38.84         9.27 o                         
  -4  14  10         40.24         40.11         7.02 o                         
  -3  14  10          3.63         -2.10         5.87 o                         
  -2  14  10         98.28        106.76         8.91 o                         
  -1  14  10         24.44         21.01         6.97 o                         
   0  14  10          2.14          5.89         6.54 o                         
   1  14  10         24.46         23.02         7.03 o                         
   2  14  10         98.22         98.66         7.49 o                         
   3  14  10          3.63         -3.14         7.63 o                         
   4  14  10         40.20         41.60         8.27 o                         
   5  14  10         30.72         32.56         8.59 o                         
  -5  15  10         14.72          4.63         8.30 o                         
  -4  15  10         11.79         13.06         6.50 o                         
  -3  15  10          7.35         11.30         8.02 o                         
  -2  15  10         12.53         16.13         7.76 o                         
  -1  15  10         29.38         31.82         7.19 o                         
   0  15  10          1.81          4.02         6.49 o                         
   1  15  10         29.35         33.42         7.35 o                         
   2  15  10         12.51         14.47         6.34 o                         
   3  15  10          7.38         -1.00         8.26 o                         
   4  15  10         11.80         20.53         8.63 o                         
   5  15  10         14.72          7.40         8.86 o                         
  -4  16  10         25.21         20.23         8.02 o                         
  -3  16  10         14.31         14.14         7.80 o                         
  -2  16  10         18.48         29.58         8.35 o                         
  -1  16  10          8.30         10.18         6.93 o                         
   0  16  10         22.38         25.80         7.33 o                         
   1  16  10          8.29          7.24         6.98 o                         
   2  16  10         18.50         31.89         6.98 o                         
   3  16  10         14.33         21.52         9.07 o                         
   4  16  10         25.21         26.75        10.13 o                         
  -3  17  10          9.34          9.42         8.55 o                         
  -2  17  10          8.87         10.66         8.61 o                         
  -1  17  10         16.79         21.68         7.32 o                         
   0  17  10         29.70         37.68         7.73 o                         
   1  17  10         16.77         14.36         7.26 o                         
   2  17  10          8.86         11.48         6.65 o                         
   3  17  10          9.35         11.81         5.31 o                         
  -2  18  10          4.56          2.52         8.72 o                         
  -1  18  10          0.10          0.55         7.49 o                         
   0  18  10          1.72         -5.31         7.28 o                         
   1  18  10          0.10          3.95         7.74 o                         
   2  18  10          4.55         -0.44         6.93 o                         
   1   0  11        312.03        286.16         8.96 o                         
   2   0  11          0.81          4.76         5.25 o                         
   3   0  11         12.42         -2.85         5.92 o                         
   4   0  11         41.74         40.53         5.26 o                         
   5   0  11         77.83         80.60         7.12 o                         
   6   0  11         68.72         72.83         6.36 o                         
   7   0  11         17.85         18.01         5.87 o                         
   8   0  11          0.08         -5.37         5.37 o                         
  -8   1  11          8.47          4.41         4.37 o                         
  -7   1  11          3.37         -2.52         5.30 o                         
  -6   1  11         45.77         48.49         7.06 o                         
  -5   1  11        112.70        109.10         7.66 o                         
  -4   1  11         24.68         24.59         5.08 o                         
  -3   1  11         79.99         77.33         9.08 o                         
  -2   1  11        232.43        231.12        10.24 o                         
  -1   1  11       1282.62       1357.27        18.29 o                         
   0   1  11         14.43         10.27         5.55 o                         
   1   1  11       1282.93       1344.77        28.68 o                         
   2   1  11        232.32        253.86        10.67 o                         
   3   1  11         79.86         78.90         6.36 o                         
   4   1  11         24.64         30.26         5.67 o                         
   5   1  11        112.82        105.47         6.71 o                         
   6   1  11         45.71         46.82         7.82 o                         
   7   1  11          3.38         -0.69         6.28 o                         
   8   1  11          8.45          9.54         8.02 o                         
  -8   2  11         18.09         14.05         4.98 o                         
  -7   2  11         72.64         95.36         7.62 o                         
  -6   2  11          4.14         -5.74         6.65 o                         
  -5   2  11        247.49        243.66        10.63 o                         
  -4   2  11         22.97         13.47         3.48 o                         
  -3   2  11         15.08         12.15         6.65 o                         
  -2   2  11        272.33        306.07         9.19 o                         
  -1   2  11        947.61        977.92        14.50 o                         
   0   2  11        105.85         75.44         5.16 o                         
   1   2  11        948.25        988.73        13.99 o                         
   2   2  11        272.55        291.49         8.38 o                         
   3   2  11         15.10         18.08         4.02 o                         
   4   2  11         23.00         14.07         3.81 o                         
   5   2  11        247.53        245.30         9.16 o                         
   6   2  11          4.13          3.83         6.04 o                         
   7   2  11         72.74         84.40         9.15 o                         
   8   2  11         18.06         17.72         9.17 o                         
  -8   3  11         22.94         26.71         4.46 o                         
  -7   3  11         43.73         43.15         6.97 o                         
  -6   3  11        115.22        103.88         9.47 o                         
  -5   3  11         27.18         27.71         4.87 o                         
  -4   3  11        112.61        119.01         7.26 o                         
  -3   3  11         40.95         44.83         7.63 o                         
  -2   3  11         14.64         17.59         5.13 o                         
  -1   3  11        326.32        343.25        10.77 o                         
   0   3  11         82.75        107.38         7.95 o                         
   1   3  11        326.14        348.16        10.09 o                         
   2   3  11         14.59         18.47         5.34 o                         
   3   3  11         41.02         34.91         3.64 o                         
   4   3  11        112.58        118.13         6.87 o                         
   5   3  11         27.13         26.95         6.55 o                         
   6   3  11        115.24        107.84         6.54 o                         
   7   3  11         43.75         56.81         5.56 o                         
   8   3  11         22.91         27.97         5.99 o                         
  -8   4  11         20.50         20.87         4.80 o                         
  -7   4  11         27.86         25.70         5.89 o                         
  -6   4  11         17.20         16.65         6.21 o                         
  -5   4  11        164.74        177.77         7.84 o                         
  -4   4  11        407.31        398.02        10.67 o                         
  -3   4  11         12.60          7.62         4.26 o                         
  -2   4  11        335.56        325.96        10.66 o                         
  -1   4  11        328.56        320.14         9.61 o                         
   0   4  11       1210.48       1396.42        20.12 o                         
   1   4  11        328.36        334.99        10.59 o                         
   2   4  11        335.61        339.09        11.92 o                         
   3   4  11         12.59         13.73         6.26 o                         
   4   4  11        407.36        388.75        11.87 o                         
   5   4  11        164.77        169.09         5.80 o                         
   6   4  11         17.23         14.62         6.94 o                         
   7   4  11         27.91         28.67         6.11 o                         
   8   4  11         20.52         26.04         6.25 o                         
  -8   5  11          7.52         12.07         5.76 o                         
  -7   5  11         16.68         22.32         5.60 o                         
  -6   5  11         27.44         26.25         5.21 o                         
  -5   5  11         30.53         34.97         5.19 o                         
  -4   5  11        319.83        308.48         8.24 o                         
  -3   5  11         18.94         21.68         2.88 o                         
  -2   5  11       1223.66       1289.78        19.53 o                         
  -1   5  11        259.34        256.57         9.92 o                         
   0   5  11        176.13        184.66        11.48 o                         
   1   5  11        259.09        254.71        11.28 o                         
   2   5  11       1223.79       1329.63        22.77 o                         
   3   5  11         18.99         20.16         7.07 o                         
   4   5  11        320.01        338.49        11.66 o                         
   5   5  11         30.51         19.10         6.18 o                         
   6   5  11         27.48         28.04         6.44 o                         
   7   5  11         16.70         22.82         7.85 o                         
   8   5  11          7.52         12.05         6.70 o                         
  -8   6  11         19.54         29.79         5.65 o                         
  -7   6  11          6.74         12.42         5.39 o                         
  -6   6  11         31.84         40.57         5.70 o                         
  -5   6  11         21.90         23.06         4.28 o                         
  -4   6  11        205.34        195.25         7.25 o                         
  -3   6  11          0.97          1.15         4.22 o                         
  -2   6  11        110.40        119.39         8.27 o                         
  -1   6  11        284.62        319.41        10.33 o                         
   0   6  11          2.93         -1.93         6.55 o                         
   1   6  11        284.74        325.85        12.73 o                         
   2   6  11        110.45        109.13         8.37 o                         
   3   6  11          0.97          1.43         6.82 o                         
   4   6  11        205.33        194.63         9.57 o                         
   5   6  11         21.93         16.06         6.71 o                         
   6   6  11         31.90         39.24         5.11 o                         
   7   6  11          6.73          0.27         5.83 o                         
   8   6  11         19.54         34.34         9.07 o                         
  -7   7  11         17.24         15.24         5.47 o                         
  -6   7  11         28.76         35.21         4.98 o                         
  -5   7  11         53.41         58.39         6.14 o                         
  -4   7  11        296.04        287.89         8.53 o                         
  -3   7  11         45.09         43.30         5.77 o                         
  -2   7  11         63.66         63.58         7.00 o                         
  -1   7  11        450.54        459.65        12.31 o                         
   0   7  11          6.40          4.22         5.86 o                         
   1   7  11        450.76        457.51        13.60 o                         
   2   7  11         63.63         55.65         6.66 o                         
   3   7  11         45.14         46.41         6.79 o                         
   4   7  11        296.05        283.06        11.27 o                         
   5   7  11         53.46         47.88         7.62 o                         
   6   7  11         28.76         29.15         5.72 o                         
   7   7  11         17.25         21.21         6.80 o                         
  -7   8  11         13.03         11.98         6.88 o                         
  -6   8  11         15.03         15.36         4.72 o                         
  -5   8  11         72.12         70.15         6.31 o                         
  -4   8  11        157.60        140.05         6.85 o                         
  -3   8  11        164.98        154.90         7.56 o                         
  -2   8  11         65.87         74.13         7.95 o                         
  -1   8  11         72.25         75.81         7.23 o                         
   0   8  11          0.50          3.07         4.84 o                         
   1   8  11         72.22         74.44         7.63 o                         
   2   8  11         65.94         63.31         7.60 o                         
   3   8  11        164.78        151.23         8.65 o                         
   4   8  11        157.50        143.81         9.40 o                         
   5   8  11         72.16         62.00         7.98 o                         
   6   8  11         15.06         12.59         6.27 o                         
   7   8  11         13.04         12.00         5.47 o                         
  -7   9  11         13.98         20.96         7.36 o                         
  -6   9  11         26.59         19.15         6.65 o                         
  -5   9  11         54.24         53.16         5.77 o                         
  -4   9  11        236.54        250.53         9.15 o                         
  -3   9  11          4.36          2.27         5.35 o                         
  -2   9  11        403.13        391.77        11.10 o                         
  -1   9  11         72.72         72.96         6.66 o                         
   0   9  11          0.96          2.03         4.09 o                         
   1   9  11         72.82         71.45         7.66 o                         
   2   9  11        403.06        376.91        12.69 o                         
   3   9  11          4.35          2.49         6.50 o                         
   4   9  11        236.72        242.46        12.37 o                         
   5   9  11         54.33         47.94         7.94 o                         
   6   9  11         26.62         25.28         6.23 o                         
   7   9  11         13.98         11.33         4.96 o                         
  -7  10  11         20.72         21.46         8.48 o                         
  -6  10  11          9.51         16.32         6.64 o                         
  -5  10  11         18.40         16.89         6.93 o                         
  -4  10  11          5.45          5.40         4.51 o                         
  -3  10  11         16.84         16.89         6.44 o                         
  -2  10  11        207.12        206.41         8.74 o                         
  -1  10  11        151.02        149.96         7.91 o                         
   0  10  11         10.20         12.50         4.10 o                         
   1  10  11        151.08        151.01         6.86 o                         
   2  10  11        207.19        214.03        11.11 o                         
   3  10  11         16.87         20.91         7.96 o                         
   4  10  11          5.45          1.02         6.60 o                         
   5  10  11         18.37         25.93         7.95 o                         
   6  10  11          9.51          7.51         6.11 o                         
   7  10  11         20.72         27.32         7.09 o                         
  -6  11  11         15.11         16.94         6.92 o                         
  -5  11  11          5.23          5.15         6.32 o                         
  -4  11  11         42.76         42.84         5.84 o                         
  -3  11  11        152.86        158.76         8.99 o                         
  -2  11  11        146.50        134.82         8.00 o                         
  -1  11  11         21.28         22.48         5.79 o                         
   0  11  11          4.86          5.36         5.47 o                         
   1  11  11         21.25         16.89         5.16 o                         
   2  11  11        146.49        145.79         9.61 o                         
   3  11  11        152.88        162.52        10.53 o                         
   4  11  11         42.82         31.92         7.96 o                         
   5  11  11          5.23          1.16         7.19 o                         
   6  11  11         15.09         18.67         6.46 o                         
  -6  12  11          2.61          4.45         6.63 o                         
  -5  12  11          3.79          0.13         7.09 o                         
  -4  12  11          1.26          5.44         6.45 o                         
  -3  12  11         37.35         34.21         6.86 o                         
  -2  12  11          1.09          1.84         5.70 o                         
  -1  12  11          9.44          5.51         5.36 o                         
   0  12  11          0.58          3.90         5.84 o                         
   1  12  11          9.48          7.80         5.14 o                         
   2  12  11          1.08          0.48         7.01 o                         
   3  12  11         37.45         27.13         7.81 o                         
   4  12  11          1.26         11.25         8.01 o                         
   5  12  11          3.78         -4.66         7.54 o                         
   6  12  11          2.61          1.29         6.92 o                         
  -6  13  11          2.43         -2.24         7.61 o                         
  -5  13  11          9.52          1.11         6.44 o                         
  -4  13  11          6.25          7.09         6.39 o                         
  -3  13  11         21.71         26.83         6.81 o                         
  -2  13  11         79.80         87.99         7.46 o                         
  -1  13  11         23.64         22.54         6.95 o                         
   0  13  11         17.70         19.90         6.72 o                         
   1  13  11         23.64         19.67         6.61 o                         
   2  13  11         79.74         93.64        10.03 o                         
   3  13  11         21.72         23.08         8.26 o                         
   4  13  11          6.27         -0.61         7.95 o                         
   5  13  11          9.56          6.78         9.02 o                         
   6  13  11          2.42         -4.28         9.10 o                         
  -5  14  11         11.34         11.39         9.33 o                         
  -4  14  11          3.90         -2.29         5.72 o                         
  -3  14  11         12.91         12.50         6.09 o                         
  -2  14  11         15.22         23.56         7.35 o                         
  -1  14  11         17.50         14.20         6.40 o                         
   0  14  11          4.65          5.27         6.67 o                         
   1  14  11         17.50         11.06         6.75 o                         
   2  14  11         15.16         12.08         8.70 o                         
   3  14  11         12.91         23.74         8.94 o                         
   4  14  11          3.92          3.73         8.53 o                         
   5  14  11         11.35          3.12         8.67 o                         
  -5  15  11          9.77         18.72         9.04 o                         
  -4  15  11          4.19          5.00         6.35 o                         
  -3  15  11          9.38         13.06         7.24 o                         
  -2  15  11          2.69         -2.17         7.33 o                         
  -1  15  11          6.36          4.37         6.34 o                         
   0  15  11          1.22          5.10         6.52 o                         
   1  15  11          6.36         15.85         6.88 o                         
   2  15  11          2.70         -2.44         4.96 o                         
   3  15  11          9.39         12.63         8.75 o                         
   4  15  11          4.20          9.04         9.02 o                         
   5  15  11          9.80         17.91         9.83 o                         
  -4  16  11         11.06         17.04         8.12 o                         
  -3  16  11          1.67         -7.08         7.83 o                         
  -2  16  11         32.24         35.54         8.51 o                         
  -1  16  11         14.21         15.85         7.18 o                         
   0  16  11          0.28          3.43         7.27 o                         
   1  16  11         14.22         13.60         6.97 o                         
   2  16  11         32.26         34.32         6.29 o                         
   3  16  11          1.67          1.89         9.12 o                         
   4  16  11         11.07         17.00        10.43 o                         
  -3  17  11          7.21          8.78         8.74 o                         
  -2  17  11         15.15         21.19         8.34 o                         
  -1  17  11          4.91          2.61         7.29 o                         
   0  17  11         71.41         90.89         9.28 o                         
   1  17  11          4.92         -0.01         7.06 o                         
   2  17  11         15.15         14.40         7.12 o                         
   3  17  11          7.22          6.25        11.15 o                         
  -2  18  11          2.94         -1.15         8.28 o                         
  -1  18  11          7.00          5.72         8.10 o                         
   0  18  11          1.60         -7.82         7.82 o                         
   1  18  11          7.01         15.29         8.48 o                         
   2  18  11          2.94          7.18         6.75 o                         
   0   0  12        333.38        293.76        10.93 o                         
   1   0  12          0.95         -0.83         5.10 o                         
   2   0  12          8.02          3.47         5.94 o                         
   3   0  12         26.10         13.89         7.76 o                         
   4   0  12        170.92        168.88         7.56 o                         
   5   0  12         14.28          3.84         5.43 o                         
   6   0  12         26.55         20.53         5.64 o                         
   7   0  12         10.01         10.91         5.86 o                         
   8   0  12          4.15          5.58         5.42 o                         
  -8   1  12          4.58          1.82         4.12 o                         
  -7   1  12         23.00         20.56         5.46 o                         
  -6   1  12         67.03         49.35         7.34 o                         
  -5   1  12        165.11        166.49         8.36 o                         
  -4   1  12         11.54          5.49         4.94 o                         
  -3   1  12         37.00         27.03         6.88 o                         
  -2   1  12        217.63        238.81        10.92 o                         
  -1   1  12        110.37        117.88         8.59 o                         
   0   1  12         21.70         13.29         6.20 o                         
   1   1  12        110.25        101.88         8.17 o                         
   2   1  12        217.61        216.22        10.77 o                         
   3   1  12         37.07         31.39         6.96 o                         
   4   1  12         11.51          5.05         4.97 o                         
   5   1  12        165.11        173.63         8.15 o                         
   6   1  12         67.01         52.72         6.76 o                         
   7   1  12         22.99         30.84         6.90 o                         
   8   1  12          4.57          4.06         6.14 o                         
  -8   2  12         22.32         18.10         5.03 o                         
  -7   2  12          8.07          6.16         5.78 o                         
  -6   2  12         35.09         40.57         7.50 o                         
  -5   2  12         34.54         25.09         6.57 o                         
  -4   2  12        158.54        156.32         7.60 o                         
  -3   2  12         62.44         65.95         7.79 o                         
  -2   2  12        243.06        271.35         9.37 o                         
  -1   2  12         74.39         70.78         6.25 o                         
   0   2  12          7.48         12.53         4.17 o                         
   1   2  12         74.32         65.91         5.75 o                         
   2   2  12        243.17        264.74        10.33 o                         
   3   2  12         62.45         65.06         3.84 o                         
   4   2  12        158.74        153.84         6.07 o                         
   5   2  12         34.56         27.30         6.12 o                         
   6   2  12         34.96         32.99         6.09 o                         
   7   2  12          8.06         12.31         6.90 o                         
   8   2  12         22.35         21.86         8.54 o                         
  -8   3  12          3.36          4.93         4.93 o                         
  -7   3  12         51.95         70.59         9.33 o                         
  -6   3  12         48.57         48.86         6.69 o                         
  -5   3  12          4.27          1.67         4.77 o                         
  -4   3  12         86.48         81.47         6.64 o                         
  -3   3  12          8.08          6.42         6.43 o                         
  -2   3  12        285.70        293.04         9.15 o                         
  -1   3  12        110.98        130.54         7.42 o                         
   0   3  12        129.60        133.61         6.82 o                         
   1   3  12        110.90        119.05         7.31 o                         
   2   3  12        285.49        299.31        10.09 o                         
   3   3  12          8.12         10.04         3.60 o                         
   4   3  12         86.51         77.61         6.69 o                         
   5   3  12          4.26         -3.23         5.95 o                         
   6   3  12         48.59         54.37         7.27 o                         
   7   3  12         51.95         57.63         7.74 o                         
   8   3  12          3.38          0.44        10.06 o                         
  -8   4  12          5.85          9.38         5.31 o                         
  -7   4  12          1.65          0.67         5.65 o                         
  -6   4  12         27.27         30.08         5.89 o                         
  -5   4  12         17.25         16.91         5.41 o                         
  -4   4  12         40.99         36.32         5.30 o                         
  -3   4  12         99.05         96.15         6.13 o                         
  -2   4  12        432.50        442.52         9.86 o                         
  -1   4  12        465.48        474.58        13.42 o                         
   0   4  12          0.66         -5.87         5.87 o                         
   1   4  12        465.41        462.55        11.95 o                         
   2   4  12        432.25        440.03        12.93 o                         
   3   4  12         99.00        106.21         8.76 o                         
   4   4  12         41.07         42.01         7.18 o                         
   5   4  12         17.25         15.14         6.07 o                         
   6   4  12         27.33         35.46         7.66 o                         
   7   4  12          1.64          2.48         4.90 o                         
   8   4  12          5.87         10.93         7.74 o                         
  -8   5  12         33.69         29.31         5.95 o                         
  -7   5  12         25.28         31.38         5.74 o                         
  -6   5  12         31.29         34.73         5.81 o                         
  -5   5  12         22.19         19.79         4.21 o                         
  -4   5  12        102.86         95.48         6.06 o                         
  -3   5  12         73.09         74.79         4.29 o                         
  -2   5  12        155.63        162.35         9.31 o                         
  -1   5  12         27.22         27.14         7.98 o                         
   0   5  12        413.89        380.23        15.64 o                         
   1   5  12         27.23         28.23         7.85 o                         
   2   5  12        155.74        180.56        10.58 o                         
   3   5  12         73.06         82.08         8.59 o                         
   4   5  12        102.85         99.18         8.50 o                         
   5   5  12         22.21         18.39         7.02 o                         
   6   5  12         31.29         40.30         6.57 o                         
   7   5  12         25.28         34.33         7.80 o                         
   8   5  12         33.68         40.81         7.39 o                         
  -7   6  12          2.91         -0.96         5.07 o                         
  -6   6  12         44.71         52.70         6.63 o                         
  -5   6  12         29.56         22.03         4.49 o                         
  -4   6  12         83.51         91.40         6.06 o                         
  -3   6  12         18.84         17.67         4.84 o                         
  -2   6  12        279.18        267.69        12.25 o                         
  -1   6  12        210.08        209.61         9.83 o                         
   0   6  12       1037.38       1127.17        24.61 o                         
   1   6  12        210.20        194.56        13.07 o                         
   2   6  12        279.40        266.46        11.77 o                         
   3   6  12         18.89         17.49         6.94 o                         
   4   6  12         83.61         90.43         8.39 o                         
   5   6  12         29.63         26.90         7.18 o                         
   6   6  12         44.71         43.94         4.92 o                         
   7   6  12          2.92          8.03         6.11 o                         
  -7   7  12          3.87          6.30         5.57 o                         
  -6   7  12         11.32         12.34         5.72 o                         
  -5   7  12         14.39         17.03         5.58 o                         
  -4   7  12         52.76         52.83         6.93 o                         
  -3   7  12         27.64         29.54         5.56 o                         
  -2   7  12        179.63        171.56         9.41 o                         
  -1   7  12        224.02        236.40        10.65 o                         
   0   7  12          0.86         11.02         7.47 o                         
   1   7  12        223.81        237.05        11.28 o                         
   2   7  12        179.52        166.60         9.48 o                         
   3   7  12         27.64         24.55         7.07 o                         
   4   7  12         52.80         43.79         7.86 o                         
   5   7  12         14.41         17.29         7.28 o                         
   6   7  12         11.30         15.45         5.45 o                         
   7   7  12          3.86          6.60         6.65 o                         
  -7   8  12         14.30         18.05         7.51 o                         
  -6   8  12         46.62         45.24         5.33 o                         
  -5   8  12         87.27         81.70         6.82 o                         
  -4   8  12         19.97         17.70         6.24 o                         
  -3   8  12         31.29         42.36         6.97 o                         
  -2   8  12        246.42        262.46        10.71 o                         
  -1   8  12         42.97         35.98         6.92 o                         
   0   8  12        345.72        335.23        11.02 o                         
   1   8  12         42.92         52.64         7.46 o                         
   2   8  12        246.27        256.96        11.31 o                         
   3   8  12         31.27         42.07         7.78 o                         
   4   8  12         19.90         21.23         7.00 o                         
   5   8  12         87.26         76.88         8.15 o                         
   6   8  12         46.57         48.39         6.53 o                         
   7   8  12         14.33         13.80         5.17 o                         
  -7   9  12          2.08          6.44         6.16 o                         
  -6   9  12         10.51         11.31         5.88 o                         
  -5   9  12         26.78         28.66         6.41 o                         
  -4   9  12        121.32        118.50         8.36 o                         
  -3   9  12         35.36         40.43         6.39 o                         
  -2   9  12         81.63         81.35         8.02 o                         
  -1   9  12        117.84        112.05         8.29 o                         
   0   9  12          4.01          3.78         5.28 o                         
   1   9  12        117.90        115.06         9.03 o                         
   2   9  12         81.63         85.35         8.58 o                         
   3   9  12         35.39         28.49         6.73 o                         
   4   9  12        121.30        131.57        10.00 o                         
   5   9  12         26.78         23.29         7.17 o                         
   6   9  12         10.52         13.55         6.17 o                         
   7   9  12          2.08          7.53         6.30 o                         
  -6  10  12          4.70          2.62         6.49 o                         
  -5  10  12          0.59          0.95         4.51 o                         
  -4  10  12         10.97          9.75         4.63 o                         
  -3  10  12          7.83          0.86         6.40 o                         
  -2  10  12        103.68        117.37         8.04 o                         
  -1  10  12         85.63         83.18         7.45 o                         
   0  10  12          6.57          6.86         4.31 o                         
   1  10  12         85.58         76.10         8.66 o                         
   2  10  12        103.76        116.25         9.73 o                         
   3  10  12          7.86         -0.37         6.91 o                         
   4  10  12         10.98          7.99         7.58 o                         
   5  10  12          0.59         -3.89         6.74 o                         
   6  10  12          4.70          5.54         6.38 o                         
  -6  11  12          0.38          0.76         7.14 o                         
  -5  11  12          7.85          5.32         5.72 o                         
  -4  11  12         17.89         15.34         5.14 o                         
  -3  11  12         20.21         28.60         7.34 o                         
  -2  11  12         65.85         72.29         7.31 o                         
  -1  11  12         34.39         27.38         6.19 o                         
   0  11  12          4.35          4.30         4.28 o                         
   1  11  12         34.41         33.06         5.45 o                         
   2  11  12         65.91         65.43         9.01 o                         
   3  11  12         20.22         28.87         8.22 o                         
   4  11  12         17.91         10.64         7.77 o                         
   5  11  12          7.87          2.37         8.18 o                         
   6  11  12          0.38         -1.13         6.66 o                         
  -6  12  12          3.91          1.17         7.18 o                         
  -5  12  12          3.98          4.48         7.23 o                         
  -4  12  12         10.93         11.46         5.83 o                         
  -3  12  12          9.98         17.44         6.74 o                         
  -2  12  12         15.10         20.46         6.25 o                         
  -1  12  12         10.96          9.81         5.79 o                         
   0  12  12          5.64         14.57         5.96 o                         
   1  12  12         10.93         11.98         5.38 o                         
   2  12  12         15.03         18.86         8.00 o                         
   3  12  12          9.98         11.92         7.87 o                         
   4  12  12         10.88         13.53         7.91 o                         
   5  12  12          4.00         11.26         9.15 o                         
   6  12  12          3.90          4.81         7.50 o                         
  -5  13  12          1.88          6.54         7.53 o                         
  -4  13  12          2.29          0.65         5.98 o                         
  -3  13  12          1.39         -2.31         6.05 o                         
  -2  13  12         19.72         13.49         6.57 o                         
  -1  13  12         17.32         11.55         5.99 o                         
   0  13  12          9.78          3.86         6.62 o                         
   1  13  12         17.36         15.62         6.25 o                         
   2  13  12         19.74         20.45         8.17 o                         
   3  13  12          1.38         -4.76         7.60 o                         
   4  13  12          2.30          5.48         8.93 o                         
   5  13  12          1.87         -3.52         9.67 o                         
  -5  14  12         14.71         11.94         7.79 o                         
  -4  14  12          1.26          2.27         6.12 o                         
  -3  14  12          3.10          3.81         5.44 o                         
  -2  14  12         58.28         68.65         7.34 o                         
  -1  14  12         20.30         19.39         7.12 o                         
   0  14  12          5.80          6.36         6.32 o                         
   1  14  12         20.27         19.80         6.54 o                         
   2  14  12         58.21         66.09         9.70 o                         
   3  14  12          3.12          8.55         8.41 o                         
   4  14  12          1.26          6.28         9.36 o                         
   5  14  12         14.72         15.42        10.47 o                         
  -4  15  12         12.25         15.15         6.64 o                         
  -3  15  12          2.29          4.74         5.70 o                         
  -2  15  12         10.29         14.28         7.35 o                         
  -1  15  12         17.77          7.25         6.98 o                         
   0  15  12          1.74          2.48         6.63 o                         
   1  15  12         17.77         15.35         6.78 o                         
   2  15  12         10.27         14.53         9.24 o                         
   3  15  12          2.30         -0.33         8.54 o                         
   4  15  12         12.26         18.29         9.58 o                         
  -3  16  12          0.99          3.95         6.86 o                         
  -2  16  12          7.98         15.31         8.19 o                         
  -1  16  12         12.92         16.11         7.00 o                         
   0  16  12          0.01         -0.89         7.02 o                         
   1  16  12         12.91         12.83         6.83 o                         
   2  16  12          7.99         13.56        10.54 o                         
   3  16  12          1.00         -1.98         9.84 o                         
  -2  17  12         26.90         25.55         8.95 o                         
  -1  17  12         33.86         32.66         8.35 o                         
   0  17  12          0.12          0.18         7.79 o                         
   1  17  12         33.86         51.34         7.95 o                         
   2  17  12         26.92         36.90         6.85 o                         
  -1  18  12          9.88         14.66         8.20 o                         
   0  18  12          3.63         -1.55         7.67 o                         
   1  18  12          9.88          8.63         8.02 o                         
   1   0  13         36.11         34.34         6.51 o                         
   2   0  13          8.50          1.94         5.93 o                         
   3   0  13        167.31        165.85        10.81 o                         
   4   0  13        141.38        159.22        12.58 o                         
   5   0  13         57.04         46.71         6.48 o                         
   6   0  13          9.31          5.14         5.68 o                         
   7   0  13          3.06          4.23         5.45 o                         
   8   0  13          8.50         11.86         5.48 o                         
  -8   1  13          0.56         -2.48         5.28 o                         
  -7   1  13         20.95         25.15         6.21 o                         
  -6   1  13          8.71          1.60         6.43 o                         
  -5   1  13          6.56          4.27         6.28 o                         
  -4   1  13        167.73        189.73        11.66 o                         
  -3   1  13         39.88         41.43         7.25 o                         
  -2   1  13         37.47         40.65         7.20 o                         
  -1   1  13         82.27         89.93         9.48 o                         
   0   1  13          3.54         -2.12         5.83 o                         
   1   1  13         82.42         86.99         4.30 o                         
   2   1  13         37.46         41.75         7.44 o                         
   3   1  13         39.90         37.56         4.93 o                         
   4   1  13        167.82        176.51         7.32 o                         
   5   1  13          6.52         11.84         5.73 o                         
   6   1  13          8.70          3.55         6.07 o                         
   7   1  13         20.94         26.37         6.37 o                         
   8   1  13          0.55          1.66         6.54 o                         
  -8   2  13          3.43          5.49         5.23 o                         
  -7   2  13         54.62         47.52         6.90 o                         
  -6   2  13         16.71         18.57         7.35 o                         
  -5   2  13        188.81        182.23        11.38 o                         
  -4   2  13         49.88         50.26         6.69 o                         
  -3   2  13         24.17         22.22         7.33 o                         
  -2   2  13        370.75        319.21        12.72 o                         
  -1   2  13        189.28        209.86         9.14 o                         
   0   2  13         17.19         32.07         4.93 o                         
   1   2  13        189.41        186.34         9.98 o                         
   2   2  13        370.66        349.52        11.85 o                         
   3   2  13         24.15         26.74         3.11 o                         
   4   2  13         49.95         51.84         4.97 o                         
   5   2  13        188.69        180.76         8.16 o                         
   6   2  13         16.69         17.14         6.02 o                         
   7   2  13         54.53         56.44         7.73 o                         
   8   2  13          3.42          3.59         6.95 o                         
  -8   3  13         41.93         46.98         6.66 o                         
  -7   3  13          5.91          2.98         6.31 o                         
  -6   3  13         10.05          9.36         6.31 o                         
  -5   3  13        133.79        138.00         8.86 o                         
  -4   3  13        122.25        118.70         7.11 o                         
  -3   3  13        122.49        146.14         9.42 o                         
  -2   3  13         44.91         37.14         6.89 o                         
  -1   3  13          8.25          6.63         5.96 o                         
   0   3  13         45.91         57.60         5.76 o                         
   1   3  13          8.24         16.51         4.96 o                         
   2   3  13         44.87         37.68         5.50 o                         
   3   3  13        122.62        143.59         6.05 o                         
   4   3  13        122.16        124.71         8.08 o                         
   5   3  13        133.77        140.76         8.83 o                         
   6   3  13         10.04         11.77         6.15 o                         
   7   3  13          5.90          5.44         5.74 o                         
   8   3  13         41.92         51.18        11.36 o                         
  -7   4  13          5.82          5.32         5.40 o                         
  -6   4  13          2.43         -1.43         6.69 o                         
  -5   4  13         25.30         23.39         5.74 o                         
  -4   4  13         16.91         22.42         5.39 o                         
  -3   4  13        492.37        479.91        14.68 o                         
  -2   4  13         91.04         74.94         6.38 o                         
  -1   4  13         89.13         81.46         7.39 o                         
   0   4  13         76.76         66.29         7.46 o                         
   1   4  13         89.31         83.40         7.52 o                         
   2   4  13         91.06         77.71         6.97 o                         
   3   4  13        492.43        467.62        12.57 o                         
   4   4  13         16.95         17.90         7.06 o                         
   5   4  13         25.25         22.85         6.42 o                         
   6   4  13          2.44          1.40         6.18 o                         
   7   4  13          5.83         -2.40         6.55 o                         
  -7   5  13          2.45          3.37         5.61 o                         
  -6   5  13          4.07          2.75         5.03 o                         
  -5   5  13         12.29         10.90         5.39 o                         
  -4   5  13         76.01         59.71         5.50 o                         
  -3   5  13         15.03         11.92         3.86 o                         
  -2   5  13        158.97        168.91         9.04 o                         
  -1   5  13        490.16        528.85        14.29 o                         
   0   5  13        101.01         90.29        10.67 o                         
   1   5  13        489.94        542.46        15.10 o                         
   2   5  13        158.81        144.18         9.30 o                         
   3   5  13         15.01         21.87         7.46 o                         
   4   5  13         76.03         66.95         8.19 o                         
   5   5  13         12.30          2.76         6.19 o                         
   6   5  13          4.09          1.29         5.48 o                         
   7   5  13          2.44          2.32         5.39 o                         
  -7   6  13         40.91         52.35         6.51 o                         
  -6   6  13          4.12          4.67         4.64 o                         
  -5   6  13        180.84        175.75         6.51 o                         
  -4   6  13         36.57         22.00         6.98 o                         
  -3   6  13        369.05        376.35         9.86 o                         
  -2   6  13         86.14         94.90        10.34 o                         
  -1   6  13        139.66        135.93        11.93 o                         
   0   6  13         59.28         71.46         9.38 o                         
   1   6  13        139.71        134.71        11.75 o                         
   2   6  13         86.14         92.91         9.49 o                         
   3   6  13        368.97        380.62        14.18 o                         
   4   6  13         36.55         36.14         8.21 o                         
   5   6  13        180.74        173.12        10.61 o                         
   6   6  13          4.11         -0.05         3.99 o                         
   7   6  13         40.91         45.55         8.82 o                         
  -7   7  13          5.19          3.40         6.02 o                         
  -6   7  13          3.35          2.61         5.60 o                         
  -5   7  13         78.69         81.37         5.69 o                         
  -4   7  13         27.64         25.03         6.74 o                         
  -3   7  13         15.75         20.05         6.27 o                         
  -2   7  13        136.72        139.01         9.32 o                         
  -1   7  13        184.78        184.28        10.20 o                         
   0   7  13        608.51        579.08        17.95 o                         
   1   7  13        184.65        197.92        13.21 o                         
   2   7  13        136.71        121.60         9.78 o                         
   3   7  13         15.70         10.62         7.13 o                         
   4   7  13         27.69         17.26         7.25 o                         
   5   7  13         78.67         82.33         9.26 o                         
   6   7  13          3.37          1.34         5.20 o                         
   7   7  13          5.20          2.73         6.80 o                         
  -7   8  13         36.68         34.36         6.25 o                         
  -6   8  13         13.55         12.00         4.66 o                         
  -5   8  13          6.05          6.46         5.72 o                         
  -4   8  13         20.40         25.00         6.41 o                         
  -3   8  13          5.24          7.24         7.18 o                         
  -2   8  13          0.86         -2.36         6.69 o                         
  -1   8  13        241.10        224.86        10.42 o                         
   0   8  13        407.80        341.00        13.03 o                         
   1   8  13        240.97        254.19        11.43 o                         
   2   8  13          0.85          1.65         7.33 o                         
   3   8  13          5.22          4.97         6.61 o                         
   4   8  13         20.40         18.74         7.98 o                         
   5   8  13          6.07          6.58         7.20 o                         
   6   8  13         13.57          6.26         5.73 o                         
   7   8  13         36.66         45.40         8.85 o                         
  -7   9  13         49.84         60.76         9.18 o                         
  -6   9  13         16.93         13.10         5.08 o                         
  -5   9  13          9.81          7.85         5.95 o                         
  -4   9  13         32.34         31.94         6.96 o                         
  -3   9  13          4.45          3.89         5.54 o                         
  -2   9  13         40.81         47.93         8.56 o                         
  -1   9  13        383.64        387.68        12.69 o                         
   0   9  13         13.95         14.93         6.54 o                         
   1   9  13        383.79        385.39        14.12 o                         
   2   9  13         40.78         44.71         8.45 o                         
   3   9  13          4.42          5.43         6.93 o                         
   4   9  13         32.32         36.15         7.93 o                         
   5   9  13          9.80         12.62         7.75 o                         
   6   9  13         16.93         15.62         6.14 o                         
   7   9  13         49.81         53.11         6.98 o                         
  -6  10  13          9.54         12.24         6.28 o                         
  -5  10  13         13.28         12.63         4.10 o                         
  -4  10  13          1.97         -1.73         4.46 o                         
  -3  10  13          4.30          2.97         5.58 o                         
  -2  10  13        149.25        142.70         9.36 o                         
  -1  10  13         11.83         10.81         5.99 o                         
   0  10  13        126.20        143.61         7.41 o                         
   1  10  13         11.80         12.06         3.77 o                         
   2  10  13        149.41        156.80        10.61 o                         
   3  10  13          4.30          8.21         7.76 o                         
   4  10  13          1.98         -3.29         7.36 o                         
   5  10  13         13.26         14.19         7.72 o                         
   6  10  13          9.52         11.74         7.02 o                         
  -6  11  13          0.02          4.45         6.30 o                         
  -5  11  13         33.43         33.61         4.41 o                         
  -4  11  13         28.68         30.10         5.40 o                         
  -3  11  13         14.84         13.08         6.96 o                         
  -2  11  13        156.12        148.65         9.17 o                         
  -1  11  13         28.95         21.70         6.54 o                         
   0  11  13          0.13         -4.11         4.37 o                         
   1  11  13         29.04         18.03         7.88 o                         
   2  11  13        156.26        163.72        11.93 o                         
   3  11  13         14.85         19.36         8.11 o                         
   4  11  13         28.65         21.00         8.83 o                         
   5  11  13         33.38         35.27         8.71 o                         
   6  11  13          0.02          1.03         6.88 o                         
  -5  12  13          5.91          8.75         6.50 o                         
  -4  12  13          0.94          4.26         5.50 o                         
  -3  12  13         29.34         23.02         7.01 o                         
  -2  12  13         24.52         17.65         5.92 o                         
  -1  12  13          3.17          4.28         5.97 o                         
   0  12  13          5.05          8.25         6.50 o                         
   1  12  13          3.18         10.60         9.39 o                         
   2  12  13         24.49         19.37         8.92 o                         
   3  12  13         29.32         22.55         8.21 o                         
   4  12  13          0.94         -0.05         7.91 o                         
   5  12  13          5.91          8.07         9.57 o                         
  -5  13  13         12.71         15.78         7.42 o                         
  -4  13  13          0.07          6.59         5.77 o                         
  -3  13  13          7.23          6.05         6.91 o                         
  -2  13  13         56.11         50.75         6.90 o                         
  -1  13  13         11.16          6.67         6.34 o                         
   0  13  13         13.64         13.64         6.43 o                         
   1  13  13         11.13         10.43         5.75 o                         
   2  13  13         56.12         50.98         9.88 o                         
   3  13  13          7.23          1.36         8.29 o                         
   4  13  13          0.07         -1.47         8.77 o                         
   5  13  13         12.69         19.95        11.11 o                         
  -4  14  13          4.94          4.49         6.66 o                         
  -3  14  13          5.13          9.12         6.20 o                         
  -2  14  13          6.22          7.45         5.99 o                         
  -1  14  13          2.18          3.24         6.80 o                         
   0  14  13         15.07         17.91         6.55 o                         
   1  14  13          2.18          2.59         5.98 o                         
   2  14  13          6.23          9.19         8.22 o                         
   3  14  13          5.11         -0.06         9.13 o                         
   4  14  13          4.94          2.77        10.44 o                         
  -4  15  13          1.06         -1.05         6.53 o                         
  -3  15  13          6.12          0.33         5.86 o                         
  -2  15  13          3.69          2.28         7.08 o                         
  -1  15  13          1.33         -1.15         6.88 o                         
   0  15  13         10.85          5.66         6.72 o                         
   1  15  13          1.32          0.77         5.91 o                         
   2  15  13          3.70          2.86         9.02 o                         
   3  15  13          6.11         11.09        10.67 o                         
   4  15  13          1.06         -0.25        10.99 o                         
  -3  16  13          4.76          8.23         6.97 o                         
  -2  16  13          1.07          5.05         7.90 o                         
  -1  16  13          6.69         12.01         8.26 o                         
   0  16  13         16.23         26.64         8.31 o                         
   1  16  13          6.72         10.03         6.85 o                         
   2  16  13          1.07         -0.01        10.29 o                         
   3  16  13          4.75         12.51        11.49 o                         
  -2  17  13          1.54          5.36         8.93 o                         
  -1  17  13         20.71         22.44         8.79 o                         
   0  17  13          4.09          1.31         7.97 o                         
   1  17  13         20.71         28.78         7.65 o                         
   2  17  13          1.54          7.76        10.45 o                         
   0   0  14        200.29        162.63        11.86 o                         
   1   0  14         28.48          8.51         6.33 o                         
   2   0  14         20.80         12.67         5.70 o                         
   3   0  14        257.23        257.26        12.81 o                         
   4   0  14          2.44         -0.58         9.01 o                         
   5   0  14        130.95        126.86         8.11 o                         
   6   0  14          2.14          1.38         5.44 o                         
   7   0  14          0.77          3.61         5.43 o                         
  -7   1  14          5.15          8.06         6.01 o                         
  -6   1  14         47.85         48.30         8.45 o                         
  -5   1  14         93.82         93.35        11.70 o                         
  -4   1  14         10.59         10.45         7.72 o                         
  -3   1  14          3.39          4.86         6.16 o                         
  -2   1  14         47.88         36.57         7.63 o                         
  -1   1  14        324.34        333.79        12.32 o                         
   0   1  14         58.83         48.10         6.05 o                         
   1   1  14        324.40        332.11         9.78 o                         
   2   1  14         47.89         41.56         7.17 o                         
   3   1  14          3.39          5.72         4.35 o                         
   4   1  14         10.64         12.52         7.74 o                         
   5   1  14         93.74         93.74         6.71 o                         
   6   1  14         47.83         32.28         6.72 o                         
   7   1  14          5.14         -4.57         5.84 o                         
  -7   2  14          0.65         -1.44         5.40 o                         
  -6   2  14         21.95         18.23         7.29 o                         
  -5   2  14         29.44         26.84         7.66 o                         
  -4   2  14         27.32         19.45         7.92 o                         
  -3   2  14         32.78         29.76         8.50 o                         
  -2   2  14        151.76        130.56         8.31 o                         
  -1   2  14        108.34        114.40         7.96 o                         
   0   2  14          2.21          5.40         5.60 o                         
   1   2  14        108.39        117.64         9.70 o                         
   2   2  14        151.82        137.90         8.05 o                         
   3   2  14         32.83         27.05         4.90 o                         
   4   2  14         27.36         28.14         4.62 o                         
   5   2  14         29.47         16.30         6.53 o                         
   6   2  14         21.97         21.35         6.04 o                         
   7   2  14          0.65         -2.31         6.25 o                         
  -7   3  14          5.33          8.46         6.43 o                         
  -6   3  14         18.65         14.97         6.99 o                         
  -5   3  14         48.52         44.88         7.14 o                         
  -4   3  14        117.02        117.53         7.73 o                         
  -3   3  14        199.67        191.63        11.78 o                         
  -2   3  14         64.83         70.62         7.73 o                         
  -1   3  14        292.66        312.03        11.01 o                         
   0   3  14          2.44         -0.77         4.78 o                         
   1   3  14        292.90        315.41         8.70 o                         
   2   3  14         64.78         78.30         6.62 o                         
   3   3  14        199.75        190.47         6.29 o                         
   4   3  14        117.04        121.45         7.94 o                         
   5   3  14         48.52         49.40         8.00 o                         
   6   3  14         18.64         17.21         6.45 o                         
   7   3  14          5.33         10.74         6.07 o                         
  -7   4  14          0.40          1.26         6.09 o                         
  -6   4  14         17.48         16.47         6.65 o                         
  -5   4  14         66.38         71.23         6.59 o                         
  -4   4  14         58.03         48.91         6.04 o                         
  -3   4  14        117.83        107.49         8.91 o                         
  -2   4  14         59.73         63.43         6.82 o                         
  -1   4  14        336.68        382.76        10.94 o                         
   0   4  14        155.86        148.86         8.39 o                         
   1   4  14        336.64        387.26        11.95 o                         
   2   4  14         59.79         66.78         7.24 o                         
   3   4  14        117.72        117.71         7.18 o                         
   4   4  14         58.02         47.89         6.77 o                         
   5   4  14         66.38         74.50         8.57 o                         
   6   4  14         17.48         13.96         6.96 o                         
   7   4  14          0.40          1.27         6.36 o                         
  -7   5  14         43.41         46.33         6.77 o                         
  -6   5  14         14.62         13.30         5.09 o                         
  -5   5  14         77.63         80.53         7.77 o                         
  -4   5  14        104.90        106.32         6.69 o                         
  -3   5  14        245.70        234.58         7.53 o                         
  -2   5  14        178.85        177.83         9.94 o                         
  -1   5  14          4.57         -2.17         6.29 o                         
   0   5  14         25.79         21.28         7.05 o                         
   1   5  14          4.57          3.81         6.93 o                         
   2   5  14        178.67        187.83         9.97 o                         
   3   5  14        245.80        236.36        11.44 o                         
   4   5  14        104.74        121.00         7.21 o                         
   5   5  14         77.62         83.67         8.16 o                         
   6   5  14         14.62         12.70         6.86 o                         
   7   5  14         43.44         48.21         7.83 o                         
  -7   6  14         31.76         34.35         6.60 o                         
  -6   6  14          9.66         13.43         4.39 o                         
  -5   6  14         10.95          6.13         3.85 o                         
  -4   6  14         35.26         36.10         7.53 o                         
  -3   6  14        106.98        109.72         7.29 o                         
  -2   6  14        225.39        194.06        11.33 o                         
  -1   6  14        618.67        622.67        18.27 o                         
   0   6  14         40.53         52.69        10.12 o                         
   1   6  14        618.60        626.38        20.74 o                         
   2   6  14        225.43        216.32        10.99 o                         
   3   6  14        106.95        105.34         9.86 o                         
   4   6  14         35.30         24.30         7.73 o                         
   5   6  14         10.98          9.84         7.56 o                         
   6   6  14          9.68          6.99         4.21 o                         
   7   6  14         31.77         44.53         9.53 o                         
  -7   7  14         16.63         21.26         6.25 o                         
  -6   7  14         15.34         16.41         6.07 o                         
  -5   7  14         10.17          2.37         5.65 o                         
  -4   7  14         63.03         66.50         8.69 o                         
  -3   7  14         53.15         57.65         9.17 o                         
  -2   7  14        313.69        296.58        12.08 o                         
  -1   7  14        198.11        202.02        13.69 o                         
   0   7  14         34.76         31.50         9.38 o                         
   1   7  14        198.12        194.45        13.64 o                         
   2   7  14        313.62        310.65        14.31 o                         
   3   7  14         53.10         63.76         9.52 o                         
   4   7  14         63.05         60.76         9.17 o                         
   5   7  14         10.19          8.90         6.78 o                         
   6   7  14         15.32         15.11         5.46 o                         
   7   7  14         16.61         22.70         7.10 o                         
  -6   8  14          1.13          4.55         5.72 o                         
  -5   8  14         41.38         49.74         5.48 o                         
  -4   8  14         15.73         19.67         7.02 o                         
  -3   8  14         35.60         28.17         7.35 o                         
  -2   8  14         27.45         22.88         7.14 o                         
  -1   8  14         37.93         24.02         7.57 o                         
   0   8  14         25.64         32.02         9.41 o                         
   1   8  14         37.98         25.48         9.06 o                         
   2   8  14         27.43         27.54         8.31 o                         
   3   8  14         35.58         36.15         7.82 o                         
   4   8  14         15.75         10.88         7.57 o                         
   5   8  14         41.35         52.85         8.66 o                         
   6   8  14          1.14          0.51         5.50 o                         
  -6   9  14          6.89          6.98         5.24 o                         
  -5   9  14         56.69         63.82         5.82 o                         
  -4   9  14          5.09          2.45         5.84 o                         
  -3   9  14         33.87         38.92         6.94 o                         
  -2   9  14         14.41         14.55         7.10 o                         
  -1   9  14        116.88        104.59         9.08 o                         
   0   9  14        231.41        234.49        12.40 o                         
   1   9  14        116.87        113.79         9.48 o                         
   2   9  14         14.44         10.35         8.25 o                         
   3   9  14         33.96         39.12         8.58 o                         
   4   9  14          5.11          3.02         7.83 o                         
   5   9  14         56.66         62.37         8.86 o                         
   6   9  14          6.92          7.43         7.85 o                         
  -6  10  14         23.40         20.54         4.76 o                         
  -5  10  14          2.58         -0.96         4.99 o                         
  -4  10  14          3.10          4.55         4.54 o                         
  -3  10  14         14.39         24.78         6.22 o                         
  -2  10  14         77.86         73.76         8.00 o                         
  -1  10  14          2.28          0.36         5.89 o                         
   0  10  14          1.82          7.80         8.22 o                         
   1  10  14          2.27         -5.79         7.54 o                         
   2  10  14         77.83         65.11         9.43 o                         
   3  10  14         14.40         16.99         8.54 o                         
   4  10  14          3.10          7.68         7.65 o                         
   5  10  14          2.59          4.70         7.85 o                         
   6  10  14         23.39         28.97         9.04 o                         
  -6  11  14          4.45          3.28         6.66 o                         
  -5  11  14          5.21          9.05         4.67 o                         
  -4  11  14          7.30          6.89         5.21 o                         
  -3  11  14         67.45         65.55         8.19 o                         
  -2  11  14          9.20          6.63         6.85 o                         
  -1  11  14          0.92         -0.71         5.76 o                         
   0  11  14         17.71         18.04         5.71 o                         
   1  11  14          0.91         -1.72         7.78 o                         
   2  11  14          9.20         23.83         9.55 o                         
   3  11  14         67.53         55.07         9.06 o                         
   4  11  14          7.29          2.14         8.60 o                         
   5  11  14          5.20          6.52         8.31 o                         
   6  11  14          4.47         12.20         9.48 o                         
  -5  12  14          0.39          1.38         3.97 o                         
  -4  12  14         17.46         13.54         5.82 o                         
  -3  12  14         45.85         54.47         8.68 o                         
  -2  12  14         10.88          6.33         6.15 o                         
  -1  12  14         17.30         18.30         6.27 o                         
   0  12  14          3.04          1.79         4.81 o                         
   1  12  14         17.28         15.39         8.37 o                         
   2  12  14         10.90         10.65         8.44 o                         
   3  12  14         45.86         47.15         9.50 o                         
   4  12  14         17.46          7.88         8.87 o                         
   5  12  14          0.39          6.52        10.39 o                         
  -5  13  14          0.15          0.16         5.38 o                         
  -4  13  14          0.71          4.21         6.76 o                         
  -3  13  14          3.46          6.85         6.56 o                         
  -2  13  14         10.08         15.46         6.54 o                         
  -1  13  14          9.06          1.21         6.32 o                         
   0  13  14         14.30         10.86         7.14 o                         
   1  13  14          9.06          6.19         8.61 o                         
   2  13  14         10.07          7.42         8.88 o                         
   3  13  14          3.46         -3.49         8.36 o                         
   4  13  14          0.71         -5.18         8.66 o                         
   5  13  14          0.15          3.81        10.86 o                         
  -4  14  14          4.89          8.24         6.24 o                         
  -3  14  14          0.08         -2.03         7.09 o                         
  -2  14  14         18.94         14.93         6.59 o                         
  -1  14  14         37.99         44.37         8.97 o                         
   0  14  14          5.97          8.98         6.97 o                         
   1  14  14         38.00         38.61        10.24 o                         
   2  14  14         18.94         17.43         9.88 o                         
   3  14  14          0.08         -1.48         8.60 o                         
   4  14  14          4.90         10.13        10.39 o                         
  -3  15  14          5.22          5.63         7.02 o                         
  -2  15  14          5.48          7.12         6.05 o                         
  -1  15  14          2.16          0.86         7.50 o                         
   0  15  14         13.90         15.47         7.15 o                         
   1  15  14          2.16         -0.38         5.48 o                         
   2  15  14          5.46          2.37         9.51 o                         
   3  15  14          5.21         12.20        11.99 o                         
  -2  16  14          0.81          0.77         7.51 o                         
  -1  16  14          3.44          2.67         8.30 o                         
   0  16  14         31.28         39.56         8.57 o                         
   1  16  14          3.44          4.44         6.18 o                         
   2  16  14          0.81          8.11        10.88 o                         
   0  17  14          2.92         -0.81         7.42 o                         
   1   0  15         96.35         89.86         7.02 o                         
   2   0  15          0.00         -3.68         5.89 o                         
   3   0  15          2.37          0.41         5.17 o                         
   4   0  15         25.60         14.88         7.96 o                         
   5   0  15          1.16          6.91        10.99 o                         
   6   0  15         18.51         15.07         6.06 o                         
   7   0  15          3.73         -5.82         5.82 o                         
  -7   1  15          1.56         -1.78         6.11 o                         
  -6   1  15         40.62         44.63         7.70 o                         
  -5   1  15         84.21         94.89        11.97 o                         
  -4   1  15         18.02         14.90         7.88 o                         
  -3   1  15          6.25          4.37         7.71 o                         
  -2   1  15         98.13        106.69         7.96 o                         
  -1   1  15         44.94         50.31         7.18 o                         
   0   1  15         13.91         16.83         4.74 o                         
   1   1  15         44.91         56.06         6.17 o                         
   2   1  15         98.18         96.92         7.98 o                         
   3   1  15          6.25          1.25         4.94 o                         
   4   1  15         18.01         13.63         8.83 o                         
   5   1  15         84.19         83.93         6.46 o                         
   6   1  15         40.61         49.99         7.05 o                         
   7   1  15          1.56          5.20         5.96 o                         
  -7   2  15          5.50          9.97         6.72 o                         
  -6   2  15          5.19         -1.06         7.46 o                         
  -5   2  15         67.75         61.45         8.79 o                         
  -4   2  15         84.37         91.69        10.08 o                         
  -3   2  15         22.07         25.07         9.81 o                         
  -2   2  15         29.99         27.41         6.25 o                         
  -1   2  15         79.45         78.13         7.28 o                         
   0   2  15        135.92        130.64         7.98 o                         
   1   2  15         79.54         74.92         8.01 o                         
   2   2  15         29.95         24.33         6.62 o                         
   3   2  15         22.04         15.42         5.11 o                         
   4   2  15         84.40         93.67         7.30 o                         
   5   2  15         67.78         63.88         7.13 o                         
   6   2  15          5.20          4.45         5.92 o                         
   7   2  15          5.51          8.55         6.47 o                         
  -7   3  15          3.99          1.50         7.48 o                         
  -6   3  15         24.21         32.38         7.72 o                         
  -5   3  15         83.62         86.07         8.27 o                         
  -4   3  15         61.34         62.49         7.74 o                         
  -3   3  15         82.94         92.02         9.55 o                         
  -2   3  15        122.07        126.65         8.92 o                         
  -1   3  15         83.85         78.00         7.59 o                         
   0   3  15          3.98          9.05         5.92 o                         
   1   3  15         83.89         82.16         6.26 o                         
   2   3  15        122.16        139.22         8.55 o                         
   3   3  15         82.93         91.98         6.93 o                         
   4   3  15         61.37         58.82         6.36 o                         
   5   3  15         83.67         92.88         7.79 o                         
   6   3  15         24.20         23.08         6.62 o                         
   7   3  15          3.99          8.09         6.24 o                         
  -7   4  15          5.82         14.97         7.31 o                         
  -6   4  15         19.35         20.47         6.81 o                         
  -5   4  15         18.01         20.48         5.29 o                         
  -4   4  15        158.22        147.04         8.46 o                         
  -3   4  15         20.26         22.45         7.60 o                         
  -2   4  15        778.48        786.64        16.17 o                         
  -1   4  15        153.08        143.41         8.34 o                         
   0   4  15         94.62         83.13         7.20 o                         
   1   4  15        152.86        141.09         7.86 o                         
   2   4  15        778.38        782.09        11.30 o                         
   3   4  15         20.34         29.87         7.49 o                         
   4   4  15        158.27        150.69         8.75 o                         
   5   4  15         18.03         17.23         7.47 o                         
   6   4  15         19.38         23.93         7.17 o                         
   7   4  15          5.82          3.15         6.72 o                         
  -7   5  15         11.73         12.22         6.08 o                         
  -6   5  15          2.04          0.14         4.84 o                         
  -5   5  15          1.92         -2.89         5.31 o                         
  -4   5  15         38.91         37.79         6.22 o                         
  -3   5  15         22.50         10.70         6.10 o                         
  -2   5  15        253.00        254.07        11.59 o                         
  -1   5  15         49.18         48.90         7.24 o                         
   0   5  15         24.85         31.29         7.41 o                         
   1   5  15         49.09         42.30         8.33 o                         
   2   5  15        252.96        251.42        12.56 o                         
   3   5  15         22.53         10.31         6.67 o                         
   4   5  15         38.96         40.15         8.17 o                         
   5   5  15          1.91          0.58         6.65 o                         
   6   5  15          2.04          3.75         6.20 o                         
   7   5  15         11.73         14.74         7.23 o                         
  -7   6  15         26.96         22.31         6.14 o                         
  -6   6  15         12.41          9.95         4.53 o                         
  -5   6  15         59.21         60.76         6.79 o                         
  -4   6  15        191.53        187.33        11.13 o                         
  -3   6  15          4.25         -1.46         5.59 o                         
  -2   6  15         85.36        100.00         9.09 o                         
  -1   6  15        156.70        163.77        13.10 o                         
   0   6  15         11.45         16.59         8.43 o                         
   1   6  15        156.40        153.73        11.88 o                         
   2   6  15         85.45         93.62         9.20 o                         
   3   6  15          4.22         -7.04         7.04 o                         
   4   6  15        191.62        191.83        12.03 o                         
   5   6  15         59.31         48.19         8.67 o                         
   6   6  15         12.44          9.47         4.26 o                         
   7   6  15         26.95         33.53         8.45 o                         
  -6   7  15          3.90          3.66         5.93 o                         
  -5   7  15         16.62         18.42         6.40 o                         
  -4   7  15         22.69         21.31         6.93 o                         
  -3   7  15          7.34         10.05         6.91 o                         
  -2   7  15         17.72          7.12        10.11 o                         
  -1   7  15        250.29        253.49        13.69 o                         
   0   7  15          1.21         -7.60         7.60 o                         
   1   7  15        250.42        262.83        15.50 o                         
   2   7  15         17.68         17.09         7.43 o                         
   3   7  15          7.37         -0.20         7.71 o                         
   4   7  15         22.65         29.31         8.37 o                         
   5   7  15         16.66         22.82         8.40 o                         
   6   7  15          3.90          6.56         6.48 o                         
  -6   8  15         26.69         22.61         6.53 o                         
  -5   8  15         79.17         73.96         7.12 o                         
  -4   8  15         26.82         25.46         8.20 o                         
  -3   8  15         50.47         46.00         6.96 o                         
  -2   8  15        102.46        112.34         8.97 o                         
  -1   8  15        223.45        185.33        15.97 o                         
   0   8  15        251.22        257.94        15.67 o                         
   1   8  15        223.68        205.21        13.65 o                         
   2   8  15        102.32        117.57        12.76 o                         
   3   8  15         50.48         44.07         9.02 o                         
   4   8  15         26.80         26.06         7.87 o                         
   5   8  15         79.22         77.61         9.43 o                         
   6   8  15         26.69         16.72         7.99 o                         
  -6   9  15          6.18          6.15         6.25 o                         
  -5   9  15          2.36         -1.77         5.20 o                         
  -4   9  15         27.08         23.48         6.62 o                         
  -3   9  15          2.96          0.21         8.28 o                         
  -2   9  15        140.67        134.60        10.55 o                         
  -1   9  15         18.34         21.51         8.33 o                         
   0   9  15          4.27          4.87         8.83 o                         
   1   9  15         18.33         29.85         9.43 o                         
   2   9  15        140.79        143.31        13.31 o                         
   3   9  15          2.97         -5.31         8.69 o                         
   4   9  15         27.13         15.05         8.83 o                         
   5   9  15          2.34          1.74         7.56 o                         
   6   9  15          6.18          7.36         8.55 o                         
  -6  10  15          1.20         -1.41         5.11 o                         
  -5  10  15          7.68          8.50         5.57 o                         
  -4  10  15          6.11          3.38         4.89 o                         
  -3  10  15          0.33          2.50         6.66 o                         
  -2  10  15         12.21         14.84         6.86 o                         
  -1  10  15         32.48         32.94         7.65 o                         
   0  10  15         10.48          7.36         8.08 o                         
   1  10  15         32.51         42.37         8.94 o                         
   2  10  15         12.19         16.46         8.94 o                         
   3  10  15          0.33          8.38         9.04 o                         
   4  10  15          6.11          4.11         8.21 o                         
   5  10  15          7.65          2.46         7.99 o                         
   6  10  15          1.20         -5.77         8.74 o                         
  -5  11  15         11.71          9.48         5.47 o                         
  -4  11  15         28.09         33.70         6.37 o                         
  -3  11  15         47.70         47.72         7.36 o                         
  -2  11  15          4.90         11.88         7.20 o                         
  -1  11  15         25.73         20.88         6.24 o                         
   0  11  15         50.63         54.47         7.76 o                         
   1  11  15         25.73         33.53         9.11 o                         
   2  11  15          4.91          3.36         7.96 o                         
   3  11  15         47.70         45.65        10.65 o                         
   4  11  15         28.05         34.69         9.07 o                         
   5  11  15         11.70         15.21         9.44 o                         
  -5  12  15          1.97          3.86         4.82 o                         
  -4  12  15         19.98         22.05         6.92 o                         
  -3  12  15          2.12         -2.36         6.76 o                         
  -2  12  15         40.00         46.32         8.12 o                         
  -1  12  15          7.44         10.54         6.23 o                         
   0  12  15          0.02         -0.52         6.01 o                         
   1  12  15          7.44         -0.47         8.07 o                         
   2  12  15         39.98         49.75        10.73 o                         
   3  12  15          2.12         -5.44         8.10 o                         
   4  12  15         20.01         17.02         9.96 o                         
   5  12  15          1.96         14.01        10.36 o                         
  -4  13  15         13.41         12.80         7.30 o                         
  -3  13  15          0.25         -0.83         6.85 o                         
  -2  13  15          9.07          9.69         6.81 o                         
  -1  13  15          0.43          2.69         5.72 o                         
   0  13  15          0.64         -2.93         6.93 o                         
   1  13  15          0.43          0.52         8.58 o                         
   2  13  15          9.07          8.50         9.40 o                         
   3  13  15          0.25         -2.52         9.04 o                         
   4  13  15         13.41          7.99        10.29 o                         
  -4  14  15         15.31         22.80         8.07 o                         
  -3  14  15          7.16          7.54         7.47 o                         
  -2  14  15          4.47         -0.05         5.80 o                         
  -1  14  15          5.35         12.35         6.24 o                         
   0  14  15         10.41         19.69         7.72 o                         
   1  14  15          5.34          3.22         9.13 o                         
   2  14  15          4.46          3.88         9.52 o                         
   3  14  15          7.16          5.85         9.50 o                         
   4  14  15         15.31         20.48        11.19 o                         
  -3  15  15          4.29          8.71         7.33 o                         
  -2  15  15          6.15          5.30         6.48 o                         
  -1  15  15          1.30         -6.74         8.56 o                         
   0  15  15          2.29          1.24         7.60 o                         
   1  15  15          1.29         -6.32         9.42 o                         
   2  15  15          6.15          9.67        10.53 o                         
   3  15  15          4.28          5.36         9.90 o                         
  -1  16  15          4.43          1.69         8.92 o                         
   0  16  15          0.00          1.64         7.18 o                         
   1  16  15          4.43         -1.35        10.56 o                         
   0   0  16         20.22         30.58         7.22 o                         
   1   0  16        293.94        247.54        10.62 o                         
   2   0  16         44.47         35.87         6.70 o                         
   3   0  16          4.07          3.17         5.78 o                         
   4   0  16         22.30         11.98         8.66 o                         
   5   0  16         27.87         29.17        10.79 o                         
   6   0  16          3.69          3.37         7.84 o                         
   7   0  16          0.05         -2.79         6.26 o                         
  -7   1  16          0.78         -1.73         6.14 o                         
  -6   1  16         14.87         16.22         9.05 o                         
  -5   1  16         21.91         25.49         9.32 o                         
  -4   1  16          0.68          4.23         7.42 o                         
  -3   1  16         18.37         10.76         8.31 o                         
  -2   1  16         58.16         50.82         7.59 o                         
  -1   1  16         33.85         21.84         6.88 o                         
   0   1  16        263.89        224.95         8.24 o                         
   1   1  16         33.87         24.96         6.28 o                         
   2   1  16         58.10         59.37         6.97 o                         
   3   1  16         18.36         16.58         6.21 o                         
   4   1  16          0.68         -8.07         8.07 o                         
   5   1  16         21.91         16.31         6.43 o                         
   6   1  16         14.84         13.66         5.74 o                         
   7   1  16          0.78         -6.00         6.00 o                         
  -7   2  16         10.56         11.62         7.61 o                         
  -6   2  16          3.66          8.53         7.54 o                         
  -5   2  16         57.55         56.61         9.40 o                         
  -4   2  16         66.95         65.27         8.92 o                         
  -3   2  16          9.35          4.44         8.52 o                         
  -2   2  16         83.49         92.12         8.22 o                         
  -1   2  16        149.56        165.14         8.95 o                         
   0   2  16        190.15        199.14         8.24 o                         
   1   2  16        149.57        165.25         9.31 o                         
   2   2  16         83.57         78.20         8.01 o                         
   3   2  16          9.37          2.84         6.48 o                         
   4   2  16         66.97         69.25         8.17 o                         
   5   2  16         57.54         45.77         4.98 o                         
   6   2  16          3.66         11.49         6.16 o                         
   7   2  16         10.56          5.85         6.86 o                         
  -7   3  16         10.82          4.66         7.77 o                         
  -6   3  16          4.70          6.09         6.79 o                         
  -5   3  16         75.77         81.62         7.92 o                         
  -4   3  16         74.09         68.29        10.12 o                         
  -3   3  16         91.05         82.36         9.64 o                         
  -2   3  16        167.62        181.25        10.30 o                         
  -1   3  16         51.27         57.04         7.38 o                         
   0   3  16          1.22          7.46         7.95 o                         
   1   3  16         51.31         51.39         6.25 o                         
   2   3  16        167.69        178.10        10.72 o                         
   3   3  16         90.94         90.52         8.11 o                         
   4   3  16         74.14         77.66         7.65 o                         
   5   3  16         75.74         74.64         7.14 o                         
   6   3  16          4.71         12.19         6.02 o                         
   7   3  16         10.80          6.58         7.27 o                         
  -7   4  16          8.15          5.25         7.44 o                         
  -6   4  16          3.66          7.58         6.81 o                         
  -5   4  16         32.14         38.36         5.64 o                         
  -4   4  16          0.93         -2.14         6.57 o                         
  -3   4  16         32.65         22.53         7.88 o                         
  -2   4  16         95.66         87.06         8.45 o                         
  -1   4  16          5.13         -3.62         5.98 o                         
   0   4  16         74.75         83.79         8.31 o                         
   1   4  16          5.14          7.15         5.30 o                         
   2   4  16         95.62        103.13         7.99 o                         
   3   4  16         32.64         28.80         8.47 o                         
   4   4  16          0.92          7.39         6.11 o                         
   5   4  16         32.14         34.70         7.76 o                         
   6   4  16          3.67          1.12         5.97 o                         
   7   4  16          8.14          8.37         7.18 o                         
  -6   5  16          5.54          4.50         4.85 o                         
  -5   5  16          2.30         -0.50         5.40 o                         
  -4   5  16         62.22         59.86         7.40 o                         
  -3   5  16         80.42         78.85         8.69 o                         
  -2   5  16         32.78         34.53         6.38 o                         
  -1   5  16          6.29         10.40         6.71 o                         
   0   5  16         32.15         35.64         8.54 o                         
   1   5  16          6.27         -1.32         6.92 o                         
   2   5  16         32.73         33.26         8.14 o                         
   3   5  16         80.55         76.73         8.55 o                         
   4   5  16         62.24         54.86         9.39 o                         
   5   5  16          2.31          5.02         7.24 o                         
   6   5  16          5.54          5.01         6.95 o                         
  -6   6  16          7.46          3.52         4.27 o                         
  -5   6  16         12.99         10.45         7.51 o                         
  -4   6  16          0.37         -3.34         6.87 o                         
  -3   6  16         27.97         31.97         4.76 o                         
  -2   6  16          3.10         -1.57         8.62 o                         
  -1   6  16         22.99         23.17        12.40 o                         
   0   6  16        282.83        236.87        14.76 o                         
   1   6  16         23.01         19.52         9.21 o                         
   2   6  16          3.14         -6.23         7.15 o                         
   3   6  16         27.93         26.96         9.00 o                         
   4   6  16          0.37          5.77         7.50 o                         
   5   6  16         12.99         19.39         6.76 o                         
   6   6  16          7.46          1.42         7.07 o                         
  -6   7  16         19.75         28.04         6.87 o                         
  -5   7  16         29.69         38.30         7.20 o                         
  -4   7  16          3.80          2.96         7.70 o                         
  -3   7  16          8.98          6.60         7.02 o                         
  -2   7  16         21.56          0.84        17.13 o                         
  -1   7  16         50.36         37.32         9.49 o                         
   0   7  16        193.26        175.60        17.12 o                         
   1   7  16         50.41         54.29        10.40 o                         
   2   7  16         21.56         19.30         9.86 o                         
   3   7  16          9.01          5.02         7.97 o                         
   4   7  16          3.78          3.43         7.74 o                         
   5   7  16         29.73         35.13         9.37 o                         
   6   7  16         19.74         28.95         8.09 o                         
  -6   8  16         37.20         33.97         6.95 o                         
  -5   8  16         26.20         20.45         6.82 o                         
  -4   8  16         22.75         22.31         9.10 o                         
  -3   8  16         18.51         23.18         7.01 o                         
  -2   8  16        106.60         92.97        16.28 o                         
  -1   8  16         55.97         59.42        10.91 o                         
   0   8  16         74.20         78.52        11.56 o                         
   1   8  16         55.91         63.25        11.84 o                         
   2   8  16        106.57         83.68        12.33 o                         
   3   8  16         18.55         17.13         8.96 o                         
   4   8  16         22.77         16.85         8.11 o                         
   5   8  16         26.23         24.14         8.11 o                         
   6   8  16         37.21         39.68         8.07 o                         
  -6   9  16         30.47         32.93         7.24 o                         
  -5   9  16          0.18          1.36         6.08 o                         
  -4   9  16         13.00         12.31         9.57 o                         
  -3   9  16         17.35         12.81         8.20 o                         
  -2   9  16         28.92         32.24         8.74 o                         
  -1   9  16        244.71        247.36        16.85 o                         
   0   9  16          0.33         -8.27         8.27 o                         
   1   9  16        244.59        215.77        15.26 o                         
   2   9  16         28.93         32.54        10.19 o                         
   3   9  16         17.34         18.65         9.34 o                         
   4   9  16         13.01         20.53         8.52 o                         
   5   9  16          0.18          2.25         8.67 o                         
   6   9  16         30.43         27.82         9.06 o                         
  -5  10  16         15.07         18.65         5.68 o                         
  -4  10  16         27.66         33.48         5.66 o                         
  -3  10  16         27.04         37.19         7.06 o                         
  -2  10  16         11.30         10.61         7.85 o                         
  -1  10  16          2.09          0.81        10.13 o                         
   0  10  16         23.32         29.11         8.73 o                         
   1  10  16          2.09          7.20         9.65 o                         
   2  10  16         11.29          7.29         9.98 o                         
   3  10  16         27.08         31.29        11.23 o                         
   4  10  16         27.68         28.48         9.60 o                         
   5  10  16         15.06         17.11         9.57 o                         
  -5  11  16          2.32          1.93         5.31 o                         
  -4  11  16          0.24         -3.73         5.32 o                         
  -3  11  16         26.44         26.59         7.21 o                         
  -2  11  16         20.24         15.00         7.04 o                         
  -1  11  16          7.23          5.24         6.46 o                         
   0  11  16         20.51         12.46         6.55 o                         
   1  11  16          7.23          2.22         5.17 o                         
   2  11  16         20.23         25.93         9.67 o                         
   3  11  16         26.44         18.65         9.66 o                         
   4  11  16          0.24         -3.74         9.61 o                         
   5  11  16          2.32          2.82         9.83 o                         
  -4  12  16         10.26          9.09         6.48 o                         
  -3  12  16         50.12         57.94         8.46 o                         
  -2  12  16         13.37         13.23         7.51 o                         
  -1  12  16          5.46          1.36         5.65 o                         
   0  12  16          0.32         -2.26         6.16 o                         
   1  12  16          5.47          2.55         9.15 o                         
   2  12  16         13.38         15.67         9.85 o                         
   3  12  16         50.10         49.83        10.99 o                         
   4  12  16         10.26         11.54        10.62 o                         
  -4  13  16          0.27         -1.64         6.35 o                         
  -3  13  16          8.55          7.34         7.37 o                         
  -2  13  16         23.05         27.24         7.47 o                         
  -1  13  16          3.01          7.48         5.74 o                         
   0  13  16          0.29         -5.45        10.48 o                         
   1  13  16          3.02         11.21         9.72 o                         
   2  13  16         23.05         28.24         9.74 o                         
   3  13  16          8.55         11.48        11.26 o                         
   4  13  16          0.27         -4.17        10.97 o                         
  -3  14  16          2.83          0.63         7.11 o                         
  -2  14  16          0.38          1.89         6.37 o                         
  -1  14  16          7.58          6.99         6.02 o                         
   0  14  16          0.68         -0.40        10.54 o                         
   1  14  16          7.58          5.11        10.53 o                         
   2  14  16          0.38          4.93        10.74 o                         
   3  14  16          2.83          4.38         9.91 o                         
  -2  15  16          1.97         -2.02         6.73 o                         
  -1  15  16         23.82         19.74         9.01 o                         
   0  15  16          5.72          8.73         7.44 o                         
   1  15  16         23.84         30.34        10.95 o                         
   2  15  16          1.97         -2.64        10.65 o                         
   1   0  17         80.02         67.16         7.30 o                         
   2   0  17         56.16         44.57         7.24 o                         
   3   0  17          4.48          1.53         5.97 o                         
   4   0  17         13.88         21.98         9.46 o                         
   5   0  17         66.56         58.06        12.73 o                         
   6   0  17         12.71         14.40         9.15 o                         
  -6   1  17         12.14          6.94         9.89 o                         
  -5   1  17          8.27          2.27        11.47 o                         
  -4   1  17          0.59          3.06         7.66 o                         
  -3   1  17          1.22          0.06         6.55 o                         
  -2   1  17         28.09         25.61         7.40 o                         
  -1   1  17        179.90        175.35         9.74 o                         
   0   1  17        393.65        393.16        10.68 o                         
   1   1  17        179.98        172.09        10.79 o                         
   2   1  17         28.09         23.48         7.55 o                         
   3   1  17          1.22         -0.72         5.80 o                         
   4   1  17          0.58          1.68         7.53 o                         
   5   1  17          8.25         10.64         7.17 o                         
   6   1  17         12.17         19.11         8.19 o                         
  -6   2  17          3.04         -0.44         7.52 o                         
  -5   2  17         10.71         15.02         9.53 o                         
  -4   2  17         71.20         54.48         9.31 o                         
  -3   2  17          0.28          5.88         8.25 o                         
  -2   2  17         30.18         28.19         7.13 o                         
  -1   2  17         59.45         58.24         7.14 o                         
   0   2  17          3.77          0.38         6.20 o                         
   1   2  17         59.49         59.00         4.85 o                         
   2   2  17         30.21         27.47         7.88 o                         
   3   2  17          0.29          0.85         6.87 o                         
   4   2  17         71.19         74.00        10.25 o                         
   5   2  17         10.71          8.24         5.15 o                         
   6   2  17          3.03          1.21         5.18 o                         
  -6   3  17          4.60          3.42         7.09 o                         
  -5   3  17          1.33         -1.96         6.60 o                         
  -4   3  17        117.14        120.56        10.95 o                         
  -3   3  17        130.02        118.55        16.40 o                         
  -2   3  17          3.40         -0.02         6.56 o                         
  -1   3  17         30.72         25.85         9.45 o                         
   0   3  17        135.74        142.65         9.65 o                         
   1   3  17         30.82         20.38         7.37 o                         
   2   3  17          3.41         -6.24         8.36 o                         
   3   3  17        129.97        124.12         8.10 o                         
   4   3  17        117.22        119.49         8.59 o                         
   5   3  17          1.33          0.63         7.67 o                         
   6   3  17          4.59          1.18         5.36 o                         
  -6   4  17          1.11          4.12         7.46 o                         
  -5   4  17         20.18         14.58         6.41 o                         
  -4   4  17          9.07          7.98         6.80 o                         
  -3   4  17        106.18        107.59        11.96 o                         
  -2   4  17        213.53        220.53        10.48 o                         
  -1   4  17         23.28         11.91         7.36 o                         
   0   4  17         17.48         18.75         8.67 o                         
   1   4  17         23.27         24.42         5.90 o                         
   2   4  17        213.43        230.21        10.62 o                         
   3   4  17        106.13        106.66         7.46 o                         
   4   4  17          9.05          5.16         8.15 o                         
   5   4  17         20.23         14.69         6.57 o                         
   6   4  17          1.11          0.84         6.20 o                         
  -6   5  17          4.59          4.55         6.26 o                         
  -5   5  17          2.95          7.62         5.77 o                         
  -4   5  17         48.14         58.96         6.72 o                         
  -3   5  17         40.29         35.82         7.59 o                         
  -2   5  17         33.89         32.68         7.51 o                         
  -1   5  17         77.09         77.98         7.59 o                         
   0   5  17          1.11          2.36         6.72 o                         
   1   5  17         77.06         80.78         8.14 o                         
   2   5  17         33.88         34.51         6.05 o                         
   3   5  17         40.26         42.39         9.33 o                         
   4   5  17         48.12         46.55         6.15 o                         
   5   5  17          2.93         -0.92         6.98 o                         
   6   5  17          4.60          9.02         6.77 o                         
  -6   6  17         12.47         12.51         3.61 o                         
  -5   6  17          5.67         -4.61         6.94 o                         
  -4   6  17         57.09         46.67         9.11 o                         
  -3   6  17          2.65          6.59         7.84 o                         
  -2   6  17         34.34         40.55         9.66 o                         
  -1   6  17         49.59         51.28         8.52 o                         
   0   6  17          5.69         10.23        11.64 o                         
   1   6  17         49.54         55.04        10.28 o                         
   2   6  17         34.30         26.14         8.47 o                         
   3   6  17          2.66         -1.80         8.64 o                         
   4   6  17         57.09         53.03         7.14 o                         
   5   6  17          5.67          1.67         6.44 o                         
   6   6  17         12.47         16.06         8.28 o                         
  -6   7  17          2.66          0.29         6.71 o                         
  -5   7  17         16.21          9.88         6.58 o                         
  -4   7  17         16.08         12.23         9.23 o                         
  -3   7  17        192.90        200.76        16.90 o                         
  -2   7  17         57.73         51.25        14.94 o                         
  -1   7  17         85.78         84.12        13.16 o                         
   0   7  17          1.79          1.62        11.09 o                         
   1   7  17         85.73         97.12        12.57 o                         
   2   7  17         57.67         59.99        10.42 o                         
   3   7  17        192.89        212.92        12.89 o                         
   4   7  17         16.08         28.89         8.24 o                         
   5   7  17         16.21         18.13         8.98 o                         
   6   7  17          2.66          8.96         7.17 o                         
  -5   8  17          0.06         -6.15         6.15 o                         
  -4   8  17         19.07         18.37         8.60 o                         
  -3   8  17          6.54         10.11         7.65 o                         
  -2   8  17         47.46         57.44        14.68 o                         
  -1   8  17        165.44        156.98        14.36 o                         
   0   8  17         21.08         27.54        10.99 o                         
   1   8  17        165.41        171.20        14.35 o                         
   2   8  17         47.46         48.47        10.84 o                         
   3   8  17          6.54         10.69         8.85 o                         
   4   8  17         19.07         21.14         7.93 o                         
   5   8  17          0.06         -7.86         7.86 o                         
  -5   9  17          3.19         -0.91         6.55 o                         
  -4   9  17          3.92          2.19         8.46 o                         
  -3   9  17         11.58          7.69         7.44 o                         
  -2   9  17         14.45         16.51        10.51 o                         
  -1   9  17         67.20         63.43        11.14 o                         
   0   9  17         79.27         86.56        10.73 o                         
   1   9  17         67.20         72.66        12.84 o                         
   2   9  17         14.47         15.34        10.51 o                         
   3   9  17         11.58          7.65         8.95 o                         
   4   9  17          3.92          2.96         8.16 o                         
   5   9  17          3.19         10.15         9.31 o                         
  -5  10  17          8.29          3.29         6.47 o                         
  -4  10  17          0.19         -0.51         5.20 o                         
  -3  10  17         12.85         22.49         7.53 o                         
  -2  10  17         24.83         22.99         7.98 o                         
  -1  10  17          9.24          8.34        11.79 o                         
   0  10  17          0.04          4.82         9.55 o                         
   1  10  17          9.23          8.84        12.11 o                         
   2  10  17         24.81         25.76         9.46 o                         
   3  10  17         12.84         13.02        11.20 o                         
   4  10  17          0.19          1.28         9.64 o                         
   5  10  17          8.28          7.39         9.28 o                         
  -4  11  17         50.81         52.32         6.48 o                         
  -3  11  17         30.40         37.26         7.43 o                         
  -2  11  17         58.74         53.20         8.20 o                         
  -1  11  17          2.13          6.41         7.89 o                         
   0  11  17          1.21         -9.56         9.56 o                         
   1  11  17          2.13          4.80        11.85 o                         
   2  11  17         58.74         51.72        12.31 o                         
   3  11  17         30.42         37.66        10.46 o                         
   4  11  17         50.81         57.88        10.76 o                         
  -4  12  17          3.80          2.57         5.58 o                         
  -3  12  17          5.92         13.04         8.49 o                         
  -2  12  17         31.10         28.54         7.50 o                         
  -1  12  17          9.67         11.01         7.72 o                         
   0  12  17          0.52          0.49         6.38 o                         
   1  12  17          9.64          9.26         8.99 o                         
   2  12  17         31.12         30.04        10.67 o                         
   3  12  17          5.91          0.26        10.49 o                         
   4  12  17          3.80          9.94        12.98 o                         
  -3  13  17         21.75         22.15         7.68 o                         
  -2  13  17          1.95          0.55         6.83 o                         
  -1  13  17          4.33          3.44         7.53 o                         
   0  13  17          0.01         -1.31         5.55 o                         
   1  13  17          4.33          0.83        12.33 o                         
   2  13  17          1.95         -5.22         9.26 o                         
   3  13  17         21.76         27.47        13.42 o                         
  -2  14  17          0.65          2.74         7.41 o                         
  -1  14  17         16.12         22.52         6.34 o                         
   0  14  17          0.35        -10.95        10.95 o                         
   1  14  17         16.11         29.67        13.89 o                         
   2  14  17          0.66          6.20        10.13 o                         
   0  15  17          0.03         -2.60        11.75 o                         
   0   0  18        134.39        123.29        10.45 o                         
   1   0  18        187.03        167.93         9.08 o                         
   2   0  18        159.52        161.77         9.70 o                         
   3   0  18          9.09          9.65         7.48 o                         
   4   0  18         12.79          9.95        10.03 o                         
   5   0  18          2.93          1.93         8.68 o                         
   6   0  18          0.00          1.69         9.31 o                         
  -6   1  18         11.27         14.30        10.65 o                         
  -5   1  18          9.59         14.99        13.11 o                         
  -4   1  18          7.19          7.51         8.24 o                         
  -3   1  18         29.11         26.66         8.01 o                         
  -2   1  18          0.19         -1.35         7.29 o                         
  -1   1  18         22.99         27.11         7.16 o                         
   0   1  18          0.20          4.41         5.10 o                         
   1   1  18         23.00         23.15         7.96 o                         
   2   1  18          0.20         -1.15         7.09 o                         
   3   1  18         29.08         31.33         7.13 o                         
   4   1  18          7.17          6.19         8.84 o                         
   5   1  18          9.58          6.86         7.33 o                         
   6   1  18         11.24         15.79         8.10 o                         
  -6   2  18          8.50         -2.96         8.08 o                         
  -5   2  18          6.04          3.30         8.24 o                         
  -4   2  18          0.64         -3.67         7.46 o                         
  -3   2  18         33.54         36.89        14.04 o                         
  -2   2  18         21.07         18.90         7.54 o                         
  -1   2  18         92.35         94.26         8.88 o                         
   0   2  18          1.27         -3.01         6.52 o                         
   1   2  18         92.39        105.17         9.15 o                         
   2   2  18         21.10         18.80         8.09 o                         
   3   2  18         33.59         24.03         6.60 o                         
   4   2  18          0.64         -2.40         7.30 o                         
   5   2  18          6.04          2.87         5.26 o                         
   6   2  18          8.49          0.85         8.40 o                         
  -6   3  18         12.79          5.27         7.36 o                         
  -5   3  18          2.67          6.91         6.51 o                         
  -4   3  18         62.05         66.39        11.34 o                         
  -3   3  18         57.28         44.89        13.11 o                         
  -2   3  18         36.24         29.12         7.70 o                         
  -1   3  18         24.63         18.48         7.34 o                         
   0   3  18          1.50          1.68         6.37 o                         
   1   3  18         24.59         24.58         6.88 o                         
   2   3  18         36.31         29.57         9.10 o                         
   3   3  18         57.28         56.26         7.50 o                         
   4   3  18         61.98         61.49         8.06 o                         
   5   3  18          2.67          9.16         8.60 o                         
   6   3  18         12.83         12.30         7.65 o                         
  -6   4  18          6.54         -1.31         7.81 o                         
  -5   4  18         20.89         21.57         6.23 o                         
  -4   4  18         77.78         78.60         7.94 o                         
  -3   4  18         23.26         19.38         9.89 o                         
  -2   4  18         44.61         40.05         6.78 o                         
  -1   4  18          4.98         -3.63         6.99 o                         
   0   4  18         20.74         20.14         8.69 o                         
   1   4  18          4.96          0.31         5.70 o                         
   2   4  18         44.56         50.19         8.63 o                         
   3   4  18         23.25         24.16         6.66 o                         
   4   4  18         77.73         82.49        10.00 o                         
   5   4  18         20.90         29.96        10.34 o                         
   6   4  18          6.54          6.82         6.14 o                         
  -6   5  18          8.86          4.35         6.59 o                         
  -5   5  18          1.59         -4.67         5.44 o                         
  -4   5  18         13.88         18.02         6.28 o                         
  -3   5  18         41.19         49.67         7.06 o                         
  -2   5  18         83.74         87.99        10.22 o                         
  -1   5  18         46.13         40.23         8.21 o                         
   0   5  18         61.85         62.69         7.85 o                         
   1   5  18         46.15         50.00         8.04 o                         
   2   5  18         83.76         84.96        12.41 o                         
   3   5  18         41.16         45.29        11.29 o                         
   4   5  18         13.85          9.00         4.80 o                         
   5   5  18          1.60          0.84         6.75 o                         
   6   5  18          8.85          8.10         7.48 o                         
  -5   6  18          3.40          0.52         7.87 o                         
  -4   6  18          8.71         12.74         8.34 o                         
  -3   6  18          2.67         -1.11         6.73 o                         
  -2   6  18         33.38         34.11         9.41 o                         
  -1   6  18         57.47         50.55        12.08 o                         
   0   6  18         26.56         28.55         9.94 o                         
   1   6  18         57.47         45.00         8.48 o                         
   2   6  18         33.31         29.55         8.42 o                         
   3   6  18          2.66          3.15         7.15 o                         
   4   6  18          8.72         13.81         8.82 o                         
   5   6  18          3.41         -1.29         7.49 o                         
  -5   7  18         15.34         21.38         7.94 o                         
  -4   7  18         26.05         18.42        10.25 o                         
  -3   7  18          7.80          7.12         8.03 o                         
  -2   7  18         40.50         25.32        19.95 o                         
  -1   7  18         20.16         19.07         8.52 o                         
   0   7  18         19.00         18.81        11.72 o                         
   1   7  18         20.17          5.14         9.92 o                         
   2   7  18         40.54         24.06         9.57 o                         
   3   7  18          7.78         -1.56         8.23 o                         
   4   7  18         26.07         17.44         8.82 o                         
   5   7  18         15.32         18.03         7.22 o                         
  -5   8  18          4.56          4.17         7.44 o                         
  -4   8  18          3.14          7.40         8.74 o                         
  -3   8  18          3.24         -2.23        10.00 o                         
  -2   8  18         26.27         19.92        15.60 o                         
  -1   8  18         65.48         64.34        11.46 o                         
   0   8  18          0.26         -5.47         9.46 o                         
   1   8  18         65.43         69.61        11.36 o                         
   2   8  18         26.27         24.41        10.02 o                         
   3   8  18          3.22          4.21         8.24 o                         
   4   8  18          3.15          1.34         7.44 o                         
   5   8  18          4.57         11.13         6.04 o                         
  -5   9  18         31.68         33.62         7.66 o                         
  -4   9  18          3.80          1.34        10.36 o                         
  -3   9  18          3.82          6.27         7.78 o                         
  -2   9  18         15.88         18.58        13.56 o                         
  -1   9  18         15.52          8.84        13.83 o                         
   0   9  18        128.73         98.06        13.16 o                         
   1   9  18         15.53          3.57        12.45 o                         
   2   9  18         15.87          1.45        11.10 o                         
   3   9  18          3.83         13.26        11.14 o                         
   4   9  18          3.79          6.54         8.74 o                         
   5   9  18         31.69         36.30         9.59 o                         
  -4  10  18          9.48         13.36         6.29 o                         
  -3  10  18         20.28         25.70         8.17 o                         
  -2  10  18          4.04          4.57        13.94 o                         
  -1  10  18          0.60         -4.06         9.99 o                         
   0  10  18         16.58         14.55         9.29 o                         
   1  10  18          0.60         -2.35        10.72 o                         
   2  10  18          4.03          2.20         9.81 o                         
   3  10  18         20.27         23.29        10.06 o                         
   4  10  18          9.48         10.37        10.84 o                         
  -4  11  18          9.87          8.48         6.16 o                         
  -3  11  18          6.94         18.59         9.26 o                         
  -2  11  18          5.87          2.54         8.00 o                         
  -1  11  18         15.21         15.16        11.43 o                         
   0  11  18          0.07          5.50        10.90 o                         
   1  11  18         15.22         10.98        10.51 o                         
   2  11  18          5.88          2.17        10.96 o                         
   3  11  18          6.92         17.53        10.73 o                         
   4  11  18          9.84          4.37        12.14 o                         
  -3  12  18         16.17         13.28         8.16 o                         
  -2  12  18         30.85         31.39         7.78 o                         
  -1  12  18          2.87          4.63         7.74 o                         
   0  12  18          1.45         -0.10         7.19 o                         
   1  12  18          2.88          1.46        10.79 o                         
   2  12  18         30.85         37.86        13.14 o                         
   3  12  18         16.16         14.87        11.98 o                         
  -2  13  18          2.72          0.99         7.51 o                         
  -1  13  18          1.44         -4.56         6.93 o                         
   0  13  18          9.10         10.21         6.33 o                         
   1  13  18          1.44         -2.13        10.78 o                         
   2  13  18          2.71          5.40        10.92 o                         
  -1  14  18          8.93          7.37         6.92 o                         
   0  14  18          3.22          1.48        10.96 o                         
   1  14  18          8.91         14.12        11.91 o                         
   1   0  19         70.99         67.52         9.11 o                         
   2   0  19         12.45         17.73        10.03 o                         
   3   0  19         10.08          6.34         7.66 o                         
   4   0  19          8.67          8.85        11.70 o                         
   5   0  19          0.01         -5.96         9.63 o                         
   6   0  19         11.02          5.78         6.75 o                         
  -6   1  19         15.13         22.74        11.15 o                         
  -5   1  19          4.65          8.49        12.31 o                         
  -4   1  19         26.06         25.46         9.00 o                         
  -3   1  19          6.57          3.69         7.73 o                         
  -2   1  19          9.76          1.45        10.41 o                         
  -1   1  19         86.62        105.29         9.53 o                         
   0   1  19        130.62        112.94         7.61 o                         
   1   1  19         86.72         99.57         8.94 o                         
   2   1  19          9.75          9.78         7.50 o                         
   3   1  19          6.59         -0.36         7.09 o                         
   4   1  19         26.09         26.72         8.64 o                         
   5   1  19          4.65          7.35         8.29 o                         
   6   1  19         15.13         14.73        10.24 o                         
  -6   2  19         21.15         23.45         9.31 o                         
  -5   2  19         19.99          9.78         8.89 o                         
  -4   2  19         64.41         76.98        10.85 o                         
  -3   2  19          1.83         18.21        14.34 o                         
  -2   2  19         95.85         94.20         9.29 o                         
  -1   2  19         62.29         57.02         8.37 o                         
   0   2  19          3.59         -6.73         6.97 o                         
   1   2  19         62.34         61.97         7.95 o                         
   2   2  19         95.83        104.14         8.76 o                         
   3   2  19          1.82          1.95         6.71 o                         
   4   2  19         64.45         74.78         9.36 o                         
   5   2  19         20.00         19.57         6.22 o                         
   6   2  19         21.15         21.07         9.59 o                         
  -5   3  19         17.91         18.87         7.54 o                         
  -4   3  19         42.94         40.86        11.29 o                         
  -3   3  19          7.91         14.79         9.40 o                         
  -2   3  19        128.65        137.65        10.27 o                         
  -1   3  19         46.69         46.89         8.88 o                         
   0   3  19          0.55          1.36         7.75 o                         
   1   3  19         46.73         50.01         7.57 o                         
   2   3  19        128.58        139.65        11.16 o                         
   3   3  19          7.91          8.85         6.95 o                         
   4   3  19         42.95         35.67         7.88 o                         
   5   3  19         17.88         17.74         9.14 o                         
  -5   4  19          0.16          3.82         6.00 o                         
  -4   4  19          8.68          6.79         7.94 o                         
  -3   4  19         26.43         29.00         8.81 o                         
  -2   4  19        143.70        135.30         9.05 o                         
  -1   4  19         22.50         22.26         7.08 o                         
   0   4  19         76.89         69.60         9.35 o                         
   1   4  19         22.47         30.16         6.34 o                         
   2   4  19        143.69        141.21        10.68 o                         
   3   4  19         26.49         29.77         7.27 o                         
   4   4  19          8.67          7.81         9.48 o                         
   5   4  19          0.16         -5.58         9.69 o                         
  -5   5  19         23.11         19.30         6.26 o                         
  -4   5  19         25.97         27.12         6.68 o                         
  -3   5  19         20.05         16.27         8.04 o                         
  -2   5  19          1.07         -5.88         7.44 o                         
  -1   5  19          2.98         -0.66         6.42 o                         
   0   5  19          1.02          0.38         6.68 o                         
   1   5  19          2.97          4.03         7.02 o                         
   2   5  19          1.07          7.20         9.57 o                         
   3   5  19         20.04          9.33        11.75 o                         
   4   5  19         25.97         24.65         6.57 o                         
   5   5  19         23.12         19.17        11.30 o                         
  -5   6  19         15.97         16.48         9.08 o                         
  -4   6  19         10.01          5.04         7.95 o                         
  -3   6  19          4.67          5.43         6.53 o                         
  -2   6  19          0.75         -3.99         9.97 o                         
  -1   6  19         21.44         27.35        10.30 o                         
   0   6  19          0.05         -1.19         7.41 o                         
   1   6  19         21.41         13.80         7.91 o                         
   2   6  19          0.74         -4.20         5.40 o                         
   3   6  19          4.65         14.99         7.19 o                         
   4   6  19         10.00         -0.87         9.64 o                         
   5   6  19         15.94         13.24         7.85 o                         
  -5   7  19         46.46         44.24         9.78 o                         
  -4   7  19         14.19         17.35        11.21 o                         
  -3   7  19          2.21          7.90         8.55 o                         
  -2   7  19          0.63         -3.55         8.07 o                         
  -1   7  19         40.81         39.38        11.04 o                         
   0   7  19          0.52         -0.33         8.37 o                         
   1   7  19         40.78         27.69        10.92 o                         
   2   7  19          0.63         -3.73        10.11 o                         
   3   7  19          2.21          1.90         7.77 o                         
   4   7  19         14.18         23.41         9.05 o                         
   5   7  19         46.48         45.21         8.74 o                         
  -4   8  19          2.49          2.58        12.00 o                         
  -3   8  19         23.36         28.14        14.86 o                         
  -2   8  19          8.19          9.45        13.41 o                         
  -1   8  19         29.43         36.11        10.47 o                         
   0   8  19         92.91         83.54        11.83 o                         
   1   8  19         29.47         25.58        13.09 o                         
   2   8  19          8.20          9.77        10.26 o                         
   3   8  19         23.39         29.99        11.83 o                         
   4   8  19          2.49          4.74         7.90 o                         
  -4   9  19         15.91         31.53        12.93 o                         
  -3   9  19          0.39          2.88         8.03 o                         
  -2   9  19          8.17         -0.05        15.52 o                         
  -1   9  19         10.55         22.75        30.74 o                         
   0   9  19         32.32         47.21        12.44 o                         
   1   9  19         10.53         13.75        11.53 o                         
   2   9  19          8.15          6.09        10.74 o                         
   3   9  19          0.39          8.04        11.58 o                         
   4   9  19         15.89         22.90         9.20 o                         
  -4  10  19          8.85         15.53         8.92 o                         
  -3  10  19          5.44         10.28         8.83 o                         
  -2  10  19         33.67         30.17        15.04 o                         
  -1  10  19          6.07          5.56         9.57 o                         
   0  10  19          4.28          0.26        12.73 o                         
   1  10  19          6.04          7.15        10.31 o                         
   2  10  19         33.69         34.46        10.35 o                         
   3  10  19          5.44         17.70         9.92 o                         
   4  10  19          8.87          8.87        10.53 o                         
  -3  11  19         42.71         49.27        10.48 o                         
  -2  11  19         21.98         15.31        13.59 o                         
  -1  11  19          0.23          4.37        11.53 o                         
   0  11  19          0.45          5.36        12.94 o                         
   1  11  19          0.23         -0.21        11.34 o                         
   2  11  19         21.97         30.88        13.78 o                         
   3  11  19         42.75         46.82        11.69 o                         
  -2  12  19          4.45          7.46         8.85 o                         
  -1  12  19          8.73          8.05         8.95 o                         
   0  12  19          2.07          0.20         7.46 o                         
   1  12  19          8.71         11.58         7.06 o                         
   2  12  19          4.44         15.31        12.49 o                         
  -1  13  19          1.68          5.87         7.98 o                         
   0  13  19         10.96         16.26         7.06 o                         
   1  13  19          1.68          3.72        14.38 o                         
   0   0  20        101.45         89.23         9.24 o                         
   1   0  20        139.88        118.20        11.12 o                         
   2   0  20         19.29         33.88         9.91 o                         
   3   0  20          0.30          1.35         7.22 o                         
   4   0  20          0.01          0.98         8.19 o                         
   5   0  20          6.85         22.59         9.18 o                         
  -5   1  20         24.02         25.25        11.89 o                         
  -4   1  20          6.18         10.75         8.58 o                         
  -3   1  20         22.14         22.79         7.12 o                         
  -2   1  20         31.60         24.57         9.99 o                         
  -1   1  20         34.60         19.43         6.90 o                         
   0   1  20         15.62         20.07         6.96 o                         
   1   1  20         34.60         36.88         9.05 o                         
   2   1  20         31.63         32.96         8.21 o                         
   3   1  20         22.18         15.11         7.28 o                         
   4   1  20          6.16          9.66         8.93 o                         
   5   1  20         24.09         28.77         8.01 o                         
  -5   2  20          6.23          6.90         9.13 o                         
  -4   2  20         37.78         42.98        11.00 o                         
  -3   2  20         47.92         46.30        13.48 o                         
  -2   2  20         17.63         18.04         8.76 o                         
  -1   2  20          5.76          9.51         6.29 o                         
   0   2  20        116.05        118.79         8.58 o                         
   1   2  20          5.73          6.32         7.35 o                         
   2   2  20         17.66          9.64         7.19 o                         
   3   2  20         47.86         41.78         7.65 o                         
   4   2  20         37.71         54.84        13.07 o                         
   5   2  20          6.23          8.33         7.12 o                         
  -5   3  20         43.32         42.05        10.11 o                         
  -4   3  20         42.74         39.09        10.00 o                         
  -3   3  20         45.18         44.19        10.32 o                         
  -2   3  20          9.86         13.14         7.80 o                         
  -1   3  20          3.70          1.71         6.39 o                         
   0   3  20          6.44          9.49         7.37 o                         
   1   3  20          3.69          3.75         6.44 o                         
   2   3  20          9.87          7.31         6.97 o                         
   3   3  20         45.20         40.11         7.31 o                         
   4   3  20         42.71         50.80         8.71 o                         
   5   3  20         43.33         44.93        11.64 o                         
  -5   4  20         16.89         10.64         6.51 o                         
  -4   4  20         29.32         36.33         9.68 o                         
  -3   4  20         12.27          9.23         8.64 o                         
  -2   4  20         10.14         10.42         7.41 o                         
  -1   4  20         20.49         24.17         7.70 o                         
   0   4  20         12.61         15.34         7.78 o                         
   1   4  20         20.50         14.96         9.56 o                         
   2   4  20         10.15         11.89         7.66 o                         
   3   4  20         12.29         14.25         7.38 o                         
   4   4  20         29.29         45.52        12.41 o                         
   5   4  20         16.89         24.48        11.20 o                         
  -5   5  20          0.29         -3.37         5.82 o                         
  -4   5  20         17.00         22.82         6.84 o                         
  -3   5  20         23.18         26.82         8.21 o                         
  -2   5  20          7.42          2.78         7.69 o                         
  -1   5  20          5.61          4.21         7.23 o                         
   0   5  20          2.46         -3.80         7.91 o                         
   1   5  20          5.60          5.70         7.35 o                         
   2   5  20          7.42          7.54         8.30 o                         
   3   5  20         23.16         23.37         9.43 o                         
   4   5  20         17.02         20.13         6.56 o                         
   5   5  20          0.29         -6.89        11.06 o                         
  -4   6  20          1.91          0.41         9.63 o                         
  -3   6  20          1.48         -3.41         6.82 o                         
  -2   6  20         21.65          7.18        11.40 o                         
  -1   6  20          1.96         -2.16         8.50 o                         
   0   6  20          0.00         -0.54         7.64 o                         
   1   6  20          1.95          1.15         7.68 o                         
   2   6  20         21.66         27.23         5.52 o                         
   3   6  20          1.49         -2.24         7.39 o                         
   4   6  20          1.92          1.21         6.98 o                         
  -4   7  20          1.86         -1.09        10.64 o                         
  -3   7  20          5.92         13.35         9.41 o                         
  -2   7  20          7.78         11.64         8.21 o                         
  -1   7  20          7.67          1.21        10.34 o                         
   0   7  20          0.74         -3.80         8.81 o                         
   1   7  20          7.67          0.28         7.94 o                         
   2   7  20          7.77          5.52         7.72 o                         
   3   7  20          5.92          2.46         7.43 o                         
   4   7  20          1.86          5.66         8.50 o                         
  -4   8  20         23.22         28.04        13.94 o                         
  -3   8  20         12.31          2.07         9.48 o                         
  -2   8  20          8.46         14.10         9.43 o                         
  -1   8  20         36.53         32.25        10.43 o                         
   0   8  20         15.33         13.13         9.49 o                         
   1   8  20         36.54         21.84        12.58 o                         
   2   8  20          8.46         14.77         9.92 o                         
   3   8  20         12.31         29.97        18.29 o                         
   4   8  20         23.24         22.33         7.64 o                         
  -3   9  20          0.40         -4.90         8.26 o
[truncated: 19,765 more chars]
